# Supplementary material for: Genetic diversity and population structure of Kudouzi (Sophora alopecuroides) in Northwest China revealed by SNP markers and seed phenotypic traits
Source: Front Plant Sci. 2025 Sep 4;16:1634581. doi: 10.3389/fpls.2025.1634581 (PMC12443825; doi:10.3389/fpls.2025.1634581)
Supplement: Supplementary Table 2 — Diversity of seed phenotypic traits of S. alopecuroides samples. [file DataSheet1.xlsx]

## Sheet: Sheet1
CHROM	POS	REF	ALT	QUAL	FILTER	G1	G10	G11	G12	G13	G14	G15	G16	G17	G18	G19	G2	G20	G21	G22	G23	G24	G25	G26	G27	G28	G29	G3	G30	G31	G32	G33	G34	G35	G36	G37	G38	G39	G4	G40	G41	G42	G43	G44	G45	G46	G47	G48	G49
11000	38	C	A	339	PASS	0/0	0/0	0/0	0/1	NA	0/0	0/0	0/0	0/0	1/1	0/1	0/1	0/0	0/0	0/0	0/1	0/0	0/1	0/0	0/0	0/1	0/1	0/0	0/1	0/1	0/0	0/1	0/0	0/0	NA	NA	0/0	0/1	0/1	0/0	0/0	0/1	0/0	1/1	0/0	0/1	0/0	0/0	0/0
11000	43	T	G	222	PASS	0/0	0/0	0/0	0/0	NA	0/0	0/0	0/0	0/0	0/1	0/0	0/0	0/0	0/0	0/0	0/1	0/0	0/0	0/0	0/0	0/1	0/0	0/0	0/1	0/1	0/0	0/1	0/0	0/0	NA	NA	0/0	0/1	0/0	0/0	0/0	0/0	0/0	0/1	0/0	0/1	0/0	0/0	0/0
11000	138	A	G	999	PASS	0/1	0/1	0/1	0/0	NA	0/1	0/1	0/1	0/1	0/0	0/0	0/0	0/1	0/1	0/1	0/0	0/0	0/0	0/0	0/0	0/0	0/0	0/0	0/0	0/0	0/0	0/0	0/1	0/0	NA	NA	0/1	0/0	0/0	0/0	0/0	0/0	0/0	0/0	0/0	0/0	0/1	0/0	0/1
20080	13	G	T	999	PASS	NA	0/1	0/1	0/1	0/1	0/1	0/0	0/1	0/1	0/1	0/1	0/0	1/1	0/1	NA	0/1	0/1	1/1	0/1	0/1	0/0	0/1	0/1	NA	0/1	0/1	0/1	NA	0/1	NA	0/1	0/1	0/1	0/1	1/1	0/1	1/1	0/1	NA	1/1	0/1	1/1	NA	NA
20080	19	G	A	53	PASS	NA	0/0	0/0	0/0	0/1	0/1	0/0	0/0	0/0	0/1	0/1	0/1	0/0	0/0	NA	0/0	0/0	0/0	0/0	0/0	0/0	0/0	0/0	NA	0/1	0/0	0/0	NA	0/0	NA	0/0	0/0	0/0	0/0	0/0	0/1	0/0	0/0	NA	0/0	0/0	0/0	NA	NA
20080	48	A	T	33.2039	PASS	NA	0/0	0/0	0/0	0/1	0/0	0/1	0/0	0/1	0/0	0/0	0/0	0/0	0/0	NA	0/0	0/0	0/0	0/0	0/0	0/0	0/0	0/0	NA	0/1	0/0	0/0	NA	0/1	NA	0/0	0/1	0/0	0/0	0/0	0/0	0/0	0/0	NA	0/0	0/0	0/0	NA	NA
20080	53	C	T	157	PASS	NA	0/0	0/0	0/0	0/0	0/1	0/0	0/0	0/0	0/0	0/1	0/0	0/1	0/0	NA	0/1	0/0	0/0	0/0	0/0	0/0	0/0	0/0	NA	0/0	0/1	0/0	NA	0/0	NA	0/0	0/0	0/0	0/0	0/1	0/0	0/1	0/0	NA	0/0	0/0	0/1	NA	NA
20080	66	C	T	124	PASS	NA	0/0	0/0	0/1	0/0	0/0	0/0	0/0	0/0	0/0	0/0	0/0	0/0	0/0	NA	0/0	0/0	0/0	0/0	0/0	0/0	0/0	0/0	NA	0/0	0/1	0/0	NA	0/1	NA	0/1	0/1	0/0	0/0	0/0	0/1	0/0	0/1	NA	0/0	0/0	0/0	NA	NA
20080	88	C	T	234	PASS	NA	0/1	0/0	0/0	0/0	0/0	0/0	0/1	0/0	0/0	0/0	0/0	0/0	0/0	NA	0/1	0/0	0/0	0/0	0/0	0/1	0/0	0/0	NA	0/1	0/0	0/0	NA	0/0	NA	0/0	0/0	0/0	0/0	0/0	0/0	0/0	0/0	NA	0/0	0/1	0/0	NA	NA
20080	92	A	T	45.2309	PASS	NA	0/0	0/0	0/0	0/0	0/0	0/0	0/1	0/0	0/1	0/1	0/1	0/0	0/0	NA	0/0	0/1	0/0	0/0	0/1	0/0	0/1	0/1	NA	0/1	0/0	0/1	NA	0/0	NA	0/0	0/0	0/1	0/0	0/0	0/0	0/0	0/0	NA	0/0	0/0	0/0	NA	NA
20080	95	C	T	33.6925	PASS	NA	0/0	0/0	0/0	0/0	0/0	0/0	0/1	0/0	0/0	0/1	0/1	0/0	0/0	NA	0/1	0/1	0/0	0/0	0/1	0/0	0/1	0/1	NA	0/0	0/0	0/1	NA	0/0	NA	0/0	0/1	0/0	0/0	0/0	0/0	0/0	0/0	NA	0/1	0/0	0/0	NA	NA
20080	105	C	T	171	PASS	NA	0/0	0/1	0/0	0/0	0/1	0/0	0/1	0/0	0/0	0/1	0/0	0/1	0/0	NA	0/1	0/0	0/0	0/0	0/0	0/0	0/0	0/0	NA	0/1	0/1	0/0	NA	0/0	NA	0/0	0/0	0/0	0/0	0/1	0/1	0/1	0/0	NA	0/0	0/0	0/1	NA	NA
20080	108	C	A	153	PASS	NA	0/0	0/0	0/0	0/0	0/0	0/0	0/0	0/0	0/0	0/1	0/0	0/0	0/0	NA	0/0	0/1	0/0	0/1	0/0	0/0	0/0	0/0	NA	0/0	0/0	0/1	NA	0/1	NA	0/0	0/0	0/0	0/0	0/0	0/0	0/0	0/0	NA	0/0	0/0	0/0	NA	NA
20080	112	G	T	40.5654	PASS	NA	0/0	0/0	0/0	0/0	0/0	0/0	0/0	0/0	0/0	0/0	0/0	0/0	0/0	NA	0/1	0/0	0/0	0/0	0/0	0/0	0/0	0/0	NA	0/0	0/1	0/0	NA	0/1	NA	0/0	0/1	0/0	0/0	0/0	0/1	0/0	0/0	NA	0/1	0/0	0/0	NA	NA
20080	115	A	G	248	PASS	NA	0/1	NA	0/0	0/0	0/0	0/0	0/1	0/0	0/0	0/0	0/0	0/0	0/0	NA	0/1	0/0	0/0	0/0	0/0	0/1	0/0	0/0	NA	0/1	0/0	0/0	NA	0/0	NA	0/0	0/0	0/0	0/0	0/0	0/0	0/0	0/0	NA	0/0	0/1	0/0	NA	NA
20080	118	T	C	44.9221	PASS	NA	0/0	0/0	0/0	0/1	0/0	0/1	0/0	0/0	0/0	0/0	0/0	0/0	0/0	NA	0/0	0/0	0/0	0/0	0/0	0/0	0/0	0/0	NA	0/1	0/0	0/0	NA	0/1	NA	0/0	0/1	0/0	0/0	NA	0/0	0/0	0/0	NA	0/0	0/0	0/0	NA	NA
20080	130	G	A	49.3346	PASS	NA	0/1	0/0	0/0	0/0	0/0	0/0	0/0	0/0	0/0	0/0	0/0	0/0	0/1	NA	0/0	0/0	0/0	0/0	0/0	0/0	0/0	0/1	NA	0/0	0/0	0/0	NA	0/0	NA	0/0	0/0	0/0	0/1	0/0	0/0	0/1	0/0	NA	0/0	0/0	0/0	NA	NA
20080	137	C	A	34.4776	PASS	NA	0/0	0/0	0/0	0/1	0/0	0/1	0/0	0/0	0/0	0/0	0/0	0/0	0/0	NA	0/0	0/0	0/0	0/0	0/0	0/0	0/0	0/0	NA	0/1	0/0	0/0	NA	0/1	NA	0/0	0/0	0/0	0/0	0/0	0/0	0/0	0/0	NA	0/0	0/0	0/0	NA	NA
22480	20	G	T	70	PASS	0/0	0/0	NA	NA	0/0	NA	NA	0/0	NA	NA	0/0	NA	0/0	NA	NA	0/0	NA	0/0	NA	0/0	0/0	0/1	0/0	0/1	0/0	NA	0/0	0/0	0/1	NA	0/0	0/0	0/0	0/0	0/0	0/0	0/0	0/0	0/0	0/1	0/0	0/0	0/1	NA
22480	38	G	T	675	PASS	0/0	0/1	0/0	NA	0/1	NA	NA	0/1	NA	NA	0/1	NA	0/0	NA	NA	0/0	NA	0/1	NA	0/0	0/1	0/0	0/1	0/1	0/1	NA	0/0	0/1	0/0	NA	0/0	0/0	0/1	0/1	0/0	0/1	0/1	0/0	0/0	0/0	0/1	0/1	0/1	NA
22480	39	C	T	703	PASS	0/0	0/1	NA	NA	0/1	NA	NA	1/1	NA	NA	0/1	NA	0/0	NA	NA	0/0	NA	0/1	NA	0/0	0/1	0/0	0/1	0/1	0/1	NA	0/1	0/1	0/0	NA	0/0	0/0	0/1	0/1	0/0	0/1	0/1	0/0	0/0	0/0	0/1	0/1	0/1	NA
22480	47	G	T	37.8472	PASS	0/0	0/0	0/0	NA	0/0	NA	NA	0/0	NA	NA	0/0	NA	0/0	NA	NA	0/0	NA	0/0	NA	0/0	0/0	0/0	0/0	0/0	0/0	NA	0/0	0/0	0/0	NA	0/0	0/0	0/0	0/0	0/1	0/0	0/1	0/0	0/0	0/1	0/0	0/0	0/0	NA
22480	120	C	A	56	PASS	0/0	0/0	0/0	NA	NA	NA	NA	0/0	NA	NA	0/0	NA	0/0	NA	NA	0/0	NA	0/0	NA	0/0	0/0	0/0	0/1	0/1	0/0	NA	0/0	0/0	0/0	NA	0/0	0/0	0/0	0/1	0/0	0/0	0/0	0/0	0/0	0/0	0/0	0/0	0/0	NA
38000	18	T	C	288	PASS	NA	0/0	0/0	0/0	0/1	0/1	0/0	NA	0/0	NA	NA	NA	NA	0/0	0/0	NA	NA	0/0	0/0	NA	0/1	NA	0/0	0/0	0/0	0/0	0/0	0/0	0/1	NA	NA	NA	0/1	0/1	0/1	NA	0/1	NA	0/1	NA	0/0	0/0	0/0	NA
38000	91	A	C	179	PASS	NA	0/0	0/0	0/0	0/0	0/0	0/1	NA	0/0	NA	NA	NA	NA	0/0	0/0	NA	NA	0/1	0/1	NA	0/0	NA	0/1	NA	0/0	0/1	0/0	0/0	0/0	NA	NA	NA	0/1	0/0	0/0	NA	0/0	NA	0/1	NA	0/0	0/0	0/1	NA
38000	103	A	C	156	PASS	NA	0/0	0/0	0/0	0/0	0/1	0/0	NA	0/0	NA	NA	NA	NA	0/1	0/0	NA	NA	0/1	0/0	NA	0/0	NA	0/0	0/0	0/0	0/0	0/1	0/0	0/0	NA	NA	NA	0/0	0/0	0/0	NA	0/0	NA	0/0	NA	0/0	0/0	0/0	NA
38000	104	G	A	103	PASS	NA	0/0	0/0	0/0	0/0	0/0	0/0	NA	0/0	NA	NA	NA	NA	0/1	0/0	NA	NA	0/0	0/0	NA	0/0	NA	0/0	0/0	0/0	0/0	0/0	0/1	0/0	NA	NA	NA	0/0	0/0	0/1	NA	0/0	NA	0/0	NA	0/1	0/0	0/0	NA
38000	110	C	T	104	PASS	NA	0/0	0/0	0/0	0/0	0/1	0/0	NA	0/0	NA	NA	NA	NA	0/0	0/0	NA	NA	0/1	0/0	NA	0/0	NA	0/0	0/0	0/0	0/0	0/1	0/0	0/0	NA	NA	NA	0/0	0/0	0/0	NA	0/0	NA	0/0	NA	0/0	0/0	0/0	NA
38000	130	A	T	999	PASS	NA	0/1	1/1	1/1	1/1	1/1	1/1	NA	1/1	NA	NA	NA	NA	1/1	1/1	NA	NA	1/1	1/1	NA	NA	NA	1/1	1/1	1/1	1/1	1/1	1/1	1/1	NA	NA	NA	1/1	1/1	1/1	NA	1/1	NA	1/1	NA	1/1	1/1	1/1	NA
38000	137	G	A	323	PASS	NA	0/0	0/1	0/1	0/0	0/0	0/0	NA	0/1	NA	NA	NA	NA	0/0	0/0	NA	NA	0/0	0/0	NA	0/0	NA	0/1	0/0	0/1	0/0	0/0	0/0	0/0	NA	NA	NA	0/0	0/0	0/0	NA	0/1	NA	0/0	NA	0/0	0/1	0/0	NA
54840	10	C	T	121	PASS	NA	0/0	0/0	0/0	0/0	0/0	0/0	0/0	0/1	0/0	0/0	0/0	0/0	0/0	0/0	0/1	0/0	0/0	0/0	0/0	0/1	0/0	0/0	0/0	0/0	0/0	0/0	0/0	0/1	NA	0/0	0/0	0/0	0/0	0/0	0/0	0/0	0/1	0/0	0/1	0/0	0/0	0/0	0/0
54840	11	A	G	999	PASS	NA	1/1	1/1	1/1	0/1	1/1	0/1	1/1	1/1	1/1	1/1	0/1	1/1	1/1	1/1	1/1	0/1	1/1	1/1	1/1	1/1	1/1	1/1	1/1	1/1	1/1	1/1	1/1	1/1	NA	1/1	1/1	1/1	1/1	1/1	1/1	1/1	1/1	1/1	1/1	1/1	1/1	1/1	1/1
54840	53	G	A	46.3931	PASS	NA	0/0	0/0	0/0	0/0	0/0	0/1	0/1	0/0	0/0	0/1	0/0	0/0	0/0	0/0	0/0	0/0	0/0	0/0	0/0	0/0	0/0	0/0	0/0	0/0	0/0	0/0	0/0	0/0	NA	0/0	0/0	0/1	0/0	0/1	0/0	0/0	0/0	0/0	0/0	0/0	0/0	0/0	0/0
54840	101	G	A	100	PASS	NA	0/0	0/0	0/1	0/0	0/0	0/0	0/0	0/1	0/0	0/0	0/1	0/0	0/0	0/0	0/0	0/0	0/0	0/0	0/0	0/0	0/0	0/0	0/0	0/0	0/0	0/0	0/0	0/0	NA	0/0	0/0	0/0	0/0	0/0	0/0	0/0	0/0	0/0	0/0	0/0	0/0	0/0	0/0
54840	124	G	A	157	PASS	NA	0/0	0/1	0/0	0/0	0/1	0/0	0/0	0/0	0/1	0/0	0/0	0/0	0/0	0/0	0/1	0/0	0/0	0/0	0/0	0/0	0/0	0/1	0/0	0/0	0/0	0/0	0/0	0/0	NA	0/0	0/1	0/1	0/0	0/0	0/0	0/0	0/1	0/0	0/1	0/0	0/0	0/0	0/0
94120	65	C	A	720	PASS	NA	0/1	NA	NA	0/0	NA	0/1	0/1	0/1	NA	0/1	0/1	0/1	0/0	0/0	NA	NA	0/1	NA	0/0	NA	NA	NA	NA	NA	0/0	NA	NA	NA	NA	NA	NA	NA	NA	NA	NA	NA	NA	NA	NA	NA	0/0	0/0	0/1
94120	82	G	A	78	PASS	NA	0/0	NA	NA	0/0	NA	0/0	0/0	0/0	NA	0/0	0/0	0/0	0/0	0/0	NA	NA	0/0	NA	0/0	NA	NA	NA	NA	NA	0/0	NA	NA	NA	NA	NA	NA	NA	NA	NA	NA	NA	NA	NA	NA	NA	0/0	0/0	0/0
94120	101	A	T	66	PASS	NA	0/0	NA	NA	0/1	NA	0/0	0/1	0/0	NA	0/0	0/0	0/0	0/0	0/0	NA	NA	0/0	NA	0/0	NA	NA	NA	NA	NA	0/0	NA	NA	NA	NA	NA	NA	NA	NA	NA	NA	NA	NA	NA	NA	NA	0/0	0/0	0/0
94120	124	T	C	254	PASS	NA	0/0	NA	NA	0/0	NA	0/0	0/1	0/1	NA	0/0	0/0	0/1	0/0	0/0	NA	NA	0/0	NA	0/0	NA	NA	NA	NA	NA	0/0	NA	NA	NA	NA	NA	NA	NA	NA	NA	NA	NA	NA	NA	NA	NA	0/0	0/0	0/0
94120	131	C	A	56	PASS	NA	0/0	NA	NA	0/0	NA	0/0	0/0	0/0	NA	0/0	0/0	0/0	0/0	0/0	NA	NA	0/0	NA	0/0	NA	NA	NA	NA	NA	0/0	NA	NA	NA	NA	NA	NA	NA	NA	NA	NA	NA	NA	NA	NA	NA	0/1	0/0	0/0
99280	24	C	T	169	PASS	0/0	0/0	NA	0/0	0/0	0/0	0/0	0/0	0/0	0/1	0/0	0/1	NA	0/0	NA	0/0	0/0	NA	0/0	NA	0/1	NA	0/0	NA	NA	NA	NA	0/1	0/1	0/0	0/1	NA	NA	0/1	0/0	0/0	0/0	0/0	0/0	NA	0/0	0/1	NA	NA
99280	55	G	A	42.3613	PASS	0/0	0/0	NA	0/0	0/0	0/0	0/0	0/0	0/0	0/0	0/0	0/0	NA	0/0	NA	0/0	0/1	NA	0/0	NA	0/0	NA	0/0	NA	NA	NA	NA	0/0	0/1	0/0	0/1	NA	NA	0/0	0/0	0/0	0/1	0/1	0/0	NA	0/0	0/1	NA	NA
99280	56	C	T	150	PASS	0/0	0/0	NA	0/0	0/0	0/1	0/1	0/0	0/1	0/0	0/0	0/0	NA	0/0	NA	0/0	0/1	NA	0/0	NA	0/0	NA	0/0	NA	NA	NA	NA	0/0	0/1	0/0	0/1	NA	NA	0/0	0/0	0/0	0/1	0/1	0/0	NA	0/0	0/1	NA	NA
99280	58	G	T	87	PASS	0/0	0/0	NA	0/0	0/0	0/0	0/0	0/0	0/0	0/1	0/0	0/1	NA	0/0	NA	0/0	0/0	NA	0/0	NA	0/1	NA	0/0	NA	NA	NA	NA	0/1	0/1	0/0	0/1	NA	NA	0/0	0/0	0/0	0/0	0/0	0/0	NA	0/0	0/1	NA	NA
99280	60	C	A	147	PASS	0/0	0/0	NA	0/0	0/0	0/1	0/0	0/0	0/0	0/0	0/1	0/0	NA	0/0	NA	0/0	0/0	NA	0/0	NA	0/0	NA	0/0	NA	NA	NA	NA	0/0	0/0	0/1	0/0	NA	NA	0/0	0/1	0/1	0/0	0/0	0/1	NA	0/0	0/0	NA	NA
99280	62	C	T	228	PASS	0/0	0/1	NA	0/0	0/1	0/1	0/0	0/0	0/0	0/1	0/0	0/1	NA	0/1	NA	0/1	0/1	NA	0/0	NA	0/0	NA	0/1	NA	NA	NA	NA	0/0	0/0	0/0	0/0	NA	NA	0/0	0/1	0/1	0/0	0/0	0/1	NA	0/1	0/0	NA	NA
121560	13	C	T	281	PASS	0/0	0/0	0/0	0/0	0/0	0/1	0/1	0/1	0/0	0/0	0/1	0/0	NA	NA	0/0	0/0	0/0	0/1	0/0	0/0	0/0	NA	0/0	0/0	0/1	0/0	0/0	NA	0/0	0/0	0/0	0/0	0/0	0/0	0/0	0/0	0/0	0/0	0/1	0/0	0/0	0/1	0/1	0/0
121560	22	G	T	129	PASS	0/0	0/0	0/0	0/0	0/1	0/0	0/0	0/1	0/0	0/0	0/0	0/0	NA	NA	0/0	0/0	0/0	0/1	0/0	0/1	0/0	NA	0/0	0/0	0/0	0/0	0/0	NA	0/0	0/0	0/1	0/0	0/0	0/0	0/0	0/0	0/1	0/0	0/0	0/0	0/1	0/0	0/0	0/0
121560	26	C	T	127	PASS	0/0	0/0	0/0	0/0	0/0	0/0	0/0	0/1	0/0	0/1	0/0	0/0	NA	NA	0/0	0/0	0/0	0/0	0/0	0/1	0/0	NA	0/0	0/1	0/0	0/0	0/0	NA	0/0	0/0	0/0	0/0	0/0	0/0	0/0	0/0	0/0	0/1	0/0	0/0	0/0	0/1	0/1	0/0
121560	35	A	T	71	PASS	0/0	0/0	0/0	0/1	0/0	0/0	0/0	0/0	0/1	0/0	0/0	0/0	NA	NA	0/0	0/0	0/1	0/0	0/0	0/0	0/0	NA	0/0	0/0	0/0	0/1	0/0	NA	0/0	0/0	0/0	0/0	0/0	0/0	0/0	0/0	0/0	0/0	0/0	0/0	0/0	0/1	0/0	0/0
121560	45	A	G	398	PASS	0/0	0/1	0/0	0/1	0/0	0/0	0/0	0/0	0/0	0/0	0/0	0/0	NA	NA	0/0	0/0	0/0	0/0	0/1	0/0	0/0	NA	0/0	0/0	0/0	0/1	0/1	NA	0/1	0/0	0/0	0/0	0/1	0/0	0/0	0/1	0/1	0/1	0/1	0/0	0/0	0/0	0/0	0/0
121560	66	C	T	563	PASS	0/1	0/1	0/0	0/0	0/1	0/0	0/1	0/1	0/1	0/1	0/0	0/0	NA	NA	0/1	0/1	0/0	0/0	0/0	0/1	0/0	NA	0/0	0/1	0/0	0/1	0/0	NA	0/0	0/1	0/1	0/1	0/0	0/0	0/0	0/0	0/1	0/1	0/0	0/0	0/0	0/1	0/1	0/0
121560	67	T	A	79	PASS	0/1	0/1	0/0	0/0	0/0	0/1	0/0	0/0	0/0	0/0	0/0	0/0	NA	NA	0/0	0/0	0/0	0/0	0/0	0/0	0/0	NA	0/0	0/0	0/0	0/0	0/0	NA	0/1	0/0	0/0	0/0	0/0	0/0	0/0	0/0	0/0	0/0	0/0	0/0	0/0	0/1	0/0	0/0
121560	78	G	T	169	PASS	0/0	0/0	0/0	0/0	0/0	0/1	0/0	0/0	0/0	0/0	0/1	0/0	NA	NA	0/0	0/0	0/0	0/1	0/0	0/0	0/0	NA	0/0	0/0	0/1	0/0	0/0	NA	0/0	0/0	0/0	0/0	0/0	0/0	0/0	0/0	0/0	0/0	0/1	0/0	0/0	0/1	0/1	0/0
121560	103	A	T	38.4601	PASS	0/0	0/0	0/0	0/0	0/0	0/0	0/0	0/0	0/0	0/0	0/0	0/0	NA	NA	0/0	0/0	0/0	0/0	0/0	0/0	0/0	NA	0/0	0/0	0/0	0/0	0/0	NA	0/0	0/1	0/0	0/0	0/0	0/0	0/0	0/0	0/0	0/0	0/0	0/0	0/0	0/1	0/0	0/0
121560	108	C	T	999	PASS	0/1	0/1	0/1	0/0	0/1	0/0	0/1	0/1	0/1	0/1	0/1	0/1	NA	NA	0/1	0/1	0/0	0/1	0/0	0/1	0/1	NA	0/1	0/1	0/0	0/1	0/0	NA	0/0	0/1	0/1	0/1	0/0	0/0	0/1	0/0	0/1	0/1	0/0	0/0	0/0	0/1	0/1	0/1
121560	113	T	C	73	PASS	0/0	0/0	0/0	0/0	0/0	0/0	0/0	0/0	0/0	0/0	0/0	0/0	NA	NA	0/0	0/0	0/0	0/0	0/0	0/0	NA	NA	0/0	0/0	0/0	0/0	0/0	NA	0/0	0/0	0/0	0/0	0/0	0/0	0/0	0/0	0/1	0/1	0/0	0/0	0/1	0/0	0/0	0/0
121560	114	A	G	54	PASS	0/0	0/0	0/0	0/1	0/0	0/0	0/0	0/0	0/0	0/0	0/0	0/0	NA	NA	0/0	0/0	0/1	0/0	0/0	0/0	0/0	NA	NA	0/0	0/0	0/1	0/0	NA	0/0	0/0	0/0	0/0	0/0	0/0	0/0	0/0	0/0	0/0	0/0	0/0	0/0	0/0	0/0	0/0
121560	117	G	A	65	PASS	0/0	0/0	0/0	0/0	0/0	0/0	0/0	0/0	0/0	0/0	0/0	0/0	NA	NA	0/0	0/1	0/0	0/0	NA	0/0	0/0	NA	0/0	0/0	0/0	0/0	NA	NA	0/0	0/1	0/0	0/0	0/0	0/0	0/0	0/0	0/0	0/0	0/0	0/0	0/0	0/1	0/0	0/0
121560	141	C	A	711	PASS	0/1	0/1	0/0	0/1	0/0	0/1	0/1	0/0	0/1	0/0	0/1	0/0	NA	NA	0/1	0/1	0/0	0/1	0/0	0/0	0/0	NA	0/0	0/0	0/0	0/1	NA	NA	0/1	0/1	0/0	0/1	0/0	0/0	0/0	0/1	0/1	0/0	0/1	0/0	0/0	0/1	0/0	0/0
129360	5	G	A	102	PASS	NA	0/0	0/0	NA	0/0	0/0	0/1	0/1	NA	NA	0/0	NA	0/0	0/0	0/0	0/0	NA	0/0	0/0	0/0	NA	0/0	NA	0/0	0/0	NA	NA	NA	0/0	0/0	0/0	NA	0/0	NA	NA	0/0	0/0	NA	0/0	NA	0/0	0/1	NA	NA
129360	11	G	T	40.651	PASS	NA	0/0	0/0	NA	0/0	0/0	0/0	0/0	NA	NA	0/0	NA	0/0	0/0	0/0	0/1	NA	0/0	0/0	0/0	NA	0/0	NA	0/1	0/0	NA	0/0	NA	0/0	0/0	0/0	NA	0/0	NA	NA	0/0	0/0	NA	0/1	NA	0/0	0/0	NA	NA
129360	14	G	T	51	PASS	NA	0/0	0/0	NA	0/0	0/0	0/0	0/0	NA	NA	0/0	NA	0/0	0/0	0/0	0/1	NA	0/0	0/0	0/0	NA	0/0	NA	0/1	0/0	NA	0/0	NA	0/0	0/0	0/0	NA	0/0	NA	NA	0/0	0/0	NA	0/1	NA	0/0	0/0	NA	NA
129360	47	G	T	65	PASS	NA	0/0	0/0	NA	0/0	0/0	0/0	0/0	NA	NA	0/1	NA	0/1	0/0	0/0	0/0	NA	0/0	0/0	0/0	NA	0/0	NA	0/0	0/1	NA	NA	NA	0/0	0/0	0/0	NA	0/0	NA	NA	0/0	0/0	NA	0/0	NA	0/0	0/0	NA	NA
129360	56	T	C	51	PASS	NA	0/0	0/0	NA	0/0	0/0	0/0	0/0	NA	NA	0/0	NA	0/0	0/0	NA	0/1	NA	0/0	0/0	0/0	NA	0/0	NA	0/1	0/0	NA	NA	NA	0/0	0/0	0/0	NA	0/0	NA	NA	0/0	0/0	NA	0/1	NA	0/0	0/0	NA	NA
129360	67	G	A	343	PASS	NA	0/0	0/0	NA	0/0	0/0	0/1	0/1	NA	NA	0/0	NA	0/0	0/1	0/0	0/0	NA	0/0	0/0	0/0	NA	0/0	NA	0/0	0/0	NA	0/0	NA	0/1	0/0	0/0	NA	0/0	NA	NA	0/0	0/0	NA	0/0	NA	0/0	1/1	NA	NA
129360	76	A	T	154	PASS	NA	0/1	0/1	NA	0/0	1/1	0/1	0/0	NA	NA	0/0	NA	0/0	0/0	0/1	0/1	NA	0/1	0/1	0/1	NA	0/0	NA	0/0	0/1	NA	0/0	NA	0/0	0/1	0/1	NA	0/1	NA	NA	0/1	0/1	NA	0/0	NA	0/1	0/0	NA	NA
129360	80	C	T	44.3568	PASS	NA	0/0	0/0	NA	0/0	0/0	0/0	0/0	NA	NA	0/0	NA	0/1	0/0	0/0	0/0	NA	0/0	0/0	0/0	NA	0/0	NA	0/0	0/1	NA	0/0	NA	0/0	0/0	0/0	NA	0/0	NA	NA	0/0	0/0	NA	0/0	NA	0/0	0/0	NA	NA
129360	95	C	T	158	PASS	NA	0/0	0/0	NA	0/0	0/0	0/0	0/0	NA	NA	0/0	NA	0/0	0/1	NA	0/0	NA	0/0	0/0	0/0	NA	0/0	NA	0/0	0/0	NA	0/0	NA	0/1	0/0	0/0	NA	0/0	NA	NA	0/0	0/0	NA	0/0	NA	0/0	0/0	NA	NA
129360	109	C	T	30.7973	PASS	NA	0/0	0/0	NA	0/0	0/0	0/0	0/0	NA	NA	0/0	NA	0/0	0/1	0/0	0/0	NA	0/0	0/0	0/0	NA	0/0	NA	0/0	0/0	NA	0/0	NA	0/0	0/0	0/0	NA	0/0	NA	NA	0/0	0/0	NA	0/0	NA	0/0	0/0	NA	NA
129360	129	A	C	101	PASS	NA	0/1	0/1	NA	0/0	0/1	0/0	0/0	NA	NA	0/0	NA	0/0	0/0	0/0	0/1	NA	0/1	0/1	NA	NA	0/0	NA	0/0	0/1	NA	0/0	NA	0/0	NA	0/1	NA	0/1	NA	NA	0/1	0/1	NA	0/0	NA	0/1	0/0	NA	NA
180040	30	G	A	70	PASS	0/0	0/0	0/0	0/0	0/0	0/0	0/0	0/0	0/0	0/0	0/1	0/0	0/0	0/1	0/0	0/0	0/0	0/1	0/0	0/0	0/1	0/0	0/0	0/0	0/0	0/0	0/0	0/0	0/0	0/0	0/0	0/0	0/1	0/1	0/0	NA	0/0	0/1	0/0	0/0	NA	0/0	0/0	0/0
180040	46	G	A	34.2574	PASS	0/0	0/0	0/0	0/0	0/0	0/0	0/0	0/0	0/0	0/0	0/1	0/0	0/0	0/1	0/0	0/1	0/0	0/0	0/0	0/1	0/0	0/0	0/0	0/0	0/0	0/0	0/0	0/0	0/0	0/0	0/1	0/0	0/0	0/0	0/0	NA	0/0	0/0	0/0	0/0	NA	0/0	0/0	0/0
180040	49	A	G	42.3943	PASS	0/0	0/0	0/0	0/0	0/0	0/0	0/0	0/0	0/0	0/0	0/0	0/0	0/0	0/0	0/0	0/0	0/0	0/0	0/0	0/0	0/0	0/0	0/0	0/0	0/1	0/0	0/0	0/1	0/0	0/0	0/1	0/0	0/0	0/0	0/0	NA	0/0	0/0	0/0	0/0	NA	0/0	0/0	0/0
180040	54	C	T	66	PASS	0/1	0/0	0/0	0/0	0/0	0/0	0/0	0/0	0/0	0/0	0/0	0/0	0/0	0/1	0/0	0/0	0/0	0/0	0/0	0/0	0/1	0/0	0/0	0/0	0/0	0/0	0/0	0/0	0/1	0/1	0/0	0/0	0/0	0/0	0/1	NA	0/0	0/1	0/0	0/0	NA	0/0	0/0	0/0
180040	55	G	A	44.0853	PASS	0/0	0/1	0/0	0/0	0/0	0/1	0/0	0/0	0/0	0/0	0/0	0/0	0/0	0/0	0/0	0/0	0/0	0/0	0/0	0/0	0/0	0/0	0/0	0/0	0/0	0/0	0/0	0/0	0/0	0/0	0/0	0/0	0/0	0/0	0/1	NA	0/0	0/0	NA	0/0	NA	0/0	0/0	0/0
180040	71	A	C	414	PASS	0/1	0/0	0/0	0/0	0/0	0/1	0/0	0/0	0/0	0/0	0/0	0/1	0/0	0/1	0/1	0/1	0/1	0/1	0/1	0/0	0/0	0/0	0/1	0/0	0/1	0/0	0/0	0/1	0/0	0/0	0/1	0/0	0/0	0/0	0/0	NA	0/1	0/0	0/0	0/0	NA	0/0	0/1	0/0
180040	88	C	T	44.1248	PASS	0/0	0/0	0/0	0/0	0/0	0/0	0/1	0/0	0/0	0/0	0/1	0/0	0/0	0/0	0/0	0/0	0/0	0/0	0/0	0/0	0/0	0/0	0/0	0/0	0/0	0/0	0/1	0/0	0/0	0/1	0/0	0/0	0/0	0/1	0/0	NA	0/0	0/1	0/0	0/0	NA	0/0	0/0	0/0
180040	94	A	T	120	PASS	0/1	0/0	0/0	0/0	0/0	0/0	0/0	0/0	0/1	0/0	0/0	0/0	0/1	0/0	0/0	0/0	0/0	0/0	0/0	0/0	0/0	0/0	0/0	0/0	0/0	0/0	0/0	0/0	0/0	0/0	0/0	0/0	0/0	0/1	0/0	NA	0/0	0/0	0/0	0/0	NA	0/0	0/0	0/1
180040	121	C	T	238	PASS	0/0	0/0	0/0	0/1	0/0	0/0	0/1	0/1	0/0	0/0	0/1	0/1	0/0	0/0	0/0	0/0	0/1	0/0	0/1	0/1	0/0	0/0	0/0	0/0	0/0	0/0	0/1	0/1	0/0	0/0	0/0	0/0	0/0	0/0	0/0	NA	0/0	0/1	0/0	0/0	NA	0/0	0/0	0/0
180040	129	G	A	33.143	PASS	0/1	0/0	0/0	0/0	0/0	0/0	0/0	0/0	0/0	0/0	0/0	0/0	0/0	0/1	0/0	0/0	0/0	0/0	0/0	0/0	0/1	0/0	0/0	0/0	0/0	0/0	0/0	0/0	0/1	0/1	0/0	0/0	0/0	0/0	0/1	NA	0/0	0/1	0/0	0/0	NA	0/0	0/0	0/1
180480	4	C	T	371	PASS	0/0	NA	0/0	0/0	NA	0/0	NA	0/0	0/0	0/0	NA	0/0	0/0	NA	0/1	0/0	0/0	0/1	0/0	0/0	0/0	0/0	0/0	0/0	0/0	0/1	0/1	0/0	NA	NA	0/1	0/0	0/1	0/1	0/0	0/0	0/0	0/0	0/1	0/0	0/0	0/0	NA	NA
180480	103	C	A	397	PASS	0/0	NA	0/0	0/1	NA	0/0	NA	0/1	0/1	0/0	NA	0/1	0/0	NA	0/0	0/0	0/0	0/0	0/0	0/1	0/0	0/1	0/0	0/0	0/1	0/1	0/0	0/0	0/1	NA	0/0	0/0	0/1	0/0	0/0	0/0	0/0	0/0	NA	0/1	0/0	0/0	NA	NA
180480	138	A	G	163	PASS	0/0	NA	0/0	0/1	NA	0/0	NA	0/0	0/0	NA	NA	0/0	0/1	NA	0/0	NA	0/1	0/0	0/0	0/0	0/0	0/0	NA	0/0	0/0	0/0	0/0	0/0	0/0	NA	0/0	0/0	0/0	0/0	0/0	NA	0/0	0/0	0/0	0/0	0/0	0/0	NA	NA
180480	141	A	C	31.128	PASS	0/0	NA	0/0	0/0	NA	NA	NA	NA	NA	0/0	NA	0/0	0/0	NA	0/0	0/0	0/0	0/0	NA	0/0	0/1	0/0	NA	NA	0/0	0/0	0/1	0/0	0/0	NA	0/0	NA	0/0	0/0	NA	0/0	0/0	0/0	0/0	0/1	0/0	0/0	NA	NA
199120	34	C	T	129	PASS	0/0	NA	0/0	NA	0/0	0/0	NA	0/0	0/0	0/0	0/1	0/0	NA	0/0	0/0	NA	NA	0/0	0/0	NA	NA	NA	NA	NA	0/0	0/0	NA	0/0	0/1	0/1	NA	NA	0/0	NA	0/0	0/0	0/1	NA	NA	0/0	0/0	NA	0/0	NA
199120	37	G	T	45.3475	PASS	0/0	NA	0/0	NA	0/0	0/0	NA	0/0	0/0	0/0	0/1	0/0	NA	0/1	0/0	NA	NA	0/0	0/0	NA	NA	NA	NA	0/0	0/0	0/0	NA	0/0	0/0	0/0	NA	NA	0/0	NA	0/0	0/0	0/0	NA	NA	0/0	0/0	NA	0/0	NA
199120	47	T	A	107	PASS	0/0	NA	0/0	NA	0/0	0/0	NA	0/0	0/0	0/0	0/0	0/0	NA	0/1	0/0	NA	NA	0/0	0/0	NA	NA	NA	NA	NA	0/0	0/0	NA	0/1	0/0	0/0	NA	NA	0/0	NA	0/0	0/1	0/0	NA	NA	0/0	0/0	NA	0/0	NA
199120	48	G	A	41.6223	PASS	0/0	NA	0/0	NA	0/0	0/0	NA	0/0	0/0	0/0	0/0	0/0	NA	0/0	0/0	NA	NA	0/1	0/0	NA	NA	NA	NA	0/0	0/0	0/0	NA	0/0	0/0	0/0	NA	NA	0/0	NA	0/0	0/0	0/0	NA	NA	0/0	0/0	NA	0/0	NA
199120	51	G	A	190	PASS	0/1	NA	0/0	NA	1/1	0/1	NA	0/0	0/0	0/0	0/0	0/1	NA	0/0	0/0	NA	NA	0/0	0/0	NA	NA	NA	NA	NA	0/0	0/0	NA	0/0	0/0	0/0	NA	NA	0/0	NA	0/0	0/0	0/0	NA	NA	0/1	0/0	NA	0/1	NA
199120	52	G	T	109	PASS	0/0	NA	0/0	NA	0/0	0/0	NA	0/0	0/0	0/0	0/0	0/0	NA	0/1	0/0	NA	NA	0/0	0/0	NA	NA	NA	NA	NA	0/0	0/0	NA	0/1	0/0	NA	NA	NA	0/0	NA	0/0	0/1	0/0	NA	NA	0/0	0/0	NA	0/0	NA
199120	67	T	G	45.9599	PASS	0/0	NA	0/0	NA	0/0	0/0	NA	0/0	0/0	0/0	0/1	0/0	NA	0/1	0/0	NA	NA	0/0	0/0	NA	NA	NA	NA	NA	0/0	0/0	NA	0/0	0/0	0/0	NA	NA	0/0	NA	0/0	0/0	0/0	NA	NA	0/0	0/0	NA	0/0	NA
199120	76	C	T	236	PASS	0/0	NA	0/0	NA	1/1	0/1	NA	1/1	0/0	0/0	0/0	0/1	NA	0/0	0/0	NA	NA	0/0	0/0	NA	NA	NA	NA	NA	0/0	0/1	NA	0/0	0/0	0/0	NA	NA	0/0	NA	0/0	0/0	0/0	NA	NA	0/1	0/1	NA	0/1	NA
199120	99	C	A	37.3711	PASS	0/0	NA	0/0	NA	0/0	0/0	NA	0/1	0/0	0/1	0/0	0/0	NA	0/0	0/0	NA	NA	0/0	0/1	NA	NA	NA	NA	NA	0/0	0/1	NA	0/0	0/0	0/0	NA	NA	0/0	NA	0/1	0/0	0/0	NA	NA	0/0	0/0	NA	0/1	NA
199120	106	G	A	347	PASS	0/0	NA	0/0	NA	1/1	0/1	NA	0/0	0/0	0/0	0/0	0/1	NA	0/0	0/0	NA	NA	0/0	0/0	NA	NA	NA	NA	0/0	0/0	0/0	NA	0/0	0/1	0/1	NA	NA	0/0	NA	0/0	0/0	0/1	NA	NA	0/1	0/0	NA	0/1	NA
200680	19	C	T	999	PASS	0/0	0/1	0/0	1/1	1/1	0/1	1/1	0/1	0/1	1/1	0/1	0/1	NA	0/1	0/1	0/0	NA	1/1	1/1	NA	0/0	0/1	NA	1/1	0/1	1/1	0/1	NA	NA	NA	0/0	0/1	NA	NA	NA	0/1	0/1	NA	NA	1/1	NA	0/1	1/1	0/1
200680	20	C	T	34.4157	PASS	0/0	0/0	0/0	0/0	0/1	0/0	0/0	0/0	0/0	0/0	0/0	0/0	NA	0/0	0/0	0/0	NA	0/0	0/0	NA	0/0	0/0	0/0	0/0	0/0	0/0	0/0	NA	NA	NA	0/0	0/0	NA	NA	NA	0/0	0/0	NA	NA	0/0	NA	0/1	0/0	0/0
200680	21	G	A	39.4194	PASS	0/0	0/1	0/1	0/0	0/0	0/1	0/0	0/1	0/0	0/0	0/0	0/0	NA	0/1	0/0	0/0	NA	0/0	0/0	NA	0/1	0/0	0/0	0/0	0/0	0/0	0/0	NA	NA	NA	0/1	0/0	NA	NA	NA	0/0	0/0	NA	NA	0/0	NA	0/0	NA	0/0
200680	22	G	A	86	PASS	0/0	0/0	0/0	0/1	0/0	0/0	0/0	0/0	0/1	0/1	0/0	0/0	NA	0/0	0/0	0/0	NA	0/0	0/0	NA	0/0	0/0	NA	0/0	0/0	0/1	0/0	NA	NA	NA	0/0	0/0	NA	NA	NA	0/1	0/0	NA	NA	0/0	NA	0/0	0/0	0/0
200680	30	C	T	172	PASS	0/0	0/0	0/0	0/0	0/0	0/0	0/0	0/0	0/0	0/0	0/1	0/1	NA	0/0	0/0	0/0	NA	0/0	0/0	NA	0/1	0/0	0/0	0/0	0/0	0/0	0/0	NA	NA	NA	0/0	0/0	NA	NA	NA	0/0	0/0	NA	NA	0/0	NA	0/1	0/0	0/1
200680	60	C	T	72	PASS	0/0	0/0	0/0	0/0	0/0	0/0	0/0	0/0	0/0	0/0	0/0	0/1	NA	0/0	0/0	0/0	NA	0/0	0/0	NA	0/1	0/0	0/0	0/0	0/0	0/0	0/0	NA	NA	NA	0/0	0/0	NA	NA	NA	0/0	0/0	NA	NA	0/0	NA	0/0	0/0	0/0
200680	84	A	G	535	PASS	0/1	0/0	0/0	0/0	0/1	0/0	0/0	0/0	0/1	0/0	0/1	0/1	NA	0/0	0/1	0/1	NA	0/0	0/0	NA	0/1	0/1	0/0	0/0	0/1	0/0	0/1	NA	NA	NA	0/0	0/1	NA	NA	NA	0/0	0/1	NA	NA	0/0	NA	0/1	0/0	0/1
221160	32	G	T	208	PASS	0/0	0/0	0/0	0/1	0/0	0/1	0/1	0/0	0/0	0/0	0/1	0/0	0/0	0/0	0/0	0/1	0/0	0/1	0/0	0/0	0/0	0/0	0/0	0/0	0/0	0/0	0/0	NA	0/0	0/0	0/0	0/0	0/0	NA	0/0	0/0	0/0	NA	0/1	0/0	0/0	0/1	0/0	0/0
221160	42	G	A	670	PASS	0/1	0/1	0/0	0/0	0/1	0/1	0/1	0/1	0/0	0/0	1/1	0/1	0/0	0/0	0/0	0/0	0/1	0/1	0/0	0/0	0/1	0/0	0/0	0/1	0/1	0/0	0/1	NA	0/0	0/1	0/1	0/0	0/0	NA	0/1	0/0	0/1	NA	0/1	0/1	0/0	0/1	0/1	0/0
221160	49	C	A	86	PASS	0/0	0/1	0/0	0/1	0/1	0/1	0/0	0/0	0/0	0/0	0/0	0/0	0/0	0/0	0/0	0/0	0/0	0/0	0/0	NA	0/0	0/0	0/0	0/0	0/0	0/0	0/0	NA	0/0	0/0	0/0	0/1	0/0	NA	0/0	0/1	0/0	NA	0/0	0/0	0/1	0/1	0/0	0/0
221160	54	G	A	68	PASS	0/0	0/0	0/0	0/1	0/0	0/0	0/0	0/0	0/0	0/0	0/0	0/0	0/0	0/0	0/0	0/1	0/0	0/0	0/0	0/0	0/0	0/0	0/0	0/0	0/0	0/0	0/0	NA	0/0	0/0	0/0	0/0	0/0	NA	0/0	0/0	0/0	NA	0/0	0/0	0/0	0/0	0/0	0/0
221160	59	T	A	136	PASS	0/0	0/0	0/0	0/0	0/0	0/0	0/1	0/0	0/0	0/0	0/1	0/0	0/0	0/0	0/0	0/0	0/0	0/0	0/0	0/0	0/0	0/0	0/0	0/1	0/0	0/0	0/0	NA	0/1	0/0	0/0	0/0	0/0	NA	0/1	0/0	0/1	NA	0/0	0/1	0/0	0/1	0/1	0/0
221160	66	A	C	75	PASS	0/0	0/0	0/0	0/1	0/0	0/0	0/0	0/0	0/0	0/0	0/0	0/0	0/0	0/0	0/0	0/1	0/0	0/0	0/0	0/0	0/0	0/0	0/0	0/0	0/0	0/0	0/0	NA	0/0	0/0	0/0	0/0	0/0	NA	0/0	0/0	0/0	NA	0/0	0/0	0/0	0/1	0/0	0/0
221160	69	G	A	193	PASS	0/1	0/0	0/0	0/0	0/0	0/0	0/1	0/1	0/0	0/0	0/0	0/0	0/1	0/0	0/0	0/0	0/0	0/1	0/0	0/1	0/0	0/0	0/0	0/0	0/0	0/0	0/1	NA	0/0	0/0	0/0	0/0	0/1	NA	0/0	0/1	0/0	NA	0/0	0/0	0/0	0/0	0/0	0/0
221160	81	C	T	40.3988	PASS	0/0	0/0	0/0	0/0	0/0	0/1	0/1	0/0	0/0	0/0	0/1	0/0	0/0	0/0	0/0	0/0	0/0	0/1	0/0	0/0	0/0	0/0	0/0	0/0	0/0	0/0	0/0	NA	0/0	0/0	0/0	0/0	0/0	NA	0/0	0/0	0/0	NA	0/1	0/0	0/0	0/0	0/0	0/0
221160	84	C	A	76	PASS	0/0	0/1	0/0	0/1	0/1	0/0	0/0	0/0	0/0	0/0	0/0	0/0	0/0	0/0	0/0	0/0	0/0	0/0	0/0	0/0	0/0	0/0	0/0	0/0	0/0	0/0	0/0	NA	0/0	0/0	0/0	0/1	0/0	NA	0/0	0/1	0/0	NA	0/0	0/0	0/1	0/1	0/0	0/0
221160	105	G	A	87	PASS	0/0	0/1	0/0	0/0	0/0	0/0	0/0	0/0	0/0	0/0	0/0	0/0	0/0	0/0	0/0	0/0	0/0	0/0	0/0	0/0	0/0	0/0	0/0	0/0	0/1	0/0	0/0	NA	0/0	0/1	0/1	0/0	0/0	NA	0/0	0/0	0/1	NA	0/0	0/0	0/0	0/0	0/0	0/0
221160	107	C	T	45.6219	PASS	0/0	0/0	0/0	0/0	0/0	0/0	0/0	0/0	0/0	0/0	0/0	0/0	0/0	0/0	0/0	0/0	0/1	0/0	0/0	0/0	0/0	0/0	0/0	0/0	0/0	0/0	0/0	NA	0/0	0/0	0/0	0/0	0/0	NA	0/0	0/0	0/0	NA	0/1	0/0	0/0	0/0	0/0	0/0
221160	112	T	C	94	PASS	0/0	0/1	0/0	0/1	0/1	0/0	0/0	0/0	0/0	0/0	0/0	0/0	0/0	0/0	0/0	0/0	0/0	0/0	0/0	0/0	0/0	0/0	0/0	0/0	0/0	0/0	0/0	NA	0/0	0/0	0/0	0/1	0/0	NA	0/0	0/1	0/0	NA	0/0	0/0	0/1	0/1	0/0	0/0
221160	113	A	G	79	PASS	0/0	0/0	0/0	0/0	0/0	0/0	0/0	0/0	0/1	0/0	0/0	0/0	0/0	0/0	0/0	0/0	0/0	0/0	0/0	0/0	0/0	0/0	0/0	0/1	0/0	0/0	0/0	NA	0/0	0/0	0/0	0/0	0/0	NA	0/0	0/1	0/0	NA	0/0	0/0	0/0	0/0	0/0	0/1
221160	117	G	A	66	PASS	0/0	0/0	0/0	0/0	0/0	0/1	0/0	0/1	0/0	0/0	0/0	0/0	0/0	0/0	0/0	0/0	0/0	0/0	0/0	0/0	0/0	0/1	0/1	0/0	0/0	0/0	0/0	NA	0/1	0/0	0/0	0/0	0/0	NA	0/0	0/0	0/0	NA	0/0	0/0	0/0	0/0	0/0	0/0
221160	120	G	T	64	PASS	0/0	0/0	0/0	0/0	0/0	0/0	0/1	0/0	0/0	0/0	0/1	0/0	0/0	0/0	0/0	0/0	0/0	0/0	0/0	0/0	0/0	0/0	0/0	0/0	0/0	0/0	0/0	NA	0/0	0/0	0/0	0/0	0/0	NA	0/1	0/0	0/0	NA	0/0	0/1	0/0	0/0	0/0	0/0
221160	121	G	A	74	PASS	0/0	0/0	0/0	0/0	0/0	0/0	0/0	0/0	0/1	0/0	0/0	0/1	0/0	0/0	0/0	0/0	0/0	0/0	0/0	0/0	0/0	0/0	0/0	0/1	0/0	0/0	0/0	NA	0/0	0/0	0/0	0/0	0/1	NA	0/0	0/1	0/0	NA	0/0	0/0	0/0	0/0	0/0	0/1
221160	122	T	G	823	PASS	0/0	0/1	0/1	0/0	0/1	0/1	0/0	0/1	0/0	0/0	0/0	0/1	1/1	0/1	0/1	0/0	0/1	0/1	0/1	0/0	0/1	0/1	0/1	0/0	1/1	0/1	0/1	NA	0/1	0/1	0/1	0/0	0/0	NA	0/0	0/0	0/1	NA	0/0	0/0	0/0	0/0	0/1	0/0
221160	142	G	T	71	PASS	0/0	0/1	0/1	0/0	0/0	0/0	0/0	0/0	0/1	0/1	0/0	0/0	0/0	0/0	0/0	0/0	0/0	0/0	0/1	NA	0/0	0/0	0/0	0/1	0/1	0/0	0/0	NA	0/0	0/1	0/0	0/0	0/1	NA	0/0	0/1	0/0	NA	0/0	0/0	0/0	0/0	0/1	0/1
228920	26	C	T	116	PASS	0/0	0/0	NA	0/0	NA	0/0	0/0	0/0	0/1	0/0	0/0	NA	NA	0/0	NA	0/0	0/0	NA	0/0	0/0	NA	0/1	NA	0/0	0/1	NA	0/1	NA	0/0	0/0	0/0	0/0	0/0	NA	0/1	0/0	0/0	0/0	NA	NA	0/0	0/1	NA	NA
228920	35	T	A	30.7909	PASS	0/0	0/0	NA	0/1	NA	0/0	0/0	0/0	0/0	0/0	0/0	NA	NA	0/0	NA	0/0	0/0	NA	0/1	0/0	NA	0/0	NA	0/0	0/0	NA	0/0	NA	0/0	0/0	0/0	0/0	0/0	NA	0/0	0/0	0/0	0/0	NA	NA	0/0	0/0	NA	NA
228920	48	C	T	113	PASS	0/0	0/0	NA	0/0	NA	0/0	0/0	0/1	0/0	0/0	0/0	NA	NA	0/1	NA	0/0	0/0	NA	0/1	0/0	NA	0/0	NA	0/0	0/0	NA	0/0	NA	0/0	0/1	0/0	0/0	0/0	NA	0/1	0/0	0/0	0/0	NA	NA	0/0	0/0	NA	NA
228920	88	T	C	103	PASS	0/0	0/0	NA	0/0	NA	0/0	0/0	0/0	0/1	0/0	0/0	NA	NA	0/0	NA	0/0	0/0	NA	0/0	0/0	NA	0/1	NA	0/0	0/1	NA	0/1	NA	0/0	0/0	0/0	0/0	0/0	NA	0/0	0/0	0/0	0/0	NA	NA	0/0	0/1	NA	NA
228920	104	C	T	35.5786	PASS	0/0	0/0	NA	0/0	NA	0/0	0/0	0/0	0/0	0/0	0/0	NA	NA	0/0	NA	0/0	0/0	NA	0/1	0/0	NA	0/0	NA	0/0	0/0	NA	0/0	NA	0/0	0/0	0/0	0/0	0/0	NA	0/0	0/0	0/1	0/1	NA	NA	0/0	0/0	NA	NA
228920	107	C	T	92	PASS	0/0	0/0	NA	0/0	NA	0/0	0/0	0/1	0/0	0/0	0/0	NA	NA	0/1	NA	0/0	0/0	NA	0/0	0/0	NA	0/0	NA	0/0	0/0	NA	0/0	NA	0/0	0/1	0/0	0/0	0/0	NA	0/1	0/0	0/0	0/0	NA	NA	0/0	0/0	NA	NA
228920	135	G	T	559	PASS	0/0	0/0	NA	0/1	NA	1/1	0/1	0/0	0/1	0/0	0/0	NA	NA	0/1	NA	0/0	0/1	NA	0/1	1/1	NA	1/1	NA	0/1	0/1	NA	0/1	NA	0/0	0/0	0/0	1/1	0/1	NA	0/1	0/0	1/1	0/1	NA	NA	0/0	1/1	NA	NA
229200	6	C	A	71	PASS	NA	0/0	0/0	0/0	NA	0/0	0/0	0/1	0/0	0/0	0/0	NA	0/0	NA	0/0	0/0	0/0	0/0	NA	0/0	NA	0/0	NA	NA	0/0	NA	0/0	NA	NA	0/0	NA	0/0	0/0	0/1	0/0	0/0	0/0	0/0	NA	0/0	0/0	0/0	0/0	0/0
229200	31	G	T	314	PASS	NA	0/0	0/0	0/0	NA	0/1	0/0	0/0	0/0	0/1	0/0	NA	0/1	NA	0/0	0/0	0/0	0/0	NA	0/0	NA	0/0	NA	NA	0/1	NA	0/0	NA	NA	0/0	NA	0/0	0/1	0/0	0/0	0/0	0/0	0/1	NA	0/0	0/0	0/0	0/0	0/0
229200	39	C	A	109	PASS	NA	0/0	0/0	0/0	NA	0/0	0/0	0/0	0/0	0/0	0/0	NA	0/0	NA	0/0	0/0	0/0	0/0	NA	0/0	NA	0/0	NA	NA	0/1	NA	0/0	NA	NA	0/0	NA	0/0	0/1	0/0	0/0	0/0	0/0	0/0	NA	0/1	0/1	0/0	0/0	0/0
229200	75	A	C	51	PASS	NA	0/0	0/0	0/1	NA	0/0	0/0	0/0	0/0	0/0	0/0	NA	0/0	NA	0/0	0/0	0/0	0/1	NA	0/0	NA	0/0	NA	NA	0/0	NA	0/0	NA	NA	0/0	NA	0/0	0/0	0/0	0/0	0/0	0/0	0/0	NA	0/0	0/0	0/0	0/0	0/0
229200	82	T	G	130	PASS	NA	0/0	0/0	0/0	NA	0/0	0/0	0/0	0/0	0/0	0/0	NA	0/0	NA	0/0	0/0	0/0	0/0	NA	0/0	NA	0/0	NA	NA	0/0	NA	0/0	NA	NA	0/0	NA	0/0	0/0	0/0	0/0	0/0	0/0	0/0	NA	0/0	0/0	0/0	0/0	0/0
229200	96	G	A	189	PASS	NA	0/1	0/0	0/0	NA	0/0	0/0	0/0	0/0	0/0	0/0	NA	0/0	NA	0/0	0/0	0/0	0/0	NA	0/1	NA	0/0	NA	NA	0/0	NA	0/0	NA	NA	0/0	NA	0/0	0/0	0/0	0/0	0/0	0/0	0/0	NA	0/0	NA	0/0	0/0	0/0
229200	105	A	T	93	PASS	NA	0/1	0/1	0/0	NA	0/0	0/0	0/0	0/0	0/0	0/1	NA	0/0	NA	0/1	0/0	0/0	0/0	NA	0/0	NA	0/0	NA	NA	0/0	NA	0/0	NA	NA	0/0	NA	0/0	0/0	0/1	0/0	0/0	0/0	0/0	NA	0/0	0/0	0/0	0/0	0/0
229200	107	C	G	115	PASS	NA	0/0	0/0	0/0	NA	0/0	0/1	0/0	0/0	0/0	0/0	NA	0/1	NA	0/0	0/0	0/0	0/0	NA	0/0	NA	NA	NA	NA	0/0	NA	0/0	NA	NA	0/0	NA	0/1	0/1	0/0	0/1	0/0	0/0	0/0	NA	0/0	NA	0/0	0/0	0/0
229680	55	G	A	231	PASS	NA	0/0	0/1	0/1	0/1	0/1	0/0	0/1	0/0	0/1	0/1	0/1	0/1	1/1	NA	0/1	0/0	NA	0/0	NA	NA	NA	NA	NA	0/1	NA	0/1	NA	0/1	0/0	NA	NA	0/0	0/1	NA	0/1	0/0	0/0	NA	NA	0/1	1/1	NA	0/0
229680	79	A	G	89	PASS	NA	0/0	0/0	0/0	0/0	0/1	0/1	0/0	0/0	0/0	0/0	0/0	0/0	0/0	NA	0/0	0/0	0/0	0/0	NA	NA	NA	NA	NA	0/0	NA	0/0	NA	0/0	0/0	NA	NA	0/0	0/0	NA	0/1	0/0	0/0	NA	NA	0/1	0/1	NA	0/0
229680	80	C	G	89	PASS	NA	0/0	0/1	0/0	0/0	0/0	0/0	0/0	0/1	0/0	0/0	0/1	0/0	0/0	NA	0/0	0/0	0/1	0/0	NA	NA	NA	NA	NA	0/1	NA	0/0	NA	0/1	0/0	NA	NA	0/0	0/0	NA	0/0	0/1	0/0	NA	NA	0/0	0/0	NA	0/0
229680	101	G	A	35.0045	PASS	NA	0/0	0/0	0/0	0/0	0/0	0/1	0/1	0/0	0/0	0/1	0/0	0/0	0/0	NA	0/0	0/1	0/0	0/1	NA	NA	NA	NA	NA	0/0	NA	0/1	NA	0/0	0/1	NA	NA	0/1	0/0	NA	0/1	0/0	0/1	NA	NA	0/0	0/0	NA	0/1
229680	117	C	T	159	PASS	NA	0/0	0/0	0/1	0/1	0/1	0/0	0/1	0/0	0/1	0/0	0/0	0/1	1/1	NA	0/1	0/0	0/0	0/0	NA	NA	NA	NA	NA	0/1	NA	0/0	NA	NA	0/0	NA	NA	0/0	0/1	NA	0/1	0/0	0/0	NA	NA	0/1	0/1	NA	0/0
229680	126	G	T	426	PASS	NA	0/1	0/1	0/0	0/1	0/0	0/1	0/0	0/1	0/0	0/0	0/0	0/0	0/0	NA	0/1	0/1	0/0	0/0	NA	NA	NA	NA	NA	0/0	NA	0/0	NA	0/0	0/0	NA	NA	0/0	0/1	NA	0/0	0/1	0/0	NA	NA	0/0	0/0	NA	0/0
238280	40	T	C	285	PASS	0/0	NA	NA	0/0	NA	0/0	0/0	0/0	0/1	0/1	0/0	0/0	NA	0/0	NA	0/1	0/1	0/1	0/0	0/0	0/1	0/0	0/1	0/0	0/1	0/0	0/0	0/0	0/0	0/0	NA	0/0	0/0	0/0	NA	0/0	0/0	0/0	0/1	0/1	0/1	NA	NA	0/0
254560	29	A	T	394	PASS	NA	0/1	1/1	NA	NA	0/1	0/1	0/1	1/1	0/1	NA	NA	NA	1/1	0/1	NA	NA	NA	0/0	0/0	0/0	0/0	NA	0/0	0/0	0/0	0/1	NA	0/1	1/1	NA	0/0	0/0	NA	0/0	0/0	0/0	0/0	0/0	NA	0/0	NA	NA	0/0
254560	45	C	G	999	PASS	NA	0/0	0/0	NA	NA	0/1	0/1	0/1	0/1	0/1	NA	NA	NA	0/0	0/1	NA	NA	NA	1/1	1/1	1/1	1/1	NA	1/1	1/1	1/1	0/1	NA	0/1	0/0	NA	0/1	0/1	NA	1/1	1/1	1/1	1/1	1/1	NA	1/1	NA	NA	1/1
254560	48	A	T	487	PASS	NA	1/1	0/1	NA	NA	0/1	0/1	0/1	0/0	0/1	NA	NA	NA	1/1	0/1	NA	NA	NA	0/0	0/0	0/0	0/0	NA	0/0	0/0	0/0	0/1	NA	0/1	1/1	NA	0/1	0/1	NA	0/0	0/0	0/0	0/0	0/0	NA	0/0	NA	NA	0/0
254560	80	T	C	475	PASS	NA	1/1	0/1	NA	NA	0/1	0/1	0/1	0/0	0/1	NA	NA	NA	0/1	0/1	NA	NA	NA	0/0	0/0	0/0	0/0	NA	0/0	0/0	0/0	0/1	NA	0/1	0/0	NA	0/1	0/1	NA	0/0	0/0	0/0	0/0	0/0	NA	0/0	NA	NA	0/0
254560	104	A	G	95	PASS	NA	0/0	0/1	NA	NA	0/1	0/0	0/0	0/1	0/0	NA	NA	NA	0/0	0/0	NA	NA	NA	0/0	0/0	0/0	0/0	NA	0/0	0/0	0/0	0/0	NA	0/0	0/1	NA	0/0	0/0	NA	0/0	0/0	0/0	0/0	0/0	NA	0/0	NA	NA	0/0
254560	107	C	T	999	PASS	NA	0/0	0/0	NA	NA	0/1	0/1	0/1	0/1	0/1	NA	NA	NA	0/0	0/1	NA	NA	NA	1/1	1/1	1/1	1/1	NA	1/1	1/1	1/1	0/1	NA	0/1	0/0	NA	0/1	0/1	NA	1/1	1/1	1/1	1/1	1/1	NA	1/1	NA	NA	1/1
254560	122	G	T	85	PASS	NA	0/1	0/0	NA	NA	0/0	0/0	0/0	0/0	0/0	NA	NA	NA	0/0	0/0	NA	NA	NA	0/0	0/0	0/0	0/0	NA	0/0	0/0	0/0	0/0	NA	0/0	0/0	NA	0/1	0/1	NA	0/0	0/0	0/0	0/0	0/0	NA	0/0	NA	NA	0/0
254560	138	T	G	48.0293	PASS	NA	0/0	0/1	NA	NA	0/1	0/0	0/0	0/1	0/0	NA	NA	NA	0/0	0/0	NA	NA	NA	0/0	0/0	0/0	0/0	NA	0/0	0/0	0/0	0/0	NA	0/0	0/0	NA	0/0	0/0	NA	0/0	0/0	0/0	0/0	0/0	NA	0/0	NA	NA	0/0
304560	12	A	T	547	PASS	0/1	0/0	0/1	0/1	0/0	0/0	0/0	0/0	0/0	0/0	0/0	0/0	0/1	0/0	0/1	0/1	0/0	0/1	0/0	0/0	0/1	0/0	0/0	0/0	0/0	0/1	0/1	0/1	0/0	0/1	0/1	0/0	0/0	0/0	0/0	0/0	0/0	0/1	0/0	0/0	0/1	0/0	0/0	0/0
304560	44	A	C	371	PASS	0/0	0/1	0/0	0/0	0/0	0/0	0/0	0/0	0/0	0/0	0/0	0/1	0/0	0/0	0/0	0/0	0/1	0/0	0/0	0/0	0/0	0/0	0/0	0/1	0/0	0/0	0/1	0/0	0/1	0/0	0/1	0/0	0/1	0/0	0/0	0/0	0/1	0/0	0/0	0/0	0/1	0/1	0/1	0/0
304560	48	A	T	87	PASS	0/0	0/0	0/0	0/0	0/0	0/0	0/1	0/0	0/0	0/0	0/0	0/0	0/0	0/1	0/0	0/0	0/0	0/0	0/0	0/0	0/0	0/0	0/0	0/0	0/0	0/0	0/0	0/0	0/0	0/0	0/0	0/0	0/0	0/0	0/0	0/0	0/0	0/0	0/0	0/0	0/0	0/0	0/0	0/1
304560	51	C	T	111	PASS	0/0	0/0	0/0	0/0	0/0	0/0	0/1	0/0	0/0	0/0	0/0	0/0	0/0	0/1	0/0	0/0	0/0	0/0	0/0	0/0	0/0	0/0	0/0	0/0	0/0	0/0	0/0	0/0	0/0	0/0	0/0	0/0	0/0	0/0	0/0	0/0	0/0	0/0	0/0	0/0	0/0	0/0	0/0	0/0
304560	69	A	G	132	PASS	0/0	0/0	0/0	0/0	0/0	0/0	0/1	0/0	0/1	0/0	0/0	0/0	0/0	0/0	0/0	0/0	0/0	0/0	0/0	0/0	0/0	0/0	0/0	0/0	0/0	0/0	0/0	0/0	0/0	0/0	0/0	0/0	0/0	0/0	0/0	0/0	0/0	0/0	0/0	0/0	0/0	0/0	0/0	0/0
304560	77	A	G	999	PASS	0/0	0/0	0/0	0/0	0/0	0/1	0/1	0/0	0/0	0/0	0/0	0/0	0/1	0/1	0/0	0/0	0/1	0/1	1/1	0/0	0/0	0/0	0/0	0/0	0/0	0/1	0/0	0/0	0/0	0/0	0/0	0/0	0/0	0/0	0/0	0/0	0/0	0/0	0/0	0/0	0/0	0/1	0/1	0/1
304560	93	C	T	999	PASS	0/0	0/0	0/0	0/0	0/0	0/1	0/1	0/0	0/0	0/0	0/0	0/0	0/0	0/1	0/0	0/0	0/0	0/0	1/1	0/0	0/0	0/0	0/0	0/0	0/0	0/0	0/0	0/0	0/0	0/0	0/0	0/0	0/0	0/0	0/0	0/0	0/0	0/0	0/0	0/0	0/0	0/1	0/1	0/1
304560	111	A	T	652	PASS	0/1	0/1	0/0	0/1	0/0	0/0	0/0	0/0	0/0	0/0	0/0	0/0	0/1	0/0	0/1	0/0	0/0	0/1	0/0	0/0	0/0	0/1	0/0	0/1	0/1	0/0	0/0	0/0	0/0	0/1	0/1	0/0	0/1	0/1	0/1	0/1	0/0	0/1	0/1	0/0	0/1	0/0	0/1	0/0
304560	133	T	C	205	PASS	0/1	0/0	0/0	0/0	0/0	0/0	0/0	0/0	0/0	0/0	0/0	0/0	0/0	0/0	0/0	0/0	0/0	0/0	0/0	0/0	0/0	0/0	0/0	0/0	0/0	0/0	0/0	0/1	0/0	0/0	0/1	0/0	0/1	0/0	0/0	0/0	0/0	0/0	0/0	0/0	0/0	0/0	0/0	0/0
305000	27	C	A	62	PASS	0/0	NA	0/0	0/0	0/1	0/0	0/0	NA	0/0	NA	0/0	NA	0/0	0/0	0/0	0/0	0/1	0/0	0/0	0/0	0/0	0/0	NA	NA	0/0	NA	NA	NA	NA	0/0	0/0	NA	NA	0/0	0/0	NA	NA	0/0	NA	0/0	NA	0/0	0/0	0/1
305000	48	C	G	42.0591	PASS	0/0	NA	0/0	0/0	0/0	0/0	0/0	NA	0/0	NA	0/0	NA	0/0	0/0	0/0	NA	0/0	0/0	0/0	0/0	0/0	0/0	NA	NA	0/0	NA	NA	NA	NA	0/1	0/1	NA	NA	NA	0/1	NA	NA	0/0	NA	0/1	NA	0/0	0/0	0/0
305000	54	C	T	87	PASS	0/0	NA	0/0	0/0	0/0	0/0	0/0	NA	0/0	NA	0/0	NA	0/0	0/0	NA	0/0	0/0	0/0	0/0	0/0	0/0	0/0	NA	NA	0/0	NA	NA	NA	NA	0/1	0/1	NA	NA	0/1	0/1	NA	NA	0/0	NA	0/1	NA	0/0	0/0	0/0
305000	68	T	A	68	PASS	0/0	NA	0/0	0/0	0/0	0/0	0/0	NA	0/0	NA	0/0	NA	0/0	0/0	0/0	0/0	0/0	0/0	0/0	0/0	0/0	0/0	NA	NA	0/0	NA	NA	NA	NA	0/1	0/1	NA	NA	0/0	0/1	NA	NA	0/0	NA	0/1	NA	0/0	0/0	0/0
305000	73	A	T	999	PASS	0/1	NA	0/0	0/1	0/1	0/1	0/1	NA	0/1	NA	1/1	NA	0/1	0/1	0/1	0/1	0/1	0/1	0/1	0/1	0/1	0/0	NA	NA	0/0	NA	NA	NA	NA	0/0	0/0	NA	NA	0/1	0/0	NA	NA	0/0	NA	0/1	NA	0/1	0/1	0/1
305000	86	T	C	999	PASS	0/1	NA	0/0	0/1	0/1	0/1	0/1	NA	0/1	NA	1/1	NA	0/1	0/1	0/1	0/1	0/1	0/1	0/1	0/1	0/0	0/0	NA	NA	0/0	NA	NA	NA	NA	0/0	0/0	NA	NA	0/1	0/0	NA	NA	0/0	NA	0/1	NA	0/1	0/1	0/1
305000	130	A	T	77	PASS	0/0	NA	0/0	0/0	0/0	0/0	0/0	NA	0/1	NA	0/0	NA	0/1	0/1	0/0	0/0	0/1	0/0	0/0	0/0	0/0	0/0	NA	NA	0/0	NA	NA	NA	NA	0/0	0/0	NA	NA	0/0	0/0	NA	NA	0/0	NA	0/0	NA	0/0	0/1	0/0
305000	131	G	T	49.3845	PASS	0/0	NA	0/0	0/0	0/0	0/0	0/0	NA	0/0	NA	0/0	NA	0/0	0/0	0/0	0/0	0/0	0/0	0/0	0/0	0/0	0/0	NA	NA	0/0	NA	NA	NA	NA	0/1	0/1	NA	NA	NA	0/1	NA	NA	0/0	NA	0/1	NA	0/0	0/0	0/0
323360	5	T	A	795	PASS	NA	0/1	1/1	NA	NA	1/1	0/1	1/1	0/0	NA	1/1	NA	NA	NA	NA	0/1	0/0	NA	1/1	NA	0/0	1/1	1/1	0/1	0/1	NA	0/1	NA	0/0	NA	0/1	1/1	0/1	0/1	0/0	0/0	0/0	0/1	0/0	0/1	NA	NA	NA	NA
323360	7	T	C	299	PASS	NA	0/1	0/0	NA	NA	0/1	0/0	0/0	0/0	NA	0/1	0/0	NA	NA	NA	0/0	0/0	NA	0/1	NA	0/0	0/1	1/1	0/0	0/1	NA	0/1	NA	0/0	NA	0/1	0/0	0/1	0/1	0/0	0/0	0/0	0/1	0/0	0/0	NA	NA	NA	NA
323360	11	A	G	398	PASS	NA	0/1	0/1	NA	NA	0/1	0/0	0/1	0/0	NA	0/1	0/0	NA	NA	NA	0/1	0/0	NA	0/1	NA	0/0	0/1	0/1	0/1	0/1	NA	0/1	NA	0/0	NA	0/1	0/0	0/1	0/1	0/0	0/0	0/0	0/1	0/0	0/0	NA	NA	NA	NA
323360	14	C	G	109	PASS	NA	0/0	0/0	NA	NA	0/0	0/0	0/0	0/0	NA	0/0	0/0	NA	NA	NA	0/0	0/0	NA	0/0	NA	0/0	0/0	0/0	0/0	0/0	NA	0/0	NA	0/0	NA	0/0	0/0	0/0	0/0	0/0	0/0	0/0	0/0	0/1	0/0	NA	NA	NA	NA
323360	20	A	G	34.8784	PASS	NA	0/0	0/0	NA	NA	0/0	0/0	0/0	0/0	NA	0/0	0/0	NA	NA	NA	0/1	0/0	NA	0/0	NA	0/0	0/0	0/0	0/0	0/0	NA	0/0	NA	0/0	NA	0/0	0/0	0/0	0/0	0/0	0/1	0/0	0/0	0/1	0/0	NA	NA	NA	NA
323360	22	C	G	79	PASS	NA	0/0	0/0	NA	NA	0/0	0/1	0/1	0/0	NA	0/1	0/0	NA	NA	NA	0/0	0/0	NA	0/0	NA	0/0	0/0	0/0	0/0	0/0	NA	0/0	NA	0/0	NA	0/0	0/0	0/0	0/0	0/0	0/0	0/0	0/0	0/0	0/1	NA	NA	NA	NA
323360	26	A	C	63	PASS	NA	0/0	0/1	NA	NA	0/1	0/0	0/0	0/0	NA	0/0	0/0	NA	NA	NA	0/0	0/0	NA	0/0	NA	0/0	0/1	0/0	0/0	0/0	NA	0/0	NA	0/0	NA	0/1	0/0	0/0	0/0	0/0	0/0	0/0	0/0	0/0	0/0	NA	NA	NA	NA
323360	44	G	A	34.5672	PASS	NA	0/0	0/0	NA	NA	0/0	0/0	0/0	0/0	NA	0/0	0/0	NA	NA	NA	0/1	0/0	NA	0/0	NA	0/0	0/0	0/0	0/0	0/0	NA	0/0	NA	0/0	NA	0/0	0/0	0/0	0/0	0/0	0/1	0/0	0/0	0/1	0/0	NA	NA	NA	NA
323360	108	C	A	217	PASS	NA	0/0	0/0	NA	NA	0/1	0/0	0/0	0/1	NA	0/0	0/0	NA	NA	NA	0/0	0/0	NA	0/0	NA	0/0	0/0	0/1	0/0	0/0	NA	0/0	NA	0/0	NA	0/0	0/0	0/1	0/0	0/0	0/1	0/0	NA	0/0	0/0	NA	NA	NA	NA
323360	110	G	A	49.1176	PASS	NA	0/0	0/0	NA	NA	0/0	0/0	0/0	0/0	NA	0/0	0/0	NA	NA	NA	0/0	0/1	NA	0/0	NA	0/0	0/0	0/0	0/1	0/0	NA	0/1	NA	0/0	NA	0/0	0/0	0/1	0/0	0/0	0/0	0/0	0/0	0/0	0/0	NA	NA	NA	NA
323360	115	G	A	32.5805	PASS	NA	0/0	0/0	NA	NA	0/1	0/1	0/0	0/0	NA	0/0	0/0	NA	NA	NA	0/0	0/0	NA	0/0	NA	0/0	0/0	0/0	0/0	0/0	NA	0/0	NA	0/0	NA	0/0	0/1	0/0	0/0	0/0	0/0	0/0	0/0	0/0	0/0	NA	NA	NA	NA
323360	130	T	C	104	PASS	NA	0/0	0/0	NA	NA	0/0	0/0	0/0	0/1	NA	0/0	0/0	NA	NA	NA	0/0	0/0	NA	0/0	NA	0/0	0/0	0/0	0/0	0/0	NA	0/0	NA	0/0	NA	0/0	0/0	0/1	0/0	0/0	0/1	0/0	0/0	0/0	0/0	NA	NA	NA	NA
329840	23	C	A	176	PASS	NA	NA	0/0	NA	0/0	NA	NA	0/0	0/1	NA	NA	0/0	NA	0/0	NA	0/1	0/0	0/0	NA	0/1	0/0	0/0	NA	0/1	NA	0/0	0/0	NA	0/1	NA	NA	0/0	0/0	NA	NA	0/0	0/0	NA	NA	0/1	NA	0/0	NA	0/0
329840	31	C	T	123	PASS	NA	NA	0/0	NA	0/1	NA	NA	0/0	0/0	NA	NA	0/0	NA	0/0	NA	0/1	0/0	0/0	NA	0/0	0/0	0/0	NA	0/0	NA	0/0	0/0	NA	0/0	NA	NA	0/0	0/1	NA	NA	0/0	0/0	NA	NA	0/0	NA	0/0	NA	0/0
329840	83	T	A	39.877	PASS	NA	NA	0/0	NA	0/0	NA	NA	0/0	0/0	NA	NA	0/0	NA	0/0	NA	0/0	0/0	0/0	NA	0/0	0/1	0/0	NA	0/0	NA	0/0	0/0	NA	0/0	NA	NA	0/0	0/0	NA	NA	0/0	0/0	NA	NA	0/1	NA	0/0	NA	0/1
329840	103	G	A	69	PASS	NA	NA	0/0	NA	0/0	NA	NA	0/0	0/0	NA	NA	0/0	NA	0/0	NA	0/0	0/0	0/1	NA	0/0	0/0	0/0	NA	0/0	NA	0/1	NA	NA	0/0	NA	NA	0/0	0/0	NA	NA	0/1	0/1	NA	NA	0/0	NA	0/1	NA	0/0
329840	108	A	T	123	PASS	NA	NA	0/0	NA	0/1	NA	NA	0/0	0/0	NA	NA	0/0	NA	0/0	NA	0/1	0/0	0/0	NA	0/0	0/0	0/0	NA	0/0	NA	0/0	0/0	NA	0/0	NA	NA	0/0	0/1	NA	NA	0/0	0/0	NA	NA	0/0	NA	0/0	NA	0/0
329840	111	T	C	433	PASS	NA	NA	0/0	NA	0/1	NA	NA	0/0	0/1	NA	NA	0/0	NA	0/0	NA	0/1	0/0	0/1	NA	0/0	0/0	0/0	NA	0/0	NA	0/1	0/1	NA	0/1	NA	NA	0/0	0/1	NA	NA	0/1	0/1	NA	NA	0/0	NA	0/1	NA	0/1
355400	15	A	G	999	PASS	0/1	1/1	0/1	1/1	0/1	NA	1/1	NA	1/1	1/1	0/1	NA	NA	0/1	NA	1/1	1/1	0/1	NA	0/1	1/1	1/1	0/1	0/0	1/1	0/1	NA	NA	1/1	0/1	1/1	1/1	1/1	0/0	1/1	NA	0/1	NA	NA	1/1	0/0	1/1	0/1	NA
355400	16	C	T	156	PASS	0/0	0/0	0/1	0/0	0/0	NA	0/0	NA	0/1	0/0	0/0	NA	NA	0/0	NA	0/1	0/0	0/0	NA	0/0	0/1	0/0	0/0	0/0	0/1	0/1	NA	NA	0/1	0/1	0/0	0/0	0/0	0/0	0/0	NA	0/1	NA	NA	0/0	0/0	0/1	0/0	NA
355400	18	G	A	217	PASS	0/0	0/0	0/0	0/0	0/1	NA	1/1	NA	0/0	0/1	0/1	NA	NA	0/0	NA	0/0	0/0	0/0	NA	0/1	0/1	0/1	0/1	0/0	0/0	0/0	NA	NA	0/0	0/0	0/0	0/0	0/0	0/0	0/1	NA	0/1	NA	NA	0/0	0/0	0/0	0/1	NA
355400	55	A	G	244	PASS	0/0	0/0	0/0	0/0	0/1	NA	0/1	NA	0/0	0/1	0/1	NA	NA	0/0	NA	0/0	0/0	0/0	NA	0/1	0/1	0/1	0/1	0/0	0/1	0/0	NA	NA	0/0	0/0	0/0	0/0	0/0	0/0	0/1	NA	0/1	NA	NA	0/0	0/0	0/0	0/1	NA
355400	67	T	C	330	PASS	0/0	0/1	0/0	0/1	0/1	NA	0/0	NA	0/0	0/0	0/0	NA	NA	0/0	NA	0/0	0/1	0/0	NA	0/0	0/0	0/0	0/0	0/0	0/1	0/0	NA	NA	0/0	0/0	0/0	0/1	0/0	0/0	0/0	NA	0/1	NA	NA	0/0	0/0	0/0	0/0	NA
355400	75	C	T	808	PASS	0/1	0/0	0/1	0/0	0/1	NA	0/0	NA	0/0	0/0	0/0	NA	NA	0/1	NA	0/1	0/0	0/0	NA	0/0	0/0	0/0	0/1	0/1	0/0	0/1	NA	NA	0/0	0/0	0/0	0/0	0/0	0/1	0/1	NA	0/0	NA	NA	0/0	1/1	0/0	0/1	NA
355400	117	T	C	999	PASS	1/1	1/1	1/1	1/1	0/1	NA	0/1	NA	1/1	0/1	0/1	NA	NA	1/1	NA	1/1	1/1	0/1	NA	0/1	1/1	0/1	0/1	1/1	1/1	0/1	NA	NA	1/1	0/1	1/1	1/1	1/1	1/1	0/1	NA	0/1	NA	NA	1/1	1/1	1/1	0/1	NA
369160	13	T	C	61	PASS	NA	0/0	NA	NA	0/0	0/1	0/0	0/0	0/0	0/1	NA	0/0	0/0	0/0	NA	NA	0/0	0/1	NA	0/1	0/0	0/0	NA	0/0	NA	0/0	0/0	NA	NA	NA	NA	0/1	0/0	NA	0/0	NA	0/0	0/0	0/1	NA	0/0	0/0	NA	0/0
369160	30	C	T	59	PASS	NA	0/0	NA	NA	0/0	0/1	0/0	0/0	0/0	0/1	NA	0/0	0/0	0/0	NA	NA	0/0	0/1	NA	0/1	0/0	0/0	NA	0/0	NA	0/0	0/0	NA	NA	NA	NA	0/1	0/0	NA	0/0	NA	0/0	0/0	0/1	NA	0/0	0/0	NA	0/0
369160	36	G	T	43.527	PASS	NA	0/0	NA	NA	0/0	0/1	0/1	0/0	0/0	0/1	NA	0/0	0/1	0/0	NA	NA	0/0	0/1	NA	0/1	0/0	0/0	NA	0/0	NA	0/0	0/0	NA	NA	NA	NA	0/1	0/0	NA	0/0	NA	0/0	0/0	0/1	NA	0/0	0/0	NA	0/0
369160	86	C	T	161	PASS	NA	0/0	NA	NA	0/0	0/0	0/0	0/0	0/1	0/0	NA	0/0	0/1	0/1	NA	NA	0/1	0/0	NA	0/1	0/1	0/0	NA	0/0	NA	0/0	0/0	NA	NA	NA	NA	0/0	0/1	NA	0/0	NA	0/0	0/0	0/0	NA	0/1	0/0	NA	0/1
369160	129	A	T	430	PASS	NA	0/1	NA	NA	0/0	0/1	0/1	0/1	0/1	0/0	NA	1/1	0/0	0/0	NA	NA	0/1	0/1	NA	0/0	0/1	0/0	NA	0/1	NA	1/1	1/1	NA	NA	NA	NA	0/0	0/1	NA	1/1	NA	0/0	0/1	0/0	NA	0/0	0/1	NA	0/0
374040	9	C	G	999	PASS	0/0	0/1	0/1	0/0	0/0	0/1	0/1	0/1	0/1	0/0	0/1	0/1	0/1	0/0	0/1	0/1	0/1	0/0	0/0	0/0	0/0	0/1	0/1	0/1	0/1	0/1	0/1	0/1	0/1	0/0	0/0	0/1	0/1	0/1	0/0	0/1	0/1	0/1	0/1	0/1	0/1	0/1	0/0	0/0
374040	11	A	C	517	PASS	0/0	0/0	0/1	0/1	0/0	0/1	0/1	0/0	0/0	0/0	0/1	0/1	0/1	0/0	0/0	0/1	0/1	0/0	0/0	0/0	0/1	0/1	0/1	0/1	0/0	0/1	0/1	0/0	0/1	0/0	0/1	0/0	0/0	0/1	0/0	0/1	0/1	0/1	0/1	0/0	0/0	0/1	0/0	0/0
374040	43	T	A	269	PASS	0/0	0/0	0/0	0/0	0/0	0/0	0/0	0/0	0/0	0/0	0/1	0/1	0/0	0/0	0/0	0/1	0/1	0/0	0/0	0/0	0/0	0/1	0/0	0/1	0/1	0/1	0/0	0/0	0/0	0/0	0/0	0/1	0/0	0/0	0/0	0/0	0/0	0/0	0/1	0/1	0/0	0/1	0/0	0/0
374040	48	T	A	55	PASS	0/0	0/0	0/0	0/0	0/0	0/0	0/0	0/0	0/0	0/0	0/0	0/0	0/0	0/0	0/0	0/0	0/0	0/1	0/0	0/1	0/0	0/0	0/0	0/0	0/1	0/1	0/0	0/0	0/0	0/0	0/1	0/0	0/0	0/0	0/0	0/0	0/1	0/0	0/0	0/1	0/0	0/0	0/0	0/0
374040	65	T	A	85	PASS	0/0	0/0	0/1	0/0	0/0	0/0	0/1	0/1	0/1	0/0	0/1	0/0	0/0	0/0	0/0	0/0	0/0	0/0	0/0	0/0	0/0	0/0	0/0	0/0	0/0	0/0	0/0	0/0	0/0	0/0	0/0	0/0	0/0	0/1	0/0	0/0	0/0	0/0	0/0	0/0	0/0	0/0	0/0	0/0
374040	66	C	T	778	PASS	0/0	0/1	0/1	0/0	0/0	0/0	0/1	0/1	0/0	0/1	0/0	0/1	0/1	0/0	0/0	0/1	0/0	0/0	0/0	0/1	0/0	0/0	0/1	0/0	0/0	0/0	0/1	0/1	0/1	0/0	0/0	0/0	0/1	0/1	0/0	0/0	0/0	0/1	0/0	0/0	0/1	0/0	0/0	0/0
374040	96	C	A	999	PASS	0/0	0/1	0/1	0/1	0/0	0/1	0/1	0/1	0/1	0/1	0/1	0/1	0/1	0/1	0/1	0/1	0/1	0/1	0/0	0/1	0/1	0/1	0/1	0/1	1/1	1/1	0/1	0/1	0/1	0/1	0/1	0/1	0/1	0/1	0/1	1/1	0/1	0/1	0/1	0/1	0/1	0/1	0/0	0/0
374040	99	T	G	86	PASS	0/0	0/0	0/0	0/1	0/0	0/0	0/0	0/0	0/0	0/0	0/1	0/0	0/0	0/0	0/0	0/0	0/0	0/0	0/1	0/0	0/0	0/1	0/0	0/0	0/0	0/0	0/0	0/0	0/1	0/0	0/0	0/0	0/0	0/0	0/0	0/0	0/0	0/0	0/1	0/0	0/0	0/0	0/0	0/0
374040	103	A	T	436	PASS	0/1	0/0	0/0	0/0	0/0	0/0	0/0	0/0	0/1	0/0	0/0	0/1	0/0	0/1	0/0	0/0	0/1	0/0	0/0	0/0	0/0	0/0	0/0	0/0	0/0	0/0	0/0	0/0	0/0	0/0	0/0	0/1	0/1	0/0	0/0	0/0	0/0	0/0	0/0	0/0	0/0	0/0	0/0	0/1
374040	107	C	T	120	PASS	0/0	0/0	0/0	0/0	0/1	0/0	0/0	0/0	0/0	0/0	0/0	0/0	0/0	0/1	0/0	0/0	0/0	0/0	0/0	0/0	0/0	0/0	0/0	0/0	0/0	0/0	0/0	0/0	0/0	0/0	0/0	0/0	0/1	0/0	0/0	0/0	0/0	0/0	0/0	0/0	0/0	0/0	0/1	0/0
374040	110	T	G	54	PASS	0/0	0/0	0/0	0/0	0/0	0/0	0/1	0/0	0/0	0/0	0/0	0/0	0/1	0/0	0/1	0/0	0/0	0/0	0/0	0/0	0/0	0/0	0/0	0/0	0/0	0/0	0/0	0/0	0/0	0/0	0/0	0/0	0/0	0/0	0/0	0/0	0/0	0/0	0/0	0/0	0/0	0/0	0/0	0/0
374040	113	T	G	999	PASS	0/0	0/1	0/1	0/1	0/0	0/1	0/1	0/1	0/1	0/1	0/1	0/1	0/1	0/1	0/1	0/1	0/1	0/1	0/0	0/1	0/1	0/1	0/1	0/1	1/1	1/1	0/1	0/1	0/1	0/0	0/1	0/0	0/1	0/1	0/1	1/1	0/1	0/1	0/1	0/1	0/1	0/1	0/0	0/0
374040	128	A	G	113	PASS	0/0	0/0	0/1	0/0	0/0	0/0	0/0	0/0	0/0	0/0	0/0	0/0	0/0	0/0	0/0	0/0	0/0	0/0	0/0	0/0	0/1	0/0	0/0	0/0	0/0	0/0	0/0	0/0	0/0	0/1	0/0	0/0	0/0	0/0	0/1	0/0	0/0	0/0	0/0	0/0	0/0	0/0	0/0	0/0
374040	130	A	T	167	PASS	0/0	0/0	0/0	0/0	0/0	0/0	0/0	0/0	0/0	0/0	0/0	0/0	0/0	0/0	0/0	0/0	0/0	0/1	0/0	0/1	0/1	0/0	0/0	0/0	0/0	0/0	0/0	0/0	0/0	0/0	0/0	0/0	0/0	0/0	0/0	0/0	0/0	0/0	0/0	0/0	0/0	0/0	0/1	0/0
397560	19	C	T	83	PASS	NA	0/0	0/0	0/0	0/0	0/0	0/0	0/0	0/0	0/0	0/0	0/0	0/0	NA	NA	NA	NA	0/1	NA	0/0	NA	0/0	0/0	0/0	NA	0/1	0/0	NA	0/1	0/0	NA	0/0	NA	0/0	0/0	0/0	NA	NA	0/1	NA	0/0	0/0	0/0	NA
397560	64	T	A	431	PASS	NA	0/0	0/0	0/0	0/0	0/0	0/1	0/1	0/1	0/0	0/0	0/1	0/0	NA	NA	NA	NA	0/0	NA	0/0	NA	0/1	0/0	0/1	NA	0/0	0/0	NA	0/0	0/1	NA	0/0	NA	0/0	0/0	0/0	NA	NA	0/0	NA	0/0	0/1	0/0	NA
397560	81	C	T	30.1917	PASS	NA	0/0	0/0	0/0	0/0	0/1	0/1	0/0	0/0	0/0	0/0	0/0	0/0	NA	NA	NA	NA	0/0	NA	0/0	NA	0/0	0/0	0/0	NA	0/0	0/0	NA	0/0	0/0	NA	0/1	NA	0/0	0/0	0/0	NA	NA	0/0	NA	0/0	0/0	0/0	NA
397560	92	T	C	99	PASS	NA	0/0	0/0	0/0	0/0	0/0	0/0	0/0	0/0	0/0	0/0	0/0	0/0	NA	NA	NA	NA	0/1	NA	0/0	NA	0/0	0/0	0/0	NA	0/1	0/0	NA	0/1	0/0	NA	0/0	NA	0/1	0/0	0/0	NA	NA	0/1	NA	0/0	0/1	0/0	NA
397560	93	C	T	108	PASS	NA	0/0	0/0	0/0	0/0	0/0	0/0	0/0	0/0	0/0	0/0	0/0	0/0	NA	NA	NA	NA	0/1	NA	0/0	NA	0/0	0/0	0/0	NA	0/1	0/0	NA	0/1	0/0	NA	0/0	NA	0/1	0/0	0/0	NA	NA	0/1	NA	0/0	0/1	0/0	NA
397560	94	G	A	131	PASS	NA	0/0	0/0	0/0	0/0	0/0	0/0	0/0	0/0	0/0	0/1	0/1	0/1	NA	NA	NA	NA	0/1	NA	0/0	NA	0/0	0/0	0/0	NA	0/0	0/0	NA	0/0	0/0	NA	0/0	NA	0/0	0/1	0/0	NA	NA	0/0	NA	0/0	0/0	0/0	NA
397560	101	C	T	30.9355	PASS	NA	0/0	0/0	0/0	0/0	0/1	0/1	0/0	0/0	0/0	0/0	0/0	0/0	NA	NA	NA	NA	0/0	NA	0/0	NA	0/0	0/0	0/0	NA	0/0	0/0	NA	0/0	NA	NA	0/1	NA	0/0	0/0	0/0	NA	NA	0/0	NA	0/0	0/0	0/0	NA
397560	102	C	T	999	PASS	NA	1/1	1/1	1/1	0/1	0/1	0/1	1/1	1/1	1/1	0/1	0/1	0/1	NA	NA	NA	NA	0/0	NA	1/1	NA	1/1	1/1	1/1	NA	0/1	0/0	NA	0/0	1/1	NA	0/1	NA	0/1	0/1	1/1	NA	NA	0/0	NA	0/1	0/1	0/1	NA
397560	131	G	A	295	PASS	NA	0/0	0/0	0/0	0/1	NA	0/1	0/0	0/0	0/0	0/0	0/0	0/0	NA	NA	NA	NA	0/0	NA	0/0	NA	0/0	0/0	0/0	NA	0/0	0/1	NA	0/0	0/0	NA	0/0	NA	0/0	0/0	0/0	NA	NA	0/0	NA	0/1	0/0	0/1	NA
408000	9	G	A	121	PASS	0/0	0/0	0/1	0/0	0/0	0/0	0/0	0/0	0/0	0/0	0/0	0/0	0/0	NA	0/0	0/0	0/0	0/0	0/0	0/0	0/0	0/1	0/0	0/0	0/1	0/0	0/1	0/1	0/0	0/0	0/1	0/0	0/1	0/1	0/0	0/0	0/0	0/0	0/0	0/0	0/0	0/0	0/0	0/0
408000	26	C	T	999	PASS	0/1	0/1	0/1	0/1	0/1	0/0	0/1	0/1	0/1	0/1	0/1	0/1	0/1	NA	0/1	1/1	0/1	0/1	0/1	0/1	0/1	0/1	0/1	0/1	0/1	0/1	0/1	0/1	0/1	1/1	0/1	0/1	0/1	0/1	0/1	0/1	0/1	0/1	1/1	0/1	0/1	0/1	1/1	0/1
408000	44	C	T	999	PASS	0/1	0/1	0/1	0/1	0/1	0/0	0/1	0/1	0/1	0/1	0/1	0/1	0/1	NA	0/1	1/1	0/1	0/1	0/1	0/1	0/1	0/1	0/1	0/1	0/1	0/1	0/1	0/1	0/1	1/1	0/1	0/1	0/1	0/1	0/1	0/1	0/1	0/1	1/1	0/1	0/1	0/1	1/1	0/1
408000	53	A	C	441	PASS	0/1	0/0	0/0	0/0	0/0	0/1	0/0	0/0	0/0	0/1	0/1	0/1	0/0	NA	0/1	0/0	0/0	0/0	0/0	0/0	0/0	0/1	0/0	0/0	0/1	0/0	0/0	0/0	0/0	0/0	0/1	0/1	0/0	0/0	0/0	0/0	0/0	0/0	0/0	0/0	0/0	0/0	0/0	0/0
408000	69	C	A	999	PASS	0/1	1/1	1/1	1/1	0/1	0/0	1/1	0/1	1/1	0/1	0/1	0/1	0/1	NA	0/1	1/1	1/1	0/1	1/1	1/1	1/1	0/1	1/1	1/1	0/1	1/1	1/1	0/1	0/1	1/1	0/1	0/1	1/1	0/1	1/1	1/1	1/1	1/1	1/1	0/1	1/1	0/1	1/1	1/1
408000	76	C	T	87	PASS	0/0	0/0	0/0	0/0	0/0	0/0	0/0	0/0	0/0	0/0	0/0	0/1	0/1	NA	0/0	0/0	0/0	0/0	0/0	0/0	0/0	0/0	0/0	0/0	0/1	0/0	0/0	0/0	0/0	0/0	0/0	0/0	0/0	0/0	0/0	0/0	0/0	0/0	0/0	0/1	0/0	0/0	0/0	0/0
409200	4	G	T	124	PASS	0/0	0/0	0/0	0/0	0/0	0/0	0/1	0/1	NA	0/0	0/0	0/0	0/0	0/0	0/0	0/0	0/0	0/0	0/0	0/0	0/0	0/0	NA	0/0	0/0	NA	0/0	0/0	0/1	0/0	0/1	NA	0/0	0/0	0/0	0/0	0/1	0/1	NA	0/0	0/0	0/0	0/1	NA
409200	7	T	A	79	PASS	NA	0/0	0/0	0/0	0/0	0/0	0/0	0/1	NA	0/0	0/0	0/0	0/0	0/0	0/0	0/0	0/0	0/0	0/0	0/0	0/0	0/0	NA	0/0	0/0	NA	0/0	0/0	0/0	0/0	0/1	NA	0/0	0/0	0/0	0/0	0/0	0/1	NA	0/0	0/1	0/0	0/0	NA
409200	43	G	A	85	PASS	0/0	0/0	0/0	0/0	0/0	0/0	0/0	0/0	NA	0/0	0/0	0/1	0/0	0/0	0/0	0/0	0/0	0/1	0/0	0/0	0/0	0/0	NA	0/0	0/1	NA	0/1	0/0	0/0	0/0	0/0	NA	0/0	0/0	0/0	0/0	0/0	0/0	NA	0/1	0/0	0/0	0/0	NA
409200	65	G	A	77	PASS	0/0	0/1	0/0	0/0	0/0	0/0	0/0	0/0	NA	0/0	0/0	0/1	0/0	0/0	0/0	0/0	0/1	0/1	0/0	0/0	0/0	0/0	NA	0/0	0/0	NA	0/1	0/1	0/0	0/0	0/0	NA	0/0	0/0	0/0	0/0	0/0	0/0	NA	0/0	0/0	0/0	0/0	NA
409200	67	C	T	57	PASS	0/0	0/0	0/0	0/0	0/1	0/0	0/0	0/0	NA	0/0	0/0	0/0	0/0	0/0	0/0	0/0	0/0	0/0	0/1	0/0	0/0	0/0	NA	0/0	0/0	NA	0/0	0/0	0/0	0/0	0/0	NA	0/0	0/0	0/1	0/0	0/1	0/0	NA	0/1	0/1	0/0	0/0	NA
409200	68	G	A	408	PASS	0/0	0/1	0/1	0/0	0/0	0/0	0/0	0/1	NA	0/1	0/1	0/0	0/0	0/1	0/1	0/0	0/0	0/0	0/0	0/0	0/0	0/1	NA	0/0	0/1	NA	0/1	0/0	0/0	0/0	0/0	NA	0/1	0/1	0/0	0/0	0/0	0/1	NA	0/0	0/1	0/1	0/0	NA
409200	83	C	T	486	PASS	NA	0/1	0/1	0/0	0/0	0/0	0/0	0/1	NA	0/1	0/0	0/0	0/0	0/1	0/1	0/0	0/0	0/0	0/0	0/0	0/0	0/1	NA	0/0	0/1	NA	0/1	0/0	0/0	0/0	0/1	NA	0/1	0/1	0/0	0/0	0/0	0/1	NA	0/0	0/1	0/1	0/0	NA
409200	86	C	T	192	PASS	0/0	0/0	0/0	0/0	0/1	0/0	0/0	0/1	NA	0/0	0/0	0/0	0/0	0/1	0/0	0/0	0/0	0/0	0/0	0/0	0/0	0/0	NA	0/1	0/0	NA	0/0	0/0	0/0	0/0	0/1	NA	0/0	0/0	0/0	0/0	0/0	0/1	NA	0/0	0/0	0/1	0/0	NA
409200	96	G	A	89	PASS	0/0	0/0	0/0	0/0	0/1	0/0	0/0	0/0	NA	0/0	0/0	0/1	0/0	0/0	0/0	0/0	0/0	0/1	0/0	0/0	0/0	0/0	NA	0/0	0/0	NA	0/1	0/0	0/0	0/0	0/0	NA	0/0	0/0	0/0	0/0	0/0	0/0	NA	0/1	0/0	0/0	0/0	NA
409200	99	T	G	71	PASS	0/0	0/1	0/0	0/0	0/0	0/0	0/0	0/0	NA	0/0	0/0	0/1	0/0	0/0	0/0	0/0	0/1	0/1	0/0	0/0	0/0	0/0	NA	0/0	0/0	NA	0/1	0/1	0/0	0/0	0/0	NA	0/0	0/0	0/0	0/0	0/0	0/0	NA	0/0	0/0	0/0	0/0	NA
409200	103	G	A	117	PASS	0/0	0/0	0/0	0/0	0/1	0/0	0/0	0/0	NA	0/0	0/0	0/0	0/1	0/0	0/1	0/0	0/0	0/0	0/1	0/0	0/0	0/0	NA	0/0	0/0	NA	0/0	0/1	0/0	0/1	0/0	NA	0/0	0/0	0/0	0/1	0/0	0/0	NA	0/0	0/0	0/0	0/0	NA
409200	106	C	T	92	PASS	0/0	0/0	0/0	0/0	0/0	0/1	0/0	0/0	NA	0/0	0/0	0/0	0/0	0/0	0/0	0/0	0/0	0/0	0/1	0/0	0/0	0/0	NA	0/0	0/0	NA	0/0	0/0	0/0	0/0	0/0	NA	0/0	0/0	0/0	0/0	0/0	0/0	NA	0/1	0/0	0/1	0/0	NA
409200	115	G	A	252	PASS	0/0	0/1	0/1	0/1	0/1	0/0	0/0	0/1	NA	0/0	0/0	0/1	0/1	0/0	0/1	0/0	0/1	0/1	0/1	0/0	0/1	0/0	NA	0/0	0/0	NA	0/1	1/1	0/1	0/1	0/0	NA	0/0	0/0	0/0	0/1	0/1	0/0	NA	0/0	0/0	0/1	0/0	NA
409200	120	G	A	120	PASS	0/0	0/0	0/0	0/0	0/0	0/0	0/0	0/0	NA	0/0	0/0	0/0	0/1	0/0	0/1	0/0	0/0	0/0	0/1	0/0	0/0	0/0	NA	0/0	0/0	NA	0/0	0/1	0/0	0/1	0/0	NA	0/0	0/0	0/0	0/1	0/0	0/0	NA	0/0	0/0	0/0	0/0	NA
409200	133	C	T	109	PASS	0/0	0/0	0/0	0/0	0/0	0/1	0/0	0/0	NA	0/0	0/0	0/0	0/0	0/0	0/0	0/0	0/0	0/1	0/1	0/0	0/0	0/0	NA	0/1	0/0	NA	0/0	0/0	0/0	0/0	0/0	NA	0/0	0/0	0/0	0/0	0/0	0/0	NA	0/1	0/0	0/1	0/0	NA
409360	54	C	T	806	PASS	NA	0/1	0/0	NA	0/1	0/1	0/1	0/1	0/0	0/0	0/0	0/1	0/0	0/1	0/1	0/1	0/1	0/0	0/1	0/1	0/0	0/0	0/0	0/0	0/1	0/0	0/1	NA	0/0	NA	NA	0/1	0/1	0/0	0/0	NA	0/0	0/0	0/1	0/1	NA	0/0	0/0	NA
409360	60	C	A	202	PASS	NA	0/0	0/0	NA	0/0	0/1	0/1	0/0	0/0	0/0	0/0	0/0	0/0	0/1	0/1	0/1	0/0	0/0	0/0	0/1	0/0	0/0	0/0	0/1	0/0	0/0	0/1	NA	0/0	NA	NA	0/1	0/0	0/0	0/0	NA	0/0	0/0	0/1	0/1	NA	0/0	0/0	NA
409360	75	C	T	274	PASS	NA	0/1	0/0	NA	0/0	0/1	0/0	0/0	0/0	0/0	0/0	0/1	0/1	0/0	0/0	0/1	0/0	0/0	0/0	0/1	0/0	0/0	0/0	0/1	0/0	0/1	0/0	NA	0/1	NA	NA	0/0	0/0	0/0	0/0	NA	0/0	0/0	0/0	NA	NA	0/1	0/0	NA
409360	76	G	A	177	PASS	NA	0/0	0/0	NA	0/1	0/0	0/1	0/1	0/1	0/0	0/0	0/0	0/0	0/0	0/0	0/0	0/0	0/0	0/0	0/0	0/0	0/0	0/1	0/0	0/0	0/0	0/0	NA	0/0	NA	NA	0/0	0/0	0/1	0/1	NA	0/1	0/1	0/0	0/0	NA	0/1	0/0	NA
409360	96	T	G	274	PASS	NA	0/1	0/0	NA	0/0	0/0	0/1	0/0	0/1	0/0	0/1	0/0	0/0	0/1	0/0	0/1	0/0	0/0	0/0	0/0	0/0	0/0	0/1	0/1	0/0	0/0	0/1	NA	0/1	NA	NA	0/0	0/1	0/0	0/0	NA	0/0	0/0	0/0	NA	NA	0/0	0/0	NA
409360	103	G	T	342	PASS	NA	0/1	0/0	NA	0/1	0/1	0/0	0/1	0/0	0/1	0/0	0/1	0/0	0/1	0/1	0/0	0/0	0/0	0/1	0/0	0/0	0/0	0/0	0/0	0/0	0/0	0/0	NA	0/0	NA	NA	0/0	0/1	0/1	0/0	NA	0/0	0/0	0/0	NA	NA	0/0	0/0	NA
409360	107	G	A	132	PASS	NA	0/0	0/0	NA	0/0	0/0	0/0	0/0	0/0	0/0	0/0	0/0	0/0	0/0	0/0	0/0	0/0	0/0	0/1	0/0	0/0	0/0	0/0	0/1	0/0	0/0	0/0	NA	0/0	NA	NA	0/1	0/0	0/0	0/0	NA	0/0	0/1	0/0	0/0	NA	0/0	0/0	NA
409360	113	G	T	178	PASS	NA	0/0	0/0	NA	0/0	0/0	0/1	0/1	0/0	0/1	0/0	0/0	0/1	0/0	0/0	0/1	0/0	0/0	0/0	0/0	0/0	0/0	0/0	0/0	0/0	0/1	0/0	NA	0/0	NA	NA	0/0	0/0	0/1	0/0	NA	0/1	0/0	0/0	NA	NA	0/1	0/0	NA
409360	129	G	T	31.1459	PASS	NA	0/0	0/0	NA	0/0	0/0	0/0	0/0	0/0	0/0	0/0	0/0	0/0	0/0	0/0	0/0	0/0	0/1	0/0	0/0	0/0	0/0	0/0	0/0	0/0	0/0	0/0	NA	0/0	NA	NA	0/0	0/1	0/0	0/0	NA	0/0	0/0	0/0	NA	NA	0/0	0/0	NA
409360	142	G	A	34.0144	PASS	NA	0/0	0/0	NA	0/0	0/0	0/0	0/0	0/0	0/0	0/1	0/0	0/0	0/0	0/0	0/0	0/0	0/0	0/0	0/0	NA	NA	0/0	0/0	NA	NA	0/0	NA	0/0	NA	NA	0/0	0/0	0/0	0/0	NA	0/0	0/0	0/0	NA	NA	0/0	0/0	NA
413160	24	A	G	999	PASS	0/0	0/0	0/1	0/1	0/1	0/0	NA	NA	0/1	0/1	0/1	0/1	0/0	1/1	0/1	0/1	1/1	1/1	0/0	0/1	0/1	NA	0/0	1/1	0/1	0/0	0/1	0/1	1/1	1/1	NA	1/1	1/1	0/1	NA	1/1	1/1	1/1	0/0	1/1	1/1	1/1	1/1	0/0
413160	25	G	A	999	PASS	0/0	0/0	0/0	0/0	0/1	0/0	NA	NA	0/0	0/0	0/1	0/0	0/0	0/1	0/1	0/1	0/1	1/1	0/0	0/1	0/1	NA	0/0	0/1	0/1	0/0	0/0	0/1	1/1	1/1	NA	0/1	0/1	0/1	NA	1/1	0/1	1/1	0/0	0/1	0/1	0/1	1/1	0/0
413160	34	T	G	170	PASS	0/0	0/0	0/0	0/1	0/0	0/0	NA	NA	0/1	0/1	0/0	0/0	0/0	0/0	0/0	0/0	0/0	0/0	0/0	0/0	0/0	NA	0/0	0/0	0/0	0/0	0/0	0/0	0/0	0/0	NA	0/0	0/0	0/0	NA	0/0	0/0	0/0	0/0	0/0	0/1	0/0	0/0	0/0
413160	35	G	A	999	PASS	1/1	1/1	0/1	0/1	0/1	1/1	NA	NA	0/1	0/0	0/1	0/1	1/1	0/0	0/1	0/1	0/0	0/0	1/1	0/1	0/1	NA	1/1	0/0	0/1	1/1	0/0	0/1	0/0	0/0	NA	0/0	0/0	0/1	NA	0/0	0/0	0/0	1/1	0/0	0/0	0/0	0/0	1/1
413160	39	G	A	999	PASS	1/1	1/1	0/1	0/1	0/1	1/1	NA	NA	0/1	0/0	0/1	0/1	1/1	0/0	0/1	0/1	0/0	0/0	1/1	0/1	0/1	NA	0/1	NA	0/1	1/1	0/0	0/1	0/0	0/0	NA	0/0	0/0	0/1	NA	0/0	0/0	0/0	1/1	0/0	0/0	0/0	0/0	1/1
413160	86	A	G	780	PASS	0/0	0/0	0/0	0/1	0/0	0/0	NA	NA	0/1	0/1	0/1	0/1	0/0	0/0	0/0	0/0	0/0	0/0	0/0	0/0	0/0	NA	0/0	0/0	0/0	0/0	0/1	0/0	0/0	0/0	NA	0/0	0/0	0/0	NA	0/0	0/0	0/0	0/0	0/0	0/0	0/0	0/0	0/0
413160	87	A	T	999	PASS	0/1	0/1	0/1	0/0	0/0	1/1	NA	NA	0/0	0/0	0/0	0/1	0/1	0/0	0/1	0/0	0/0	0/0	0/1	0/1	0/1	NA	0/1	0/0	0/1	0/1	0/0	0/1	0/0	0/0	NA	0/0	0/0	0/1	NA	0/0	0/0	0/0	0/1	0/0	0/0	0/0	0/0	0/1
413160	90	C	T	543	PASS	0/0	0/0	0/0	0/1	0/0	0/0	NA	NA	0/1	0/1	0/1	0/1	0/0	0/0	0/0	0/0	0/0	0/0	0/0	0/0	0/0	NA	0/0	NA	0/0	0/0	0/1	0/0	0/0	0/0	NA	0/0	0/0	0/0	NA	0/0	0/0	0/0	0/0	0/0	0/0	0/0	0/0	0/0
413160	101	C	A	781	PASS	0/0	0/0	0/0	0/1	0/0	0/0	NA	NA	0/1	1/1	0/1	0/1	0/0	0/0	0/0	0/0	0/0	0/0	0/0	0/0	0/0	NA	0/0	0/0	0/0	0/0	0/0	0/0	0/0	0/0	NA	NA	0/0	0/0	NA	0/0	0/0	0/0	0/0	0/0	0/0	0/0	0/0	0/0
419480	117	A	T	999	PASS	0/1	0/1	0/1	0/1	0/1	0/1	0/1	0/1	0/0	0/1	0/1	0/1	0/1	0/0	0/1	0/1	0/1	0/1	0/1	0/1	0/1	0/1	0/1	0/1	0/1	0/1	0/1	0/1	0/1	0/0	0/1	0/1	0/1	0/1	0/0	0/1	0/1	0/1	0/1	0/1	0/1	NA	NA	NA
419480	140	C	T	134	PASS	0/0	0/0	0/0	0/0	0/0	0/0	0/0	0/0	0/0	0/0	0/0	0/0	0/0	0/0	0/1	0/0	0/0	0/0	0/0	0/0	0/0	0/0	0/0	0/0	0/0	0/0	0/0	0/0	0/1	0/0	0/0	0/0	0/0	0/0	0/0	0/1	0/0	0/0	0/0	0/1	0/0	NA	NA	NA
426160	19	A	T	153	PASS	NA	NA	0/0	0/1	0/1	NA	0/0	NA	0/0	NA	NA	0/0	NA	0/1	NA	0/0	0/1	0/0	NA	0/0	NA	0/0	NA	NA	NA	NA	0/0	0/1	NA	0/0	0/1	NA	NA	NA	NA	0/0	0/1	NA	NA	0/0	NA	0/0	0/0	0/0
426160	21	C	A	152	PASS	NA	NA	0/0	0/1	0/1	NA	0/0	0/0	0/0	NA	NA	0/0	NA	0/1	NA	0/0	0/1	0/0	NA	0/0	NA	0/0	NA	NA	NA	0/0	0/0	0/1	NA	0/0	0/1	NA	NA	NA	NA	0/0	0/1	NA	NA	0/0	NA	0/0	0/0	0/0
426160	48	T	C	371	PASS	NA	NA	0/0	0/0	0/0	NA	0/0	0/1	1/1	NA	NA	0/0	NA	0/0	NA	0/0	0/1	0/0	NA	0/1	NA	0/1	NA	NA	NA	0/1	0/0	0/0	NA	0/0	0/1	NA	NA	NA	NA	0/1	0/0	NA	NA	0/1	NA	0/0	0/1	0/1
426160	54	G	A	149	PASS	NA	NA	0/1	0/0	0/0	NA	0/0	0/0	0/0	NA	NA	0/0	NA	0/0	NA	0/0	0/1	0/1	NA	0/0	NA	0/0	NA	NA	NA	0/0	0/1	0/0	NA	0/0	0/0	NA	NA	NA	NA	0/0	0/0	NA	NA	0/0	NA	0/0	0/1	0/0
426160	78	C	T	375	PASS	NA	NA	0/1	0/0	0/0	NA	1/1	0/0	0/1	NA	NA	0/0	NA	0/0	NA	0/1	0/1	0/0	NA	0/1	NA	0/1	NA	NA	NA	0/0	0/0	0/0	NA	0/1	0/1	NA	NA	NA	NA	0/1	0/1	NA	NA	0/1	NA	0/0	0/1	0/0
426160	92	G	A	162	PASS	NA	NA	0/1	0/0	0/0	NA	0/0	0/0	0/0	NA	NA	0/1	NA	0/0	NA	0/0	0/1	0/1	NA	0/0	NA	0/0	NA	NA	NA	0/0	0/1	0/0	NA	0/0	0/0	NA	NA	NA	NA	0/0	0/0	NA	NA	0/0	NA	0/1	0/1	0/0
426160	96	G	A	56	PASS	NA	NA	0/1	0/0	0/0	NA	0/1	0/0	0/0	NA	NA	0/0	NA	0/1	NA	0/1	0/0	0/0	NA	0/0	NA	0/0	NA	NA	NA	0/0	0/0	0/0	NA	0/1	0/0	NA	NA	NA	NA	0/0	0/1	NA	NA	0/0	NA	0/0	0/0	0/0
426160	119	G	A	386	PASS	NA	NA	0/1	0/1	0/0	NA	0/0	0/0	0/1	NA	NA	0/0	NA	0/0	NA	0/0	0/1	1/1	NA	0/1	NA	0/1	NA	NA	NA	0/0	1/1	0/0	NA	0/0	0/0	NA	NA	NA	NA	0/0	0/0	NA	NA	NA	NA	0/0	0/1	NA
428920	107	A	G	999	PASS	1/1	1/1	1/1	1/1	0/1	0/1	1/1	1/1	1/1	0/1	1/1	1/1	1/1	1/1	1/1	1/1	1/1	1/1	1/1	1/1	1/1	1/1	1/1	1/1	1/1	1/1	1/1	1/1	1/1	1/1	1/1	1/1	1/1	1/1	1/1	1/1	NA	1/1	1/1	1/1	1/1	1/1	1/1	1/1
428920	112	T	A	999	PASS	0/1	0/0	0/1	0/1	0/1	0/1	0/1	0/1	0/0	0/1	0/1	0/1	0/1	0/0	0/0	0/1	0/0	0/0	0/0	0/0	0/1	0/0	0/0	0/1	0/1	0/0	0/0	0/1	0/0	0/0	0/1	0/0	0/0	0/0	0/1	0/1	NA	0/1	0/1	0/1	0/0	0/1	0/0	0/1
5001	4	C	T	107	PASS	NA	NA	0/0	NA	0/0	0/1	0/0	0/1	NA	0/0	0/1	0/0	NA	0/1	NA	0/0	NA	0/0	NA	0/0	0/0	0/0	NA	0/1	1/1	NA	0/0	NA	0/1	0/0	0/0	0/0	NA	NA	0/1	0/0	0/0	0/0	0/0	NA	NA	0/0	0/1	NA
5001	29	A	G	67	PASS	NA	NA	0/0	NA	0/0	0/0	0/1	0/0	NA	0/0	0/0	0/1	NA	0/0	NA	0/0	NA	0/0	NA	0/0	0/0	0/0	NA	0/0	0/0	NA	0/0	NA	0/0	0/0	0/1	0/0	NA	NA	0/0	0/0	0/0	0/0	0/0	NA	NA	0/0	0/0	NA
5001	30	C	A	75	PASS	NA	NA	0/0	NA	0/0	0/0	0/0	0/0	NA	0/0	0/0	0/0	NA	0/0	NA	0/0	NA	0/0	NA	0/0	0/0	0/0	NA	0/0	0/0	NA	0/0	NA	0/0	NA	0/0	0/1	NA	NA	0/0	0/1	0/1	0/0	0/1	NA	NA	0/0	0/0	NA
5001	32	G	A	279	PASS	NA	NA	0/0	NA	0/1	0/1	0/0	0/1	NA	0/0	0/1	0/0	NA	0/0	NA	0/0	NA	0/0	NA	0/0	0/1	0/0	NA	0/0	0/0	NA	0/1	NA	0/1	0/0	0/1	0/0	NA	NA	0/1	0/0	0/0	0/0	0/0	NA	NA	0/0	0/0	NA
5001	48	A	C	261	PASS	NA	NA	0/0	NA	0/0	0/1	0/0	0/0	NA	0/0	0/0	0/0	NA	0/1	NA	0/0	NA	0/0	NA	0/0	0/0	0/0	NA	0/1	1/1	NA	0/0	NA	0/1	NA	0/0	0/0	NA	NA	0/1	0/0	0/0	0/0	0/0	NA	NA	0/0	0/1	NA
5001	50	C	G	62	PASS	NA	NA	0/0	NA	0/0	0/0	0/0	0/0	NA	0/0	0/0	0/0	NA	0/1	NA	0/1	NA	0/1	NA	0/0	0/0	0/0	NA	0/0	0/0	NA	0/0	NA	0/0	0/0	0/0	0/0	NA	NA	0/0	0/0	0/0	0/0	0/1	NA	NA	0/0	0/0	NA
5001	52	G	A	443	PASS	NA	NA	0/0	NA	0/1	0/1	0/0	0/0	NA	0/0	0/0	0/0	NA	0/0	NA	0/0	NA	0/0	NA	0/1	0/1	0/1	NA	0/0	0/0	NA	0/1	NA	0/1	0/1	0/1	0/1	NA	NA	0/1	0/0	0/0	0/1	0/0	NA	NA	0/1	0/0	NA
5001	67	A	G	70	PASS	NA	NA	0/1	NA	0/0	0/0	0/0	0/1	NA	0/0	0/0	0/0	NA	0/0	NA	0/0	NA	0/0	NA	0/0	0/0	0/0	NA	0/0	0/0	NA	0/0	NA	0/0	0/0	0/0	0/0	NA	NA	0/0	0/0	0/0	0/0	0/0	NA	NA	0/1	0/0	NA
5001	79	T	C	67	PASS	NA	NA	0/1	NA	0/0	0/0	0/0	0/1	NA	0/0	0/0	0/0	NA	0/0	NA	0/0	NA	0/0	NA	0/0	0/0	0/0	NA	0/0	0/0	NA	0/0	NA	0/0	0/0	0/0	0/0	NA	NA	0/0	0/0	0/0	0/0	0/0	NA	NA	0/1	0/0	NA
5001	99	G	A	41.0403	PASS	NA	NA	0/0	NA	0/0	0/0	0/0	0/0	NA	0/0	0/0	0/0	NA	0/0	NA	0/1	NA	0/0	NA	0/0	0/0	0/0	NA	0/0	0/0	NA	0/0	NA	0/0	0/0	0/0	0/0	NA	NA	0/0	0/0	0/0	0/0	0/1	NA	NA	0/0	0/0	NA
18681	29	C	T	221	PASS	0/0	0/0	0/0	0/0	0/1	NA	0/0	0/0	NA	0/0	0/0	0/0	0/0	0/0	NA	0/1	0/0	0/0	0/1	0/0	NA	0/0	NA	0/0	0/0	0/0	0/0	NA	0/1	0/1	0/0	NA	NA	0/0	0/0	0/0	0/1	0/0	NA	NA	0/0	0/0	0/1	NA
18681	56	G	A	196	PASS	0/1	0/0	0/0	0/1	0/0	NA	0/1	0/0	NA	0/1	0/0	0/0	0/0	0/0	NA	0/0	0/1	0/1	0/0	0/0	NA	0/0	NA	0/0	0/1	0/0	0/0	NA	0/0	0/0	0/0	NA	NA	0/0	0/0	0/0	0/1	0/1	NA	NA	0/0	0/1	0/0	NA
18681	67	G	T	35.1323	PASS	0/0	0/1	0/1	0/0	0/0	NA	0/0	0/0	NA	0/0	0/0	0/0	0/1	0/0	NA	0/0	0/0	0/0	0/0	0/1	NA	0/0	NA	0/0	0/0	0/0	0/0	NA	0/0	NA	0/1	NA	NA	0/1	0/0	0/0	0/0	0/0	NA	NA	0/0	0/0	0/0	NA
18681	71	C	T	56	PASS	0/0	0/1	0/1	0/0	0/1	NA	0/0	0/0	NA	0/0	0/0	0/0	0/1	0/0	NA	0/0	0/0	0/0	0/0	0/1	NA	0/0	NA	0/0	0/0	0/1	NA	NA	0/0	0/0	0/1	NA	NA	0/1	0/0	0/0	0/0	0/0	NA	NA	0/0	0/0	0/0	NA
18681	80	C	A	107	PASS	0/1	0/0	0/0	0/0	0/0	NA	0/1	0/1	NA	0/0	0/0	0/0	0/0	0/1	NA	0/0	0/0	0/1	0/0	0/0	NA	0/1	NA	0/1	0/0	0/0	0/0	NA	0/0	0/0	0/0	NA	NA	0/0	0/0	0/0	0/0	0/0	NA	NA	0/0	0/0	0/0	NA
18681	115	C	T	39.7658	PASS	0/1	0/0	0/0	0/0	0/0	NA	0/0	0/1	NA	0/0	0/0	0/0	0/0	0/0	NA	0/0	0/0	0/0	0/0	0/0	NA	0/1	NA	0/1	0/0	0/0	0/0	NA	0/0	0/0	0/0	NA	NA	0/0	0/0	0/0	0/0	0/0	NA	NA	0/0	0/0	0/0	NA
18681	119	C	T	368	PASS	0/1	0/0	0/1	0/0	0/0	NA	0/0	0/0	NA	0/1	0/0	0/0	0/0	0/0	NA	0/0	0/0	0/0	0/1	0/0	NA	0/0	NA	0/0	0/0	0/0	0/1	NA	0/0	0/0	0/0	NA	NA	0/0	0/0	0/0	0/0	0/1	NA	NA	0/0	0/0	0/0	NA
18681	127	T	A	67	PASS	0/1	0/0	0/0	0/0	0/0	NA	0/0	0/1	NA	0/0	0/0	0/0	0/0	0/1	NA	0/0	0/0	0/0	0/0	0/0	NA	0/1	NA	0/1	0/0	0/0	NA	NA	0/0	0/0	0/0	NA	NA	0/0	0/0	0/0	0/0	0/0	NA	NA	0/0	0/0	0/0	NA
18681	130	T	C	239	PASS	0/0	0/0	0/0	0/0	0/1	NA	0/0	0/0	NA	0/0	0/1	0/1	0/0	0/0	NA	0/1	0/0	0/0	0/1	0/0	NA	0/0	NA	0/0	0/0	0/0	0/0	NA	0/1	0/0	0/0	NA	NA	0/0	0/0	NA	0/1	0/0	NA	NA	0/0	0/0	0/1	NA
35121	50	A	G	999	PASS	0/1	0/1	0/1	0/1	0/1	0/1	1/1	0/1	0/1	0/1	0/1	0/1	0/1	0/1	0/1	0/1	0/1	0/1	0/1	0/1	0/1	0/0	0/1	0/1	0/1	0/1	0/1	0/1	0/1	0/1	0/1	0/1	0/1	0/1	0/1	0/1	0/1	0/1	0/1	0/1	0/1	0/1	0/1	0/1
35121	54	A	G	999	PASS	0/1	0/1	0/1	0/1	0/1	0/1	0/1	0/1	0/1	0/0	0/1	0/1	0/1	0/1	0/1	0/1	0/1	0/1	0/1	0/1	0/0	0/1	0/1	0/1	0/1	0/1	0/1	0/0	0/1	0/1	0/1	0/1	0/1	0/1	0/1	0/1	0/1	0/1	0/0	0/1	0/0	0/1	0/1	0/1
35121	81	A	T	999	PASS	0/1	0/1	0/1	0/1	0/1	0/1	0/1	0/1	0/1	0/0	0/1	0/1	0/1	0/1	0/1	0/1	0/1	0/1	0/1	0/1	0/1	0/1	0/1	0/1	0/1	0/1	0/1	0/0	0/1	0/1	0/1	0/1	0/1	0/1	0/0	0/1	0/1	0/1	0/0	0/1	0/0	0/1	0/1	0/1
35121	112	C	T	999	PASS	0/1	0/1	0/1	0/1	0/1	0/1	0/1	0/1	0/1	1/1	0/1	0/1	0/1	0/1	0/1	0/1	0/1	0/1	0/1	0/1	0/1	0/0	0/1	0/1	0/1	0/1	0/1	0/1	0/1	0/1	0/1	0/1	0/1	0/1	0/1	0/1	0/1	0/1	0/1	0/1	0/1	0/1	0/1	0/1
35121	113	C	T	999	PASS	0/1	0/1	0/1	0/1	0/1	0/1	0/1	0/1	0/1	0/1	0/1	0/1	0/1	0/1	0/1	0/1	0/1	0/1	0/1	0/1	0/1	1/1	0/1	0/1	0/1	0/1	0/1	0/1	0/1	0/1	0/1	0/1	0/1	0/1	0/1	0/1	0/1	0/1	0/1	0/1	0/1	0/1	0/1	0/1
41361	29	T	C	279	PASS	NA	0/0	NA	NA	NA	0/0	NA	0/0	0/0	NA	0/0	0/0	NA	0/0	NA	0/0	0/0	0/1	0/0	0/0	0/1	NA	0/0	0/0	0/0	0/0	0/0	NA	0/0	NA	0/0	NA	0/1	NA	NA	0/0	0/0	0/1	0/0	0/0	0/1	0/0	NA	NA
41361	40	G	A	97	PASS	NA	0/0	NA	NA	NA	0/0	NA	0/1	0/0	NA	0/0	0/0	NA	0/0	NA	0/0	0/0	0/1	0/1	0/0	0/0	NA	0/0	0/0	0/0	0/0	0/0	NA	0/0	NA	0/1	NA	0/0	NA	NA	0/0	0/1	0/0	0/1	0/0	0/0	0/0	NA	NA
41361	49	C	T	89	PASS	NA	0/0	NA	NA	NA	0/0	NA	0/1	0/0	NA	0/0	0/0	NA	0/0	NA	0/0	0/0	0/1	0/1	0/0	0/0	NA	0/0	0/0	0/0	0/0	0/0	NA	0/0	NA	0/1	NA	0/0	NA	NA	0/0	0/1	0/0	0/1	0/0	0/0	0/0	NA	NA
41361	74	G	A	106	PASS	NA	0/0	NA	NA	NA	0/1	NA	0/0	0/1	NA	0/0	0/1	NA	0/0	NA	0/1	0/1	0/1	0/0	0/0	0/0	NA	0/0	NA	0/0	0/0	0/1	NA	0/0	NA	0/0	NA	0/0	NA	NA	0/0	0/1	0/0	0/0	0/0	0/0	0/0	NA	NA
41361	85	C	T	85	PASS	NA	0/0	NA	NA	NA	0/1	NA	0/0	0/0	NA	0/0	0/0	NA	0/1	NA	0/0	0/0	0/0	0/0	0/0	0/0	NA	0/0	0/0	0/0	0/0	0/0	NA	0/0	NA	0/0	NA	0/0	NA	NA	0/0	0/0	0/0	0/0	0/0	0/0	0/1	NA	NA
41361	104	C	T	42.5436	PASS	NA	0/0	NA	NA	NA	0/0	NA	0/0	0/0	NA	0/0	NA	NA	0/0	NA	0/0	0/0	0/0	0/0	0/1	0/0	NA	0/1	0/0	0/1	0/1	0/0	NA	0/1	NA	0/0	NA	0/0	NA	NA	0/1	0/0	0/1	0/0	NA	0/0	0/1	NA	NA
41361	133	C	T	116	PASS	NA	0/0	NA	NA	NA	0/0	NA	0/1	0/0	NA	0/0	NA	NA	0/0	NA	0/0	0/0	0/0	0/1	0/0	0/0	NA	0/0	0/0	0/0	0/0	0/0	NA	0/0	NA	0/1	NA	0/0	NA	NA	0/0	0/1	0/0	0/1	0/0	0/1	0/0	NA	NA
41601	7	C	A	131	PASS	NA	0/0	0/0	0/0	0/0	0/0	0/1	0/1	0/0	0/0	0/0	0/0	NA	0/0	0/0	0/0	0/0	0/0	NA	0/0	NA	0/0	NA	0/0	NA	0/0	0/0	0/0	0/0	0/0	0/0	0/0	0/0	NA	NA	0/0	0/0	NA	NA	0/0	0/0	0/0	0/0	NA
41601	27	G	A	141	PASS	NA	0/0	0/0	0/0	0/0	0/0	0/1	0/1	0/0	0/0	0/0	0/0	NA	0/0	0/0	0/0	0/0	0/0	NA	0/0	NA	0/0	NA	0/0	NA	0/0	0/0	0/0	0/0	0/0	0/0	0/0	0/0	NA	NA	0/0	0/0	NA	NA	0/0	0/0	0/0	0/0	NA
41601	108	G	A	101	PASS	NA	0/0	0/0	0/0	0/1	0/0	0/0	0/0	0/0	0/0	0/0	0/1	NA	0/1	0/0	0/0	0/0	0/0	NA	0/0	NA	0/0	NA	0/1	NA	0/0	0/0	0/0	0/0	0/0	0/0	0/0	0/0	NA	NA	0/1	0/0	NA	NA	0/0	0/0	0/1	0/0	NA
42681	27	G	C	999	PASS	NA	0/1	0/0	0/1	0/1	0/1	0/1	0/1	0/0	0/1	0/0	0/1	1/1	0/1	0/1	0/1	0/1	0/0	0/0	0/1	0/1	0/1	0/1	0/0	0/1	0/0	0/1	0/1	0/0	NA	0/1	0/0	0/1	0/1	0/0	0/1	0/0	0/1	0/1	0/1	0/0	0/1	0/1	0/0
42681	36	G	T	999	PASS	NA	0/0	0/1	0/0	0/0	0/0	0/1	0/0	0/0	0/0	NA	0/0	0/0	0/0	0/0	0/1	0/1	0/1	0/1	0/0	0/1	0/1	0/1	0/1	0/1	0/1	0/0	0/0	0/1	NA	0/1	0/1	0/1	0/0	0/1	0/1	0/0	0/1	0/0	0/1	0/0	0/0	0/0	0/0
42681	69	G	T	59	PASS	NA	0/0	0/0	0/0	0/0	0/0	0/0	0/0	0/0	0/1	0/0	0/0	0/0	0/1	0/0	0/0	0/0	0/0	0/0	0/0	0/0	0/0	0/0	0/0	0/0	0/0	0/0	0/0	0/0	NA	0/0	0/0	0/0	0/0	0/0	0/0	0/0	0/0	0/0	0/0	0/0	0/0	0/0	0/0
42681	74	T	A	185	PASS	NA	0/1	0/0	0/1	0/0	0/0	0/0	0/0	0/1	0/0	0/0	0/0	0/1	0/1	0/0	0/0	0/0	0/0	0/0	0/1	0/0	0/0	0/1	0/0	0/0	0/0	0/0	0/0	0/0	NA	0/0	0/0	0/0	0/0	0/0	0/0	0/0	0/0	0/0	0/0	0/0	0/0	0/0	0/0
42681	82	T	G	43.7778	PASS	NA	0/0	0/0	0/0	0/0	0/0	0/0	0/0	0/0	0/0	0/0	0/0	0/0	0/0	0/0	0/0	0/0	0/0	0/0	0/0	0/0	0/0	0/0	0/0	0/0	0/0	0/1	0/0	0/0	NA	0/0	0/0	0/0	0/0	0/0	0/0	0/1	0/0	0/0	0/1	0/0	0/0	0/0	0/0
42681	129	T	A	999	PASS	NA	0/1	0/0	0/0	0/1	0/1	0/1	0/1	0/1	0/1	0/0	0/1	0/1	0/1	0/1	0/1	0/1	0/0	0/0	0/1	NA	0/0	0/0	0/0	0/1	0/0	0/1	0/1	0/1	NA	0/1	0/0	0/1	0/1	0/0	0/1	0/1	0/0	0/1	0/1	0/0	0/1	0/1	0/0
49041	36	C	T	169	PASS	0/0	0/0	0/1	0/0	0/1	0/0	0/0	NA	0/1	NA	0/0	0/0	0/0	0/1	NA	0/1	0/0	0/0	NA	NA	0/0	NA	NA	0/0	0/1	0/0	0/1	NA	0/1	NA	NA	0/0	0/1	NA	0/0	NA	0/1	NA	0/0	0/0	0/0	0/1	0/0	0/0
49041	53	A	G	714	PASS	1/1	0/1	0/1	0/1	1/1	0/1	1/1	NA	1/1	NA	1/1	0/1	0/0	1/1	NA	0/1	0/1	0/1	NA	NA	0/0	NA	NA	0/1	1/1	1/1	1/1	NA	1/1	NA	NA	0/1	1/1	NA	0/0	NA	0/1	NA	0/0	0/1	1/1	1/1	1/1	0/1
49041	85	C	T	174	PASS	0/0	0/0	NA	0/0	0/0	0/0	0/0	NA	0/0	NA	0/0	0/1	0/1	0/0	NA	0/0	0/0	0/0	NA	NA	0/1	NA	NA	0/0	0/0	0/0	0/0	NA	0/0	NA	NA	0/1	0/0	NA	0/0	NA	0/1	NA	0/0	0/0	0/0	0/0	0/0	0/1
49041	86	A	C	784	PASS	0/1	0/1	1/1	0/1	1/1	0/1	0/1	NA	1/1	NA	0/1	0/1	1/1	1/1	NA	0/1	0/1	0/1	NA	NA	0/1	NA	NA	0/1	1/1	1/1	1/1	NA	1/1	NA	NA	1/1	1/1	NA	0/0	NA	1/1	NA	0/0	0/1	1/1	0/1	1/1	1/1
49041	95	A	G	999	PASS	1/1	0/1	1/1	0/1	1/1	0/1	1/1	NA	1/1	NA	1/1	1/1	1/1	1/1	NA	1/1	1/1	0/1	NA	NA	1/1	NA	NA	1/1	1/1	1/1	1/1	NA	1/1	NA	NA	1/1	1/1	NA	0/1	NA	1/1	NA	0/1	0/1	1/1	1/1	1/1	1/1
49041	140	G	T	281	PASS	0/0	0/0	NA	0/0	0/0	0/0	0/0	NA	0/0	NA	0/0	0/0	0/0	0/0	NA	0/0	0/1	0/1	NA	NA	0/1	NA	NA	0/1	0/0	0/0	0/0	NA	0/0	NA	NA	0/0	0/0	NA	0/0	NA	0/0	NA	0/1	0/0	0/0	0/0	0/0	0/0
54481	31	T	C	94	PASS	NA	0/0	NA	0/0	0/0	0/0	NA	0/0	0/0	0/0	0/0	0/0	NA	0/0	NA	0/0	0/0	NA	NA	0/0	0/0	NA	0/0	0/0	NA	NA	0/0	0/0	NA	NA	NA	0/0	NA	NA	NA	0/0	0/0	0/0	0/0	0/0	0/0	0/1	0/0	NA
54481	46	T	A	103	PASS	NA	0/0	NA	0/0	0/0	0/0	0/0	0/0	0/0	0/0	0/1	0/0	NA	0/1	NA	0/0	0/0	NA	NA	0/0	0/1	NA	0/1	0/0	NA	NA	0/0	0/0	NA	NA	NA	0/0	NA	NA	NA	0/0	0/0	0/0	0/0	0/0	0/0	0/0	0/0	NA
54481	71	A	G	46.1614	PASS	NA	0/0	NA	0/0	0/1	0/1	0/0	0/0	0/0	0/0	0/0	0/0	NA	0/1	NA	0/0	0/0	NA	NA	0/0	0/0	NA	0/0	0/0	NA	NA	0/0	0/0	NA	NA	NA	0/0	NA	NA	NA	NA	0/0	0/0	0/0	0/0	0/0	0/1	0/1	NA
54481	90	G	A	96	PASS	NA	0/0	NA	0/0	0/0	0/0	0/0	0/0	0/0	0/0	0/0	0/1	NA	0/0	NA	0/0	0/0	NA	NA	NA	0/0	NA	0/0	0/0	NA	NA	0/0	0/0	NA	NA	NA	0/0	NA	NA	NA	0/0	0/0	0/0	0/0	0/0	0/0	0/0	NA	NA
54481	93	G	A	156	PASS	NA	0/0	NA	0/0	0/0	0/0	0/1	0/0	0/0	0/0	0/0	0/0	NA	0/0	NA	0/0	0/1	NA	NA	0/0	0/0	NA	0/0	0/0	NA	NA	0/0	0/0	NA	NA	NA	0/0	NA	NA	NA	0/0	0/1	0/1	0/0	0/1	0/0	0/0	0/0	NA
54481	131	C	A	105	PASS	NA	0/0	NA	0/0	0/0	NA	NA	NA	NA	0/0	0/0	0/1	NA	0/0	NA	0/0	0/0	NA	NA	0/0	0/0	NA	0/0	0/0	NA	NA	0/0	0/0	NA	NA	NA	0/0	NA	NA	NA	0/0	0/0	0/0	0/0	0/0	0/0	0/0	0/0	NA
54481	132	T	A	75	PASS	NA	0/0	NA	0/0	0/0	0/0	0/0	0/0	0/0	0/0	0/1	0/0	NA	0/0	NA	0/0	0/0	NA	NA	0/0	0/0	NA	0/0	0/1	NA	NA	0/0	0/0	NA	NA	NA	0/0	NA	NA	NA	0/0	0/1	0/0	0/1	NA	0/0	0/0	0/0	NA
54481	136	C	T	170	PASS	NA	0/1	NA	0/0	0/0	0/0	0/0	0/0	0/0	0/0	0/0	0/1	NA	0/0	NA	0/0	0/0	NA	NA	0/1	0/0	NA	0/0	0/0	NA	NA	0/0	0/0	NA	NA	NA	0/0	NA	NA	NA	0/0	0/0	0/0	0/0	0/0	0/0	0/1	0/0	NA
85721	86	G	C	704	PASS	NA	1/1	NA	0/1	NA	1/1	1/1	0/1	NA	1/1	1/1	0/1	NA	0/1	NA	NA	0/1	1/1	NA	NA	1/1	1/1	NA	1/1	NA	1/1	NA	NA	0/1	NA	NA	0/0	NA	NA	NA	1/1	1/1	NA	0/1	1/1	1/1	0/1	1/1	1/1
105321	4	G	T	101	PASS	0/0	0/1	0/0	0/0	0/0	0/0	0/1	0/0	0/0	0/0	0/0	0/0	0/0	0/0	0/0	0/0	0/0	0/0	0/0	0/0	0/0	0/0	0/0	0/0	0/0	0/0	0/0	0/0	0/0	0/0	0/0	0/0	0/0	0/0	0/0	0/0	0/0	0/0	0/0	0/0	0/0	0/0	0/0	0/1
105321	6	C	A	312	PASS	0/0	0/0	0/0	0/0	0/0	0/0	0/0	0/0	0/0	0/0	0/0	0/1	0/0	0/0	0/0	0/0	0/0	0/0	0/0	0/0	0/0	0/0	0/0	0/0	0/1	0/0	0/0	0/1	0/0	0/1	0/0	0/1	0/1	0/0	0/1	0/0	0/0	0/0	0/0	0/1	0/0	0/0	0/0	0/0
105321	25	G	C	204	PASS	0/1	0/0	0/0	0/0	0/0	0/0	0/0	0/0	0/0	0/0	0/0	0/0	0/0	0/0	0/0	0/0	0/0	0/0	0/0	0/0	0/0	0/0	0/0	0/0	0/0	0/0	0/1	0/0	0/0	0/0	0/0	0/0	0/0	0/1	0/0	0/0	0/0	0/0	0/0	0/0	0/0	0/0	0/0	0/0
105321	34	G	A	999	PASS	0/1	0/1	0/1	0/1	0/1	0/1	1/1	0/1	0/1	0/1	0/1	0/1	0/1	0/1	0/1	0/1	0/1	0/1	0/1	0/1	0/1	0/1	0/1	0/1	0/1	0/1	0/1	0/1	0/1	0/1	0/1	0/1	0/1	0/1	0/1	0/1	0/1	0/1	0/1	0/1	0/1	0/1	0/1	1/1
105321	55	A	T	999	PASS	0/0	0/0	0/1	0/0	0/0	0/0	0/0	0/0	0/0	0/0	0/1	0/1	0/0	0/0	0/1	0/0	0/1	0/0	0/0	0/0	0/0	0/1	0/1	0/1	0/1	0/0	0/0	0/1	0/0	0/1	0/1	0/1	0/1	0/0	0/1	0/0	0/1	0/1	0/1	0/1	0/1	0/0	0/0	0/0
105321	88	C	A	166	PASS	0/0	0/0	0/0	0/0	0/0	0/0	0/1	0/0	0/0	0/0	0/0	0/0	0/0	0/0	0/0	0/0	0/0	0/0	0/0	0/0	0/0	0/0	0/0	0/0	0/0	0/0	0/0	0/0	0/0	0/0	0/0	0/0	0/0	0/0	0/0	0/0	0/0	0/0	0/0	0/0	0/0	0/0	0/0	0/0
105321	95	A	C	697	PASS	0/0	0/1	0/0	0/0	0/0	0/0	0/1	0/1	0/0	0/0	0/0	0/0	0/0	0/1	0/0	0/0	0/0	0/1	0/1	0/1	0/0	0/0	0/0	0/0	0/0	0/0	0/0	0/0	0/0	0/0	0/0	0/0	0/0	0/0	0/0	0/0	0/0	0/0	0/0	0/0	0/0	0/0	0/0	0/1
105321	135	G	A	554	PASS	0/0	0/0	0/0	0/1	0/0	0/0	0/0	0/0	0/0	0/0	0/1	0/0	0/0	0/1	0/0	0/1	0/0	0/0	0/0	0/0	0/0	0/0	0/0	0/0	0/1	0/1	0/0	0/0	0/1	0/0	0/0	0/0	0/0	0/0	0/0	0/1	0/0	0/0	0/0	0/0	0/0	0/0	0/0	0/0
105321	137	C	A	36.7633	PASS	0/0	0/0	0/0	0/0	0/1	0/0	0/0	0/0	0/0	0/0	0/0	0/0	0/0	0/0	0/0	0/0	0/0	0/0	0/0	0/0	0/1	0/0	0/0	0/0	0/0	0/0	0/0	0/0	0/0	0/0	0/1	0/0	0/0	0/0	0/0	0/1	0/0	0/1	0/0	0/1	0/0	0/0	0/0	0/0
105321	143	C	T	534	PASS	0/0	1/1	NA	0/1	0/1	0/1	1/1	0/1	0/1	0/1	1/1	0/1	NA	NA	0/1	NA	NA	1/1	1/1	NA	1/1	1/1	0/1	NA	NA	0/1	NA	0/1	NA	NA	NA	1/1	1/1	0/0	1/1	1/1	1/1	NA	NA	NA	NA	NA	1/1	NA
106881	38	T	A	202	PASS	0/0	0/0	NA	0/0	NA	0/0	0/0	0/0	0/0	0/0	NA	0/1	0/0	0/0	0/0	0/0	NA	0/0	0/0	0/0	0/0	0/0	0/0	0/0	0/0	NA	NA	0/0	0/0	0/1	NA	0/0	0/0	NA	0/0	NA	NA	0/0	0/0	NA	0/1	0/0	NA	0/0
106881	75	C	T	699	PASS	0/1	0/0	NA	0/1	NA	0/0	0/1	0/1	0/0	0/1	NA	0/1	0/1	0/1	0/1	0/1	NA	0/1	0/1	0/1	0/0	0/0	0/0	0/0	0/0	NA	NA	0/0	0/0	0/1	0/1	0/0	0/0	NA	0/0	NA	NA	0/0	0/0	NA	0/1	0/0	NA	0/0
106881	108	C	T	145	PASS	0/0	0/0	NA	0/1	NA	0/0	0/0	0/1	0/0	0/1	NA	0/0	0/1	0/1	0/1	0/0	NA	0/1	0/1	0/1	0/0	0/0	0/0	0/0	0/0	NA	NA	0/0	0/0	0/0	0/0	0/0	0/0	NA	0/0	NA	NA	0/0	0/0	NA	0/0	NA	NA	0/0
106881	116	A	G	173	PASS	0/0	0/0	NA	0/1	NA	0/0	0/0	0/1	0/0	0/1	NA	0/0	0/1	0/1	0/1	0/0	NA	0/1	0/0	0/1	0/0	0/0	0/0	0/0	0/0	NA	NA	0/0	0/0	0/0	0/0	0/0	0/0	NA	0/0	NA	NA	0/0	0/0	NA	0/0	NA	NA	0/0
106881	130	T	A	60	PASS	0/0	0/0	NA	0/0	NA	0/1	0/0	0/0	0/0	0/0	NA	0/0	0/0	0/0	0/0	0/0	NA	0/0	0/1	0/0	0/0	0/0	0/1	0/0	0/0	NA	NA	0/0	0/0	0/0	0/0	0/0	0/0	NA	0/0	NA	NA	0/0	0/0	NA	0/0	NA	NA	0/0
106881	138	A	G	168	PASS	0/0	0/0	NA	NA	NA	NA	0/0	0/1	0/0	0/1	NA	0/0	0/1	0/1	0/1	0/0	NA	0/1	0/1	0/1	0/0	0/0	0/0	0/0	0/0	NA	NA	0/0	0/0	0/0	0/0	0/0	0/0	NA	0/0	NA	NA	0/0	0/0	NA	0/0	0/0	NA	0/0
115081	10	A	G	324	PASS	0/0	NA	0/0	0/1	0/0	0/0	0/0	0/1	0/0	NA	NA	0/1	NA	0/0	0/1	0/0	NA	NA	NA	0/0	NA	NA	0/0	NA	0/1	NA	NA	0/0	0/0	NA	0/0	0/0	0/1	0/0	0/1	0/1	0/0	0/0	0/1	NA	0/0	0/0	NA	0/0
115081	34	C	T	282	PASS	0/0	NA	0/0	0/1	0/1	0/0	0/0	0/1	0/0	NA	NA	0/1	NA	0/0	0/1	0/0	NA	NA	NA	0/0	NA	NA	0/0	NA	0/1	NA	NA	0/0	0/0	NA	0/0	0/0	NA	0/0	NA	0/1	0/0	0/0	0/1	NA	0/0	0/0	NA	0/0
115081	46	C	A	43.213	PASS	0/0	NA	0/0	0/0	0/0	0/1	0/0	0/0	0/0	NA	NA	0/0	NA	0/0	0/0	0/0	NA	NA	NA	0/0	NA	NA	0/0	NA	0/0	NA	NA	0/0	NA	NA	0/0	0/1	0/0	0/0	0/0	0/0	0/0	NA	0/0	NA	0/0	0/0	NA	0/0
115081	64	C	T	46.2576	PASS	0/0	NA	NA	0/0	0/0	0/0	0/0	0/0	0/0	NA	NA	0/1	NA	0/0	0/0	0/0	NA	NA	NA	0/0	NA	NA	0/1	NA	0/0	NA	NA	0/0	0/0	NA	0/0	0/0	0/0	0/0	0/0	0/0	0/0	0/0	0/0	NA	0/0	0/0	NA	NA
115081	85	T	C	37.9923	PASS	0/0	NA	0/0	0/0	0/0	0/1	0/0	0/0	0/0	NA	NA	0/0	NA	0/0	0/0	0/0	NA	NA	NA	0/0	NA	NA	0/0	NA	0/0	NA	NA	0/0	0/0	NA	0/0	0/1	0/0	0/0	0/0	0/0	0/0	0/0	0/0	NA	0/0	0/0	NA	0/0
115081	89	G	A	217	PASS	0/0	NA	0/0	0/1	0/0	0/1	0/0	0/0	0/1	NA	NA	0/0	NA	0/0	0/0	0/0	NA	NA	NA	0/0	NA	NA	0/0	NA	0/0	NA	NA	0/0	0/0	NA	0/1	0/0	0/0	0/0	0/0	0/0	0/0	0/0	0/0	NA	0/0	0/0	NA	0/0
115081	140	G	A	224	PASS	0/1	NA	0/0	0/0	0/1	0/0	0/0	0/0	0/0	NA	NA	0/0	NA	0/0	0/0	0/1	NA	NA	NA	0/1	NA	NA	0/0	NA	0/0	NA	NA	0/0	NA	NA	NA	0/0	0/0	0/0	0/0	0/0	0/0	0/0	0/0	NA	0/0	0/1	NA	0/0
118721	22	A	T	87	PASS	0/0	0/0	0/1	0/0	NA	0/1	NA	0/0	0/0	0/0	0/0	0/0	0/0	0/0	0/0	NA	0/0	0/0	0/0	0/0	NA	0/0	0/1	0/0	0/1	NA	0/1	NA	0/0	0/0	NA	0/0	0/0	NA	0/0	0/0	0/0	0/0	0/0	0/0	0/0	0/0	0/0	0/0
118721	36	C	T	36.1581	PASS	0/1	0/0	0/0	0/0	NA	0/0	NA	0/0	0/0	0/0	0/1	0/0	0/1	0/0	0/0	NA	0/0	0/0	0/0	0/0	NA	0/1	0/0	0/0	0/0	NA	0/0	NA	0/0	0/0	NA	0/1	0/0	NA	0/0	0/0	0/0	0/0	0/0	0/0	0/1	0/0	0/0	0/0
118721	48	C	T	286	PASS	0/0	0/1	0/0	0/0	NA	0/0	NA	0/0	0/0	0/0	0/0	0/0	0/0	NA	0/0	NA	0/0	0/1	0/0	0/0	NA	0/0	0/0	0/0	0/0	NA	0/1	NA	0/1	0/0	NA	0/0	0/0	NA	0/0	0/0	0/1	0/0	0/0	0/0	0/0	0/0	0/1	0/0
118721	51	C	T	454	PASS	0/1	0/0	0/0	0/1	NA	0/0	NA	0/1	0/0	0/0	0/1	0/0	0/0	NA	0/0	NA	0/1	0/0	0/0	0/0	NA	0/0	0/1	0/0	0/0	NA	0/0	NA	0/0	0/0	NA	0/0	0/1	NA	0/1	0/0	0/1	0/1	0/0	0/0	0/0	0/0	0/0	0/1
118721	78	G	T	272	PASS	0/0	0/0	0/0	0/0	NA	0/0	NA	0/1	0/0	0/0	0/1	0/0	0/0	0/0	0/1	NA	0/0	0/1	0/1	0/0	NA	0/0	0/0	0/0	0/0	NA	0/0	NA	0/0	0/1	NA	0/0	0/0	NA	0/0	0/1	0/0	0/1	0/0	0/0	0/0	0/0	0/0	0/0
118721	79	G	T	86	PASS	0/0	0/0	0/0	0/0	NA	0/0	NA	0/0	0/1	0/0	0/0	0/0	0/0	0/0	0/0	NA	0/0	0/0	0/0	0/0	NA	0/0	0/0	0/0	0/0	NA	0/0	NA	0/0	0/0	NA	0/0	0/0	NA	0/1	0/1	0/0	0/0	0/0	0/0	0/0	0/0	0/0	0/0
118721	81	C	T	37.2009	PASS	0/0	0/0	0/0	0/0	NA	0/0	NA	0/0	0/0	0/0	0/0	0/0	0/1	0/1	0/0	NA	0/1	0/0	0/0	0/0	NA	0/1	0/0	0/0	0/0	NA	0/0	NA	0/0	0/0	NA	0/1	0/1	NA	0/0	0/0	0/0	0/1	0/0	0/0	0/0	0/0	0/0	0/0
118721	84	T	C	272	PASS	0/0	0/0	0/0	0/0	NA	0/0	NA	0/1	0/0	0/0	0/1	0/0	0/0	NA	0/1	NA	0/0	0/1	0/1	0/0	NA	0/0	0/0	0/0	0/0	NA	0/0	NA	0/0	0/1	NA	0/0	0/0	NA	0/0	0/1	0/0	0/1	0/0	0/0	0/0	0/0	0/0	0/0
118721	86	G	A	336	PASS	0/1	0/0	0/1	0/0	NA	0/1	NA	0/1	0/0	0/0	0/1	0/1	0/1	0/0	0/0	NA	0/0	0/1	0/0	0/1	NA	0/0	0/1	0/0	0/1	NA	0/1	NA	0/0	0/0	NA	0/0	0/1	NA	0/1	0/0	0/0	0/0	0/0	0/0	0/0	0/0	0/0	0/0
118721	92	T	G	71	PASS	0/1	0/0	0/0	0/0	NA	0/0	NA	0/0	0/0	0/0	0/1	0/0	0/1	0/0	0/0	NA	0/0	0/0	0/0	0/0	NA	0/1	0/0	0/0	0/0	NA	0/0	NA	0/0	0/0	NA	0/1	0/0	NA	0/0	0/0	0/0	0/0	0/0	0/0	0/1	0/0	0/0	0/0
118721	96	C	T	999	PASS	0/1	0/0	0/1	0/1	NA	0/0	NA	0/1	0/1	0/0	0/1	0/1	0/1	0/0	0/0	NA	0/1	0/0	0/0	0/1	NA	0/1	0/1	0/0	0/1	NA	0/0	NA	0/1	0/0	NA	0/1	0/1	NA	0/1	0/0	0/1	0/1	0/1	0/1	0/1	0/1	0/1	0/1
118721	97	A	G	131	PASS	0/0	0/0	0/0	0/0	NA	0/1	NA	0/1	0/0	0/0	0/1	0/1	0/1	0/0	0/0	NA	0/0	0/0	0/0	0/1	NA	0/0	0/0	0/0	0/0	NA	0/0	NA	0/0	0/0	NA	0/0	0/1	NA	0/1	0/0	0/0	0/0	0/0	0/0	0/0	0/0	0/0	0/0
118721	98	G	A	87	PASS	0/0	0/0	0/1	0/0	NA	0/1	NA	0/0	0/0	0/0	0/0	0/0	0/0	0/0	0/0	NA	0/0	0/0	0/0	0/0	NA	0/0	0/1	0/0	0/1	NA	0/1	NA	0/0	0/0	NA	0/0	0/0	NA	0/0	0/0	0/0	0/0	0/0	0/0	0/0	0/0	0/0	0/0
118721	110	A	G	41.4477	PASS	0/0	0/1	0/0	0/0	NA	0/0	NA	0/1	0/1	0/0	0/0	0/0	0/0	0/0	0/0	NA	0/0	0/0	0/0	0/0	NA	0/0	0/0	0/0	0/0	NA	0/0	NA	0/0	0/0	NA	0/0	0/0	NA	0/0	0/0	0/0	0/0	0/0	0/0	0/0	0/1	0/0	0/0
118721	117	C	T	216	PASS	0/0	0/0	0/0	0/0	NA	0/0	NA	0/1	0/0	0/0	0/1	0/0	0/0	0/0	0/1	NA	0/0	0/1	0/1	0/0	NA	0/0	0/0	0/0	0/0	NA	0/0	NA	0/0	0/1	NA	0/0	0/0	NA	0/0	0/1	0/0	0/1	0/0	0/0	0/0	0/0	0/0	0/0
125601	50	A	G	999	PASS	0/1	0/1	0/1	1/1	0/1	1/1	1/1	1/1	0/1	0/1	1/1	0/1	1/1	1/1	1/1	0/1	0/1	1/1	NA	1/1	0/1	0/1	1/1	1/1	NA	1/1	1/1	0/1	1/1	1/1	0/1	1/1	1/1	NA	1/1	1/1	1/1	1/1	0/1	0/1	1/1	0/1	1/1	NA
125601	86	C	T	88	PASS	0/0	0/0	0/0	0/0	0/1	0/0	0/0	0/0	0/0	0/0	0/0	0/0	0/0	0/0	0/0	0/0	0/0	0/0	NA	0/0	0/1	0/0	0/0	0/0	NA	0/0	0/0	0/1	0/0	0/0	0/1	0/0	0/0	NA	0/0	0/0	0/0	0/0	0/0	0/0	0/0	0/0	0/0	NA
125601	108	G	T	77	PASS	0/0	0/0	0/0	0/0	0/0	0/0	0/0	0/0	0/0	0/0	0/0	0/0	0/0	0/0	0/0	0/0	0/0	0/0	NA	0/0	0/1	0/0	0/0	0/0	NA	0/0	0/0	0/1	0/0	0/0	0/1	0/0	0/0	NA	0/0	0/0	0/0	0/0	0/0	0/0	0/0	0/0	0/0	NA
138121	20	A	G	39.1315	PASS	NA	0/0	0/0	NA	0/0	NA	0/0	0/0	0/0	0/0	0/0	0/0	NA	0/0	NA	0/0	0/0	0/1	0/0	0/1	NA	0/0	0/0	0/0	NA	0/0	0/0	NA	0/0	NA	NA	0/0	0/0	NA	NA	0/0	0/1	0/0	NA	NA	0/0	0/0	NA	NA
138121	38	C	T	260	PASS	NA	0/0	0/0	NA	0/0	NA	0/0	0/0	0/1	0/0	0/0	0/0	NA	0/1	NA	0/0	0/0	0/0	0/1	0/1	NA	0/0	0/0	1/1	NA	0/0	0/0	NA	0/0	NA	NA	0/1	0/0	NA	NA	0/1	0/0	0/1	NA	NA	0/1	0/0	NA	NA
138121	62	G	T	49.2421	PASS	NA	0/0	0/0	NA	0/0	NA	0/0	0/0	0/0	0/0	0/0	0/0	NA	0/0	NA	0/0	0/1	0/0	0/0	0/0	NA	0/0	0/0	0/0	NA	0/0	0/0	NA	0/0	NA	NA	0/0	0/0	NA	NA	0/0	0/0	0/0	NA	NA	0/0	0/0	NA	NA
138121	80	T	A	83	PASS	NA	0/0	0/1	NA	0/1	NA	0/0	NA	0/0	0/0	0/0	0/0	NA	0/0	NA	0/0	0/0	0/0	0/0	0/0	NA	0/0	0/1	0/0	NA	0/0	0/0	NA	0/0	NA	NA	0/0	0/0	NA	NA	0/0	0/0	0/0	NA	NA	0/0	0/0	NA	NA
138121	113	C	T	295	PASS	NA	0/1	0/0	NA	0/0	NA	0/0	0/1	0/0	0/1	0/1	0/1	NA	0/1	NA	0/1	0/1	0/0	0/0	0/1	NA	0/1	0/0	0/0	NA	NA	0/1	NA	0/0	NA	NA	0/0	0/1	NA	NA	0/0	0/0	0/0	NA	NA	0/0	0/1	NA	NA
138121	119	A	G	367	PASS	NA	0/1	0/0	NA	0/0	NA	0/0	0/1	0/0	0/1	0/1	0/0	NA	0/1	NA	0/1	0/1	0/0	0/0	0/1	NA	NA	0/0	0/0	NA	0/0	0/1	NA	0/1	NA	NA	0/0	0/1	NA	NA	0/0	0/0	NA	NA	NA	0/0	0/1	NA	NA
138121	121	G	T	93	PASS	NA	0/0	0/1	NA	0/1	NA	0/0	0/0	0/0	0/0	0/0	0/0	NA	0/0	NA	0/0	0/0	0/0	0/0	0/0	NA	0/0	0/1	0/0	NA	0/0	0/0	NA	0/0	NA	NA	0/0	0/0	NA	NA	0/0	0/0	0/0	NA	NA	0/0	0/0	NA	NA
138121	126	C	T	267	PASS	NA	0/0	0/0	NA	0/0	NA	0/1	0/0	0/0	0/1	0/0	0/0	NA	0/0	NA	0/1	0/0	0/0	0/0	0/0	NA	0/0	0/0	0/0	NA	NA	0/1	NA	0/1	NA	NA	0/1	0/1	NA	NA	0/0	0/1	0/0	NA	NA	0/0	0/1	NA	NA
138121	129	T	A	104	PASS	NA	0/0	0/0	NA	0/0	NA	0/1	0/0	0/0	0/0	0/0	0/0	NA	0/0	NA	0/1	0/0	0/0	0/0	0/0	NA	0/0	0/0	0/0	NA	0/0	0/0	NA	0/1	NA	NA	0/0	0/1	NA	NA	0/0	0/1	0/0	NA	NA	0/0	0/1	NA	NA
138121	141	A	G	113	PASS	NA	0/0	0/0	NA	0/0	NA	0/0	NA	0/1	0/0	0/0	0/0	NA	0/0	NA	0/0	0/1	0/0	0/0	0/0	NA	0/0	0/1	0/0	NA	0/1	0/0	NA	0/0	NA	NA	0/0	0/1	NA	NA	0/0	0/0	0/0	NA	NA	0/1	0/0	NA	NA
149721	10	C	T	357	PASS	0/0	0/0	0/0	0/0	0/0	0/1	0/0	NA	0/0	0/0	0/1	0/0	0/0	0/1	0/0	0/0	0/1	0/1	0/1	0/1	0/0	0/0	0/0	0/0	0/0	0/1	0/0	0/0	0/1	NA	0/0	0/0	0/0	0/0	0/0	0/0	0/0	0/1	0/1	0/0	0/0	0/0	NA	0/0
149721	12	G	A	67	PASS	0/0	0/0	0/0	0/0	0/0	0/1	0/1	NA	0/0	0/0	0/0	0/0	0/0	0/0	0/0	0/0	0/0	0/0	0/0	0/1	0/0	0/0	0/0	0/0	0/1	0/0	0/1	0/0	0/0	NA	0/0	0/0	0/0	0/0	0/0	0/0	0/0	0/0	0/1	0/0	0/0	0/1	NA	0/0
149721	16	T	C	131	PASS	0/0	0/1	0/0	0/0	0/0	0/0	0/0	NA	0/0	0/0	0/0	0/0	0/0	0/0	0/0	0/1	0/0	0/0	0/0	0/0	0/0	0/0	0/0	0/0	0/0	0/1	0/0	0/0	0/0	NA	0/0	0/0	0/0	0/0	0/0	0/1	0/0	0/1	0/0	0/0	0/0	0/0	NA	0/0
149721	25	G	T	109	PASS	0/0	0/0	0/0	0/0	0/0	0/0	0/0	NA	0/0	0/0	0/0	0/0	0/0	0/0	0/0	0/0	0/1	0/0	0/0	0/0	0/0	0/0	0/0	0/1	0/1	0/0	0/0	0/1	0/0	NA	0/0	0/0	0/0	0/0	0/0	0/0	0/1	0/0	0/0	0/0	0/1	0/1	NA	0/1
149721	43	A	T	999	PASS	1/1	0/1	0/1	1/1	0/1	0/1	1/1	NA	0/1	1/1	0/1	0/1	1/1	1/1	0/1	0/1	1/1	0/1	1/1	0/1	1/1	0/1	1/1	0/1	0/1	0/1	0/1	1/1	0/1	NA	1/1	1/1	0/1	0/1	0/1	0/1	0/1	0/1	0/1	0/1	1/1	0/1	NA	1/1
149721	55	C	T	49.8746	PASS	0/0	0/0	0/0	0/0	0/0	0/0	0/0	NA	0/0	0/0	0/0	0/0	0/0	NA	0/0	0/0	0/1	0/0	0/0	0/0	0/0	0/0	0/0	0/0	0/0	0/0	0/0	0/1	0/0	NA	0/0	0/0	0/0	0/0	0/0	0/0	0/1	0/0	0/0	0/0	0/1	0/0	NA	0/0
149721	63	C	A	45.6549	PASS	0/0	0/0	0/0	0/0	0/0	0/0	0/0	NA	0/0	0/0	0/0	0/0	0/0	0/0	0/0	0/0	0/0	0/0	0/0	0/0	0/0	0/0	0/0	0/0	0/0	0/0	0/0	0/0	0/0	NA	0/0	0/0	0/1	0/0	0/0	0/1	0/0	0/0	0/0	0/0	0/1	0/0	NA	0/0
149721	65	G	A	466	PASS	0/0	0/1	0/0	0/0	0/0	0/1	0/1	NA	0/1	0/0	0/0	0/0	0/0	0/0	0/1	0/1	0/1	0/0	0/0	0/0	0/0	0/0	0/0	0/0	0/1	0/1	0/1	0/0	0/0	NA	0/0	0/0	0/0	0/0	0/0	0/1	0/0	0/1	0/0	0/1	0/0	0/0	NA	0/0
149721	77	G	A	106	PASS	0/0	0/0	0/0	0/0	0/0	0/0	0/0	NA	0/0	0/0	0/1	0/1	0/0	0/0	0/0	0/0	0/0	0/0	0/0	0/0	0/0	0/0	0/0	0/0	0/0	0/0	0/0	0/0	0/0	NA	0/0	0/1	0/0	0/0	0/0	0/0	0/0	0/0	0/0	0/0	0/0	0/1	NA	0/0
149721	111	C	T	58	PASS	0/0	0/0	0/0	0/0	0/0	0/0	0/0	NA	0/1	0/0	0/0	0/0	0/0	0/0	0/0	0/0	0/1	0/0	0/0	0/0	0/0	0/0	0/0	0/0	0/0	0/0	0/0	0/0	0/0	NA	0/0	0/0	0/1	0/0	0/0	0/0	0/0	0/0	0/0	0/0	0/0	0/0	NA	0/0
149721	117	C	T	34.3888	PASS	0/0	0/0	0/0	0/0	0/0	0/0	0/0	NA	0/0	0/0	0/0	0/0	0/0	0/0	0/0	0/0	0/0	0/1	0/0	0/0	0/0	0/0	0/0	0/1	0/0	0/0	0/0	0/0	0/0	NA	0/0	0/0	0/0	0/0	0/0	0/0	0/0	0/0	0/0	0/0	0/0	0/0	NA	0/1
149721	122	G	T	95	PASS	0/0	0/0	0/0	0/1	0/0	0/0	0/0	NA	0/0	0/0	0/0	0/0	0/0	0/0	0/0	0/0	0/0	0/0	0/0	0/0	0/0	0/0	0/0	0/0	0/0	0/0	0/0	0/0	0/1	NA	0/0	0/1	0/1	0/0	0/0	0/0	0/0	0/1	0/0	0/0	0/1	0/0	NA	0/0
149721	125	G	C	114	PASS	0/0	0/0	0/0	0/0	0/1	0/0	0/0	NA	0/0	0/0	0/0	0/0	0/0	0/0	0/0	0/0	0/0	0/0	0/0	0/0	0/0	0/0	0/0	0/0	0/0	0/0	0/0	0/0	0/0	NA	0/1	0/1	0/0	0/0	0/0	0/0	0/0	0/0	0/0	0/0	0/0	0/0	NA	0/0
149721	133	C	T	95	PASS	0/0	0/0	0/0	0/0	0/0	0/0	0/0	NA	0/0	0/0	0/0	0/0	0/0	0/0	0/0	0/0	0/0	0/0	0/0	0/1	0/0	0/1	0/0	0/0	0/0	0/0	0/0	0/0	0/1	NA	0/0	0/0	0/0	0/0	0/0	0/0	0/0	0/0	0/0	0/1	0/0	0/1	NA	0/0
162441	28	A	G	999	PASS	0/0	0/1	0/1	0/1	0/1	0/1	0/1	0/1	0/1	0/1	0/0	0/1	0/1	0/1	0/0	0/1	0/1	0/1	0/1	0/1	0/1	0/0	0/1	0/1	0/1	0/1	0/1	0/1	0/1	0/0	0/1	0/1	0/1	0/1	0/1	0/1	0/1	0/1	0/0	0/1	0/1	0/0	0/1	0/0
162441	56	G	T	425	PASS	0/1	0/1	0/1	0/1	0/1	0/0	0/0	0/1	0/0	0/0	0/0	0/1	0/0	0/0	0/0	0/0	0/1	0/1	0/0	0/0	0/1	0/0	0/0	0/0	0/1	0/1	0/1	0/0	0/1	0/0	0/0	0/0	0/1	0/0	0/0	0/0	0/0	0/0	0/1	0/0	0/1	0/1	0/0	0/0
162441	87	G	A	75	PASS	0/0	0/0	0/0	0/0	0/0	0/0	0/0	0/0	0/0	0/0	0/0	0/0	0/0	0/0	0/0	0/0	0/0	0/0	0/0	0/0	0/0	0/0	0/0	0/0	0/0	0/0	0/0	0/0	0/0	0/0	0/0	0/0	0/0	0/0	0/1	0/0	0/0	0/0	0/0	0/0	0/0	0/0	0/0	0/0
162441	88	C	A	999	PASS	0/0	0/0	0/0	0/0	0/1	0/0	0/1	0/0	0/0	0/0	0/0	0/0	0/0	0/1	0/1	0/0	0/0	0/1	0/1	0/1	0/1	0/1	0/0	0/0	0/0	0/0	0/1	0/1	0/0	0/0	0/0	0/1	0/0	0/0	0/0	0/1	0/1	0/1	0/1	0/0	0/0	0/1	0/0	0/1
162441	114	G	A	999	PASS	0/0	0/1	0/1	0/1	0/1	0/1	0/1	0/1	0/1	0/0	0/1	0/1	0/1	0/1	0/0	0/1	0/1	0/1	0/1	0/1	0/1	0/1	0/1	0/1	0/1	0/1	0/1	0/1	0/1	0/1	0/1	0/1	0/1	0/1	0/1	0/1	0/1	0/1	0/1	0/1	0/1	0/0	0/1	0/1
162441	121	G	T	34.0784	PASS	0/1	0/0	0/0	0/0	0/0	0/0	0/0	0/0	0/0	0/0	0/0	0/0	0/1	0/0	0/0	0/0	0/1	0/0	0/0	0/0	0/0	0/0	0/0	0/0	0/0	0/0	0/0	0/0	0/0	0/1	0/0	0/0	0/0	0/0	0/0	0/0	0/0	0/0	0/0	0/1	0/0	0/0	0/0	0/0
162441	139	A	T	232	PASS	0/0	0/0	0/0	0/0	0/0	0/0	0/0	0/0	0/0	0/0	0/1	0/0	0/0	0/0	0/0	0/0	0/0	0/0	0/0	0/0	0/0	0/0	0/0	0/0	0/1	0/0	0/0	0/0	0/0	0/0	0/0	0/0	0/0	0/0	0/0	0/1	0/0	0/0	0/0	0/0	0/0	0/0	0/0	0/0
175761	94	C	T	254	PASS	NA	NA	NA	0/0	NA	NA	NA	0/0	0/0	1/1	0/0	NA	0/1	NA	NA	0/1	NA	0/0	0/0	0/1	0/0	NA	0/1	0/0	0/1	0/0	0/1	NA	NA	NA	0/0	NA	0/1	NA	0/0	1/1	0/0	0/1	0/1	NA	0/0	0/0	0/1	0/0
179641	51	A	T	999	PASS	0/0	NA	0/1	0/0	0/1	0/0	0/0	0/1	0/1	0/1	0/1	0/0	0/1	NA	0/1	0/0	NA	0/1	NA	0/0	NA	NA	0/0	1/1	1/1	0/1	0/0	1/1	0/0	NA	0/1	0/1	1/1	0/1	0/0	0/1	0/1	0/1	NA	NA	0/1	1/1	0/1	1/1
179641	133	T	A	34.2243	PASS	0/0	NA	0/0	0/0	0/0	0/0	0/0	0/1	0/1	0/0	0/0	0/0	0/0	NA	0/1	0/0	NA	0/0	NA	0/0	NA	NA	NA	0/0	0/0	0/0	0/0	0/0	0/0	NA	0/0	0/0	0/0	0/0	0/0	0/0	0/0	0/0	NA	NA	0/0	0/0	0/0	0/0
197201	5	G	A	105	PASS	0/0	0/0	0/0	0/1	0/0	0/0	0/0	0/0	0/0	0/0	0/1	0/0	0/0	0/0	0/0	NA	0/0	0/0	0/0	0/0	0/0	NA	0/0	0/0	0/0	0/1	NA	NA	0/0	NA	0/0	NA	0/0	0/0	0/1	0/1	0/0	NA	NA	0/0	0/0	0/0	0/0	NA
197201	12	C	G	38.1716	PASS	0/1	0/0	0/0	0/0	0/0	0/0	0/0	0/0	0/0	0/0	0/0	0/0	0/0	0/0	0/0	NA	0/0	0/0	0/0	0/0	0/0	NA	0/0	0/0	0/0	0/0	NA	NA	0/0	NA	0/0	NA	0/0	0/0	0/0	0/0	0/0	NA	NA	0/0	0/0	0/1	0/0	NA
197201	33	G	A	241	PASS	0/0	0/0	0/1	0/0	0/1	0/0	0/1	0/0	0/0	0/0	0/0	0/0	0/0	0/0	0/0	NA	0/0	0/1	0/1	0/0	0/0	NA	0/0	0/0	0/1	0/0	NA	NA	0/0	NA	0/0	NA	0/0	0/0	0/0	0/0	0/1	NA	NA	0/1	0/0	0/0	0/0	NA
197201	42	C	T	47.0419	PASS	0/0	0/0	0/0	0/0	0/0	0/0	0/0	0/0	0/0	0/0	0/0	0/0	0/0	0/0	0/0	NA	0/0	0/0	0/0	0/0	0/0	NA	0/0	0/0	0/0	0/0	NA	NA	0/0	NA	0/0	NA	0/1	0/0	0/1	0/1	0/0	NA	NA	0/0	0/1	0/0	0/0	NA
197201	44	G	A	35.187	PASS	0/0	0/0	0/0	0/1	0/0	0/0	0/0	0/0	0/0	0/0	NA	0/0	0/0	0/0	0/0	NA	0/0	0/0	0/0	0/0	0/0	NA	0/0	0/0	0/0	0/1	NA	NA	0/0	NA	0/0	NA	0/0	0/0	0/0	0/0	0/0	NA	NA	0/0	0/0	0/0	0/0	NA
197201	103	C	A	87	PASS	0/0	0/0	0/0	0/0	0/0	0/0	0/0	0/0	0/0	0/0	0/0	0/1	0/0	0/0	0/0	NA	0/0	0/1	0/1	0/0	0/0	NA	0/0	0/0	0/0	0/0	NA	NA	0/0	NA	0/0	NA	0/0	0/0	0/0	0/0	0/0	NA	NA	0/0	0/0	0/0	0/0	NA
197201	126	G	T	290	PASS	0/0	0/1	0/0	0/0	0/0	0/0	0/0	0/0	0/0	0/0	0/0	0/1	0/0	0/0	0/0	NA	0/0	0/0	0/0	0/0	0/1	NA	0/1	0/0	0/0	0/0	NA	NA	0/1	NA	0/1	NA	0/0	0/0	0/0	0/1	0/0	NA	NA	0/0	0/0	0/0	0/1	NA
197201	140	G	A	999	PASS	1/1	1/1	1/1	1/1	0/1	NA	1/1	NA	NA	1/1	1/1	1/1	1/1	NA	1/1	NA	NA	1/1	1/1	0/1	1/1	NA	1/1	1/1	1/1	1/1	NA	NA	1/1	NA	0/1	NA	0/1	1/1	0/1	1/1	0/1	NA	NA	1/1	1/1	0/1	1/1	NA
209321	65	A	T	56	PASS	NA	0/0	0/0	0/0	NA	NA	0/0	0/1	0/0	NA	0/1	NA	0/0	0/0	NA	0/0	0/0	NA	NA	0/0	0/0	0/0	0/0	NA	0/0	NA	NA	NA	NA	NA	NA	0/0	0/0	NA	0/0	0/0	0/0	0/0	0/0	0/0	0/1	0/0	NA	NA
209321	67	C	T	57	PASS	NA	0/0	0/0	0/0	NA	NA	0/0	0/0	0/0	NA	0/1	NA	0/1	0/1	NA	0/0	0/1	NA	NA	0/0	0/0	0/0	0/0	NA	0/0	NA	NA	NA	NA	NA	NA	0/1	0/1	NA	0/0	0/0	0/0	0/0	0/0	0/0	0/0	0/0	NA	NA
209321	83	C	T	36.3371	PASS	NA	0/0	0/0	0/0	NA	NA	0/1	0/1	0/0	NA	0/0	NA	0/0	0/0	NA	NA	0/0	NA	NA	0/0	0/1	0/0	0/0	NA	0/0	NA	NA	NA	NA	NA	NA	0/1	0/1	NA	0/0	0/1	0/0	0/0	0/0	0/1	0/0	0/0	NA	NA
226241	58	T	C	999	PASS	0/1	0/1	0/1	0/1	0/1	0/1	0/1	0/1	0/1	0/1	0/1	0/1	0/1	0/1	0/1	0/1	0/1	0/1	0/1	0/1	0/1	0/1	0/1	0/1	0/1	0/1	0/1	0/1	0/1	0/1	0/1	0/1	0/1	0/1	0/1	0/1	0/1	0/1	0/1	0/1	0/1	0/1	0/1	0/1
226241	90	T	A	818	PASS	0/1	0/1	0/1	0/0	0/0	0/0	0/0	0/0	0/1	0/0	0/1	0/1	0/1	0/1	0/0	0/0	0/0	0/0	0/1	0/1	0/0	0/0	0/0	0/1	0/1	0/0	0/0	0/0	0/1	0/1	0/1	0/0	0/0	0/1	0/1	0/0	0/0	0/1	0/1	0/0	0/0	0/0	0/0	0/1
226241	111	G	A	38.5874	PASS	0/1	0/0	0/0	0/0	0/0	0/0	0/1	0/0	0/0	0/0	0/0	0/0	0/0	0/0	0/0	0/0	0/0	0/0	0/0	0/0	0/0	0/0	0/0	0/0	0/0	0/0	0/0	0/0	0/0	0/0	0/0	0/0	0/0	0/0	0/0	0/1	0/0	0/0	0/1	0/0	0/0	0/0	0/0	0/0
227401	28	C	A	54	PASS	0/0	0/0	0/0	0/1	0/0	0/0	NA	0/0	0/0	NA	NA	0/0	0/0	0/1	0/1	0/1	0/0	0/0	0/0	0/0	NA	NA	NA	0/0	NA	0/0	0/0	0/0	0/1	0/0	0/0	0/0	0/0	0/0	0/0	0/0	0/0	NA	NA	NA	0/0	0/0	0/0	NA
227441	16	C	T	45.2582	PASS	0/0	0/0	0/0	0/0	0/0	0/0	0/0	0/0	0/0	0/0	0/0	0/0	0/0	0/0	0/1	0/0	0/0	0/0	0/0	0/0	0/0	0/0	0/0	0/0	0/0	0/0	0/0	0/0	0/0	NA	0/0	0/0	0/0	0/0	0/0	0/0	0/0	0/0	0/0	0/0	0/0	0/0	0/0	0/1
227441	17	C	T	68	PASS	0/1	0/1	0/0	0/0	0/0	0/0	0/0	0/0	0/0	0/0	0/0	0/1	0/0	0/0	0/0	0/0	0/0	0/0	0/0	0/1	0/0	0/0	0/0	0/0	0/0	0/0	0/0	0/0	0/0	NA	0/1	0/0	0/0	0/0	0/0	0/0	0/0	0/0	0/0	0/0	0/0	0/1	0/0	0/1
227441	32	C	T	144	PASS	0/1	0/0	0/0	0/0	0/1	0/0	0/0	0/0	0/0	0/0	0/0	0/1	0/0	0/0	0/0	0/0	0/0	0/1	0/0	0/0	0/0	0/0	0/0	0/0	0/0	0/1	0/0	0/0	0/0	NA	0/0	0/0	0/0	0/0	0/0	0/0	0/0	0/0	0/0	0/0	0/0	0/0	0/0	0/0
227441	41	A	G	72	PASS	0/0	0/0	0/0	0/0	0/0	0/0	0/0	0/0	0/0	0/0	0/0	0/0	0/0	0/0	0/0	0/0	0/0	0/1	0/0	0/0	0/0	0/0	0/0	0/0	0/0	0/0	0/0	0/1	0/0	NA	0/0	0/0	0/0	0/0	0/0	0/1	0/0	0/0	0/0	0/0	0/0	0/0	0/0	0/0
227441	50	T	C	45.0443	PASS	0/0	0/0	0/0	0/0	0/1	0/0	0/0	0/0	0/0	0/0	0/0	0/0	0/0	0/0	0/0	0/0	0/1	0/0	0/0	0/0	0/0	0/0	0/0	0/1	0/0	0/0	0/1	0/0	0/0	NA	0/0	0/0	0/0	0/0	0/0	0/0	0/0	0/0	0/0	0/0	0/0	0/0	0/0	0/0
227441	51	C	A	235	PASS	0/0	0/0	0/0	0/0	0/0	0/1	0/0	0/0	0/0	0/1	0/0	0/1	0/0	0/0	0/0	0/0	0/0	0/0	0/1	0/0	0/0	0/1	0/1	0/1	0/0	0/1	0/0	0/1	0/0	NA	0/1	0/0	0/0	0/0	0/1	0/0	0/0	0/0	0/1	0/0	0/0	0/0	0/0	0/0
227441	53	G	A	88	PASS	0/0	0/0	0/0	0/0	0/0	0/0	0/0	0/0	0/0	0/0	0/0	0/0	0/0	0/0	0/1	0/0	0/0	0/1	0/0	0/0	0/0	0/0	0/0	0/0	0/0	0/0	0/0	0/1	0/0	NA	0/0	0/0	0/0	0/0	0/0	0/1	0/0	0/0	0/0	0/0	0/0	0/0	0/0	0/0
227441	68	C	T	58	PASS	0/0	0/0	0/0	0/0	0/0	0/0	0/0	0/0	0/0	0/1	0/0	0/1	0/0	0/0	0/0	0/0	0/0	0/0	0/0	0/0	0/0	0/0	0/0	0/0	0/0	0/0	0/0	0/0	0/0	NA	0/0	0/0	0/0	0/0	0/0	0/0	0/0	0/0	0/0	0/0	0/0	0/0	0/0	0/1
227441	70	G	A	109	PASS	0/1	0/0	0/0	0/0	0/0	0/0	0/0	0/0	0/0	0/0	0/0	0/1	0/0	0/0	0/0	0/1	0/0	0/1	0/0	0/0	0/0	0/0	0/0	0/0	0/0	0/0	0/0	0/0	0/1	NA	0/0	0/1	0/0	0/0	0/0	0/0	0/0	0/0	0/0	0/0	0/0	0/0	0/0	0/0
227441	84	C	T	113	PASS	0/0	0/0	0/0	0/0	0/1	0/0	0/0	0/0	0/0	0/0	0/0	0/0	0/0	0/0	0/0	0/0	0/1	0/1	0/0	0/0	0/0	0/0	0/0	0/1	0/0	0/0	0/1	0/0	0/0	NA	0/0	0/0	0/1	0/0	0/0	0/1	0/0	0/0	0/0	0/0	0/0	0/0	0/0	0/0
227441	85	G	A	68	PASS	0/0	0/0	0/0	0/1	0/0	0/0	0/0	0/0	0/0	0/0	0/0	0/0	0/0	0/1	0/0	0/0	0/0	0/0	0/0	0/0	0/0	0/0	0/0	0/0	0/0	0/0	0/0	0/0	0/0	NA	0/0	0/0	0/0	0/1	0/0	0/0	0/0	0/0	0/0	0/0	0/0	0/1	0/0	0/0
227441	120	C	T	33.4125	PASS	0/0	0/0	0/0	0/0	0/1	0/0	0/0	0/0	0/0	0/0	0/1	0/0	0/0	0/0	0/0	0/0	0/0	0/0	0/0	0/0	0/0	0/0	0/0	0/0	0/0	0/0	0/0	0/0	0/0	NA	0/0	0/0	0/0	0/0	0/0	0/0	0/0	0/0	0/0	0/0	0/0	0/0	0/0	0/0
227441	121	T	C	786	PASS	0/0	0/0	0/0	0/0	0/1	0/1	0/0	0/1	0/0	0/0	0/1	0/0	0/1	0/0	0/0	0/0	0/0	0/1	0/1	0/1	0/0	0/0	0/0	0/1	0/0	0/0	0/1	0/0	0/0	NA	0/1	0/0	0/0	0/0	0/0	0/1	0/1	0/1	0/0	0/0	0/1	0/1	0/0	0/1
227441	122	G	A	33.0779	PASS	0/0	0/0	0/0	0/0	0/0	0/0	0/0	0/1	0/0	0/0	0/0	0/0	0/1	0/0	0/1	0/0	0/0	0/0	0/0	0/0	0/0	0/0	0/1	0/0	0/0	0/0	0/0	0/0	0/0	NA	0/0	0/0	0/0	0/0	0/0	0/0	0/0	0/0	0/0	0/1	0/0	0/0	0/0	0/1
227441	137	C	A	999	PASS	0/0	0/0	0/0	0/1	0/1	0/1	0/1	0/1	0/0	0/0	0/1	0/1	0/1	0/0	0/0	0/1	0/0	0/1	0/1	0/1	0/0	0/1	0/0	0/1	0/1	0/0	0/1	0/0	0/1	NA	0/1	0/1	0/0	0/0	0/0	0/1	0/1	0/1	0/0	0/0	0/1	0/1	0/0	0/1
228921	14	T	C	153	PASS	NA	0/0	0/0	0/0	0/0	0/0	0/0	0/0	0/0	NA	0/0	0/0	0/0	0/1	0/0	0/0	0/0	0/0	0/1	0/0	NA	NA	0/0	0/0	0/0	0/0	0/0	NA	NA	NA	0/0	0/0	0/0	0/0	0/0	NA	0/0	0/0	0/0	0/0	0/0	NA	NA	NA
228921	27	G	A	351	PASS	NA	0/0	0/1	0/0	0/0	0/0	0/0	0/1	0/1	NA	0/1	0/0	0/0	0/0	0/0	0/0	0/0	0/1	0/1	0/0	NA	NA	0/1	0/1	0/0	0/0	0/1	NA	NA	NA	0/1	NA	0/1	0/0	NA	NA	0/1	0/1	0/0	0/0	0/1	NA	NA	NA
228921	33	A	G	833	PASS	NA	0/0	0/0	0/1	0/1	0/1	0/0	0/0	0/0	NA	0/1	0/0	0/0	0/1	0/0	0/1	0/1	NA	0/1	1/1	NA	NA	0/0	0/0	0/0	0/0	0/0	NA	NA	NA	0/1	0/1	0/0	0/0	0/1	NA	0/1	NA	0/1	0/1	0/0	NA	NA	NA
228921	101	G	A	39.9697	PASS	NA	0/0	0/0	0/0	0/0	0/0	0/0	0/0	0/1	NA	0/0	0/0	0/0	0/0	0/1	0/0	0/0	0/0	0/0	0/0	NA	NA	0/1	0/0	0/0	0/0	0/0	NA	NA	NA	0/0	0/0	NA	0/0	0/0	NA	0/0	0/0	0/0	0/0	0/0	NA	NA	NA
228921	113	C	T	817	PASS	NA	0/0	0/1	0/1	0/1	0/1	0/1	0/1	0/1	NA	0/1	0/1	0/0	0/1	0/0	0/1	0/1	0/0	0/1	0/1	NA	NA	0/1	0/1	0/1	0/0	1/1	NA	NA	NA	0/0	0/0	NA	0/0	0/0	NA	0/1	0/1	0/1	0/1	0/1	NA	NA	NA
228921	115	G	A	39.9518	PASS	NA	0/0	0/0	0/0	0/0	0/0	0/0	0/0	0/0	NA	0/0	0/0	0/1	0/0	0/0	0/1	0/1	0/0	0/0	0/0	NA	NA	0/0	0/0	0/0	0/0	0/0	NA	NA	NA	0/1	0/0	0/0	0/0	0/0	NA	0/0	0/0	0/0	0/0	0/0	NA	NA	NA
228921	125	C	A	48.8358	PASS	NA	0/0	0/0	0/0	0/0	0/0	0/0	0/0	0/1	NA	0/0	0/0	0/0	0/0	0/1	0/0	0/0	0/0	0/0	0/0	NA	NA	0/1	0/0	0/1	0/0	0/0	NA	NA	NA	0/0	0/0	0/0	0/0	0/0	NA	0/0	0/0	0/0	0/0	0/0	NA	NA	NA
228921	126	T	C	51	PASS	NA	0/0	0/0	0/0	0/0	0/0	0/0	0/0	0/1	NA	0/0	0/0	0/0	0/0	0/1	0/0	0/0	0/0	0/0	0/0	NA	NA	0/1	NA	0/1	0/0	0/0	NA	NA	NA	0/0	NA	0/0	0/0	0/0	NA	0/0	NA	0/0	0/0	0/0	NA	NA	NA
228921	131	G	A	85	PASS	NA	0/0	0/0	0/0	0/0	0/0	0/0	0/0	0/0	NA	0/0	0/0	0/0	0/0	0/0	0/0	0/0	0/0	0/0	0/0	NA	NA	0/0	0/0	0/0	NA	0/0	NA	NA	NA	0/0	0/0	0/0	0/1	0/0	NA	0/1	0/0	0/0	0/0	0/1	NA	NA	NA
228921	137	G	A	107	PASS	NA	0/0	0/0	0/0	0/0	0/1	0/0	0/0	0/0	NA	0/0	0/1	0/0	0/0	0/0	0/0	0/0	0/0	0/0	0/0	NA	NA	0/1	0/0	0/0	0/0	0/0	NA	NA	NA	0/0	0/0	NA	0/0	0/0	NA	0/0	0/0	0/0	0/0	0/0	NA	NA	NA
230601	6	C	A	999	PASS	NA	0/1	0/0	0/1	0/1	NA	0/0	0/0	0/0	0/1	0/0	0/0	0/0	NA	NA	0/1	0/1	0/1	0/1	0/0	0/1	0/1	0/0	0/1	0/1	0/1	0/1	1/1	0/1	NA	0/0	0/1	0/0	0/0	0/1	0/0	0/1	0/1	0/1	0/1	0/1	0/0	0/0	0/0
230601	39	A	G	77	PASS	NA	0/0	0/0	0/0	0/0	NA	0/0	0/0	0/0	0/0	0/1	0/1	0/0	NA	NA	0/0	0/0	0/0	0/0	0/0	0/0	0/0	0/0	0/0	0/0	0/0	0/0	0/0	0/0	NA	0/0	0/0	0/0	0/0	0/0	0/0	0/0	0/0	0/0	0/0	0/0	0/0	0/0	0/0
230601	58	G	T	999	PASS	NA	0/1	0/0	0/0	0/0	NA	0/0	0/0	0/1	0/1	0/1	0/0	NA	NA	NA	0/1	0/0	0/1	0/0	0/0	0/1	0/1	0/1	0/0	0/0	0/1	0/1	0/0	0/1	NA	0/1	0/1	0/1	0/0	0/1	0/1	0/0	0/1	0/1	0/0	0/1	0/1	1/1	0/1
230601	103	G	T	75	PASS	NA	0/0	0/0	0/0	0/0	NA	0/0	0/0	NA	0/0	0/0	0/0	NA	NA	NA	0/1	0/1	0/0	0/0	0/0	0/0	0/1	0/0	0/0	0/0	0/0	0/0	0/0	0/0	NA	NA	0/0	0/0	0/0	0/0	0/0	0/1	0/0	0/0	0/0	0/0	0/0	0/0	0/0
230601	111	G	T	910	PASS	NA	0/0	0/1	0/0	0/1	NA	0/1	0/1	0/0	0/0	0/1	0/1	0/1	NA	NA	0/0	0/0	0/0	0/0	NA	0/0	0/0	NA	0/0	0/0	0/1	0/0	0/0	0/0	NA	0/0	0/0	0/0	0/1	0/0	0/0	0/0	0/0	0/0	0/0	0/1	0/0	0/0	0/0
230601	121	T	G	49.8328	PASS	NA	0/0	0/0	0/0	0/1	NA	NA	0/0	0/0	0/0	0/0	0/0	NA	NA	NA	0/0	0/0	0/0	0/0	0/0	0/0	0/0	0/0	0/0	0/1	0/0	NA	0/0	0/0	NA	0/0	0/0	0/0	0/0	0/1	0/0	0/1	0/0	0/0	0/0	0/0	0/0	0/1	0/1
234841	72	G	T	160	PASS	0/0	0/0	0/0	0/0	0/1	NA	0/0	0/1	0/0	0/0	0/0	0/0	0/0	0/0	NA	NA	0/1	0/0	0/0	NA	0/1	0/0	0/0	NA	0/0	0/0	0/0	0/0	0/0	0/0	0/0	NA	0/1	NA	NA	0/1	0/0	0/1	0/0	0/0	0/0	0/0	0/0	0/0
234841	79	T	C	999	PASS	0/0	0/1	0/1	1/1	0/0	NA	0/1	0/1	1/1	1/1	0/1	1/1	0/1	0/1	NA	NA	0/1	1/1	1/1	NA	0/1	1/1	0/1	NA	0/1	1/1	1/1	1/1	0/1	0/1	1/1	1/1	0/1	NA	NA	0/0	0/1	0/0	0/1	1/1	1/1	0/1	1/1	0/0
234841	90	C	T	999	PASS	0/0	0/1	0/1	0/1	0/0	NA	0/1	0/1	1/1	0/1	0/1	0/1	0/1	0/1	NA	NA	0/1	0/0	1/1	NA	0/1	0/0	0/1	NA	0/0	0/0	1/1	0/1	0/1	0/0	0/1	0/1	0/0	NA	NA	0/1	0/0	0/0	0/0	0/1	1/1	0/1	0/1	0/0
234841	96	G	T	100	PASS	0/1	0/1	0/0	0/0	0/0	NA	0/0	0/0	0/0	0/0	0/0	0/1	0/0	0/0	NA	NA	0/0	0/0	0/0	NA	0/0	0/0	0/0	NA	0/0	0/0	0/0	0/0	0/0	0/0	0/0	NA	0/0	NA	NA	0/0	0/1	0/0	0/1	0/0	0/0	0/0	0/0	0/0
234841	119	G	A	999	PASS	0/0	0/1	0/1	1/1	0/0	NA	0/1	0/0	1/1	1/1	0/1	0/1	0/1	0/1	NA	NA	0/1	0/1	1/1	NA	0/1	NA	0/1	NA	0/1	1/1	1/1	1/1	0/1	0/1	1/1	1/1	0/1	NA	NA	0/1	0/1	0/0	0/1	0/1	1/1	0/1	NA	0/0
236601	35	A	G	999	PASS	1/1	0/1	NA	0/1	1/1	0/1	NA	1/1	0/1	1/1	1/1	NA	NA	0/1	1/1	1/1	1/1	NA	NA	NA	NA	1/1	0/1	NA	0/1	NA	0/1	NA	NA	NA	NA	NA	0/1	NA	NA	NA	NA	NA	NA	NA	0/1	1/1	NA	NA
236601	47	T	A	867	PASS	0/1	0/0	1/1	0/1	1/1	0/0	NA	1/1	0/1	0/0	1/1	NA	NA	0/1	0/1	1/1	1/1	NA	NA	NA	NA	1/1	0/0	NA	0/1	NA	0/1	NA	NA	NA	NA	NA	0/0	NA	NA	NA	NA	NA	NA	NA	0/0	1/1	NA	NA
236601	117	G	C	604	PASS	NA	0/0	0/1	0/1	0/0	0/0	NA	0/1	0/0	0/0	1/1	NA	NA	0/1	0/0	0/1	0/1	NA	NA	NA	NA	0/1	0/0	NA	0/0	NA	0/0	NA	NA	NA	NA	NA	0/0	NA	NA	NA	NA	NA	NA	NA	0/0	1/1	NA	NA
236601	142	C	T	395	PASS	0/1	0/1	1/1	0/1	0/1	0/0	NA	1/1	1/1	0/0	1/1	NA	NA	0/1	0/1	0/1	1/1	NA	NA	NA	NA	1/1	0/0	NA	0/1	NA	0/1	NA	NA	NA	NA	NA	0/0	NA	NA	NA	NA	NA	NA	NA	0/0	1/1	NA	NA
237961	22	T	C	999	PASS	1/1	0/1	0/1	1/1	0/1	0/1	0/1	0/1	0/1	0/1	0/1	0/1	0/1	0/1	NA	0/1	0/1	0/1	0/1	1/1	1/1	0/1	0/1	1/1	1/1	NA	1/1	1/1	1/1	0/1	1/1	1/1	0/1	1/1	1/1	0/1	1/1	1/1	1/1	0/1	1/1	0/1	1/1	0/1
237961	44	T	C	999	PASS	0/0	0/1	0/1	0/0	0/1	0/1	0/1	0/1	0/0	0/1	0/1	0/1	0/0	0/1	NA	0/1	0/1	0/1	0/1	0/0	0/0	0/1	0/0	0/0	0/0	NA	0/0	0/0	0/0	0/1	0/0	0/0	0/1	0/0	0/0	0/1	0/0	0/0	0/0	0/0	0/0	0/1	0/0	0/1
237961	52	A	G	400	PASS	0/0	0/1	0/0	0/0	0/0	0/1	0/0	0/1	0/0	0/1	0/1	0/1	0/1	0/0	NA	0/1	0/1	0/1	0/0	0/0	0/0	0/0	0/0	0/0	0/0	NA	0/1	0/0	0/0	0/1	0/1	0/0	0/1	0/0	0/0	0/1	0/0	0/0	0/0	0/0	0/0	0/1	0/0	0/1
237961	63	C	G	999	PASS	1/1	1/1	1/1	1/1	1/1	0/1	1/1	0/1	1/1	0/1	0/1	0/1	0/1	1/1	NA	0/1	0/1	0/1	1/1	1/1	1/1	1/1	0/1	1/1	1/1	NA	1/1	1/1	1/1	0/1	0/1	1/1	0/1	1/1	1/1	0/1	1/1	1/1	1/1	1/1	1/1	0/1	1/1	0/1
237961	118	G	A	999	PASS	1/1	0/1	1/1	1/1	1/1	0/1	1/1	0/1	1/1	0/1	0/1	0/1	0/1	1/1	NA	0/1	0/1	0/1	0/1	1/1	1/1	1/1	0/1	1/1	1/1	NA	0/1	1/1	1/1	0/1	0/1	1/1	0/1	1/1	1/1	0/1	0/1	1/1	1/1	1/1	1/1	0/1	1/1	0/1
247961	6	C	T	58	PASS	0/0	0/0	0/0	0/0	0/0	0/0	0/0	0/0	NA	0/0	0/0	NA	NA	0/1	NA	0/0	0/0	0/1	NA	0/0	0/0	0/0	0/0	0/0	0/0	NA	0/0	0/0	0/0	0/0	0/1	0/0	0/0	0/0	0/0	NA	0/1	0/0	NA	NA	0/0	0/0	0/0	0/0
247961	7	C	T	79	PASS	0/0	0/0	0/0	0/0	0/0	0/0	0/0	0/0	NA	0/1	0/0	NA	NA	0/0	NA	0/0	0/0	0/0	NA	0/0	0/0	0/0	0/0	0/0	0/0	NA	0/0	0/0	0/0	0/0	0/0	0/0	0/0	0/0	0/0	NA	0/0	0/0	NA	NA	0/0	0/1	0/0	0/0
247961	24	T	G	61	PASS	0/0	0/0	0/1	0/0	0/0	0/0	0/0	0/0	NA	0/0	0/0	NA	NA	0/0	NA	0/1	0/0	0/0	NA	0/0	0/1	0/1	0/0	0/1	0/1	NA	0/0	0/0	0/0	0/0	0/0	0/1	0/0	0/0	0/0	NA	0/0	0/0	NA	NA	0/0	0/1	0/0	0/0
247961	99	T	C	999	PASS	1/1	1/1	1/1	0/1	0/1	1/1	1/1	0/0	NA	0/0	0/1	NA	NA	0/1	NA	0/1	0/1	0/0	NA	0/0	1/1	0/1	0/1	0/1	0/1	NA	0/1	0/0	0/1	0/1	0/1	0/1	0/1	0/0	0/1	NA	0/1	0/1	NA	NA	0/0	0/1	0/1	0/0
247961	101	A	C	141	PASS	0/0	0/0	0/0	0/0	0/0	0/0	0/0	0/1	NA	0/0	0/0	NA	NA	0/0	NA	0/0	0/0	NA	NA	0/0	0/0	0/0	0/0	0/0	0/0	NA	0/1	0/1	0/0	0/0	0/0	0/0	0/0	0/0	0/0	NA	0/0	0/1	NA	NA	0/0	0/0	0/0	0/0
247961	107	A	T	82	PASS	0/0	0/0	0/0	0/1	0/0	0/0	0/0	0/0	NA	0/0	0/0	NA	NA	0/0	NA	0/1	0/0	0/0	NA	0/0	0/0	0/0	0/0	0/0	0/0	NA	0/0	0/0	0/1	0/0	0/0	0/0	0/0	0/0	0/0	NA	0/0	0/0	NA	NA	0/0	0/0	0/0	0/0
247961	108	A	T	206	PASS	0/0	0/0	0/0	0/1	0/1	0/0	0/0	0/0	NA	0/0	0/0	NA	NA	0/0	NA	0/1	0/0	0/0	NA	0/0	0/0	0/0	0/0	0/0	0/0	NA	0/0	0/0	0/1	0/0	0/0	0/0	0/0	0/1	0/1	NA	0/1	0/0	NA	NA	0/0	0/0	0/0	0/0
247961	109	A	T	565	PASS	0/1	1/1	0/1	0/1	0/1	0/1	0/0	0/0	NA	0/0	0/1	NA	NA	0/1	NA	0/1	0/0	0/0	NA	0/0	0/0	0/0	0/0	0/0	0/0	NA	0/0	0/0	0/1	0/1	0/0	0/0	0/0	0/1	0/1	NA	0/1	0/0	NA	NA	0/0	0/0	0/0	NA
247961	117	G	A	294	PASS	0/0	0/0	0/0	0/0	0/0	0/0	0/0	0/0	NA	0/1	0/0	NA	NA	0/0	NA	0/0	0/0	0/0	NA	0/0	0/0	0/0	0/1	0/0	0/0	NA	0/0	0/0	0/0	0/0	0/0	0/0	0/0	0/0	0/0	NA	0/0	0/0	NA	NA	0/1	0/1	0/1	0/1
247961	122	T	C	454	PASS	0/0	0/1	0/1	0/0	0/1	1/1	0/0	0/0	NA	0/0	0/1	NA	NA	0/0	NA	0/1	0/0	0/0	NA	0/0	0/1	0/1	0/0	0/1	0/1	NA	0/1	0/0	0/0	0/1	0/0	0/1	0/0	0/0	0/0	NA	0/1	0/1	NA	NA	0/0	0/1	0/1	0/0
257441	139	A	G	268	PASS	0/1	0/0	0/0	0/0	0/1	0/1	0/0	0/0	0/0	0/1	0/0	0/0	0/0	0/0	0/1	0/0	0/1	0/0	0/0	0/0	0/0	0/0	0/1	0/0	0/0	0/0	0/0	0/0	0/0	0/0	0/1	0/0	0/1	0/0	0/1	0/0	0/0	0/0	0/0	0/1	0/0	0/0	0/0	0/0
265721	101	T	C	86	PASS	0/0	0/0	0/0	0/0	0/0	0/0	0/0	0/0	0/0	0/0	0/0	0/0	0/1	0/0	0/0	0/0	0/0	0/0	0/0	0/1	0/0	0/0	0/0	0/0	0/0	0/0	0/0	0/0	0/0	0/0	0/1	0/0	0/0	0/0	0/0	0/0	0/0	0/0	0/0	0/0	0/0	0/0	0/0	0/1
265721	108	A	G	999	PASS	0/1	1/1	1/1	0/1	1/1	1/1	1/1	1/1	1/1	1/1	1/1	1/1	0/1	1/1	1/1	1/1	1/1	1/1	1/1	0/1	1/1	1/1	1/1	1/1	1/1	1/1	1/1	0/1	1/1	1/1	0/1	1/1	1/1	1/1	1/1	1/1	1/1	1/1	1/1	0/1	1/1	1/1	1/1	0/1
265721	122	C	T	999	PASS	0/0	0/0	0/1	0/0	0/1	0/1	0/0	0/0	0/0	0/1	0/0	0/1	0/1	0/0	0/1	0/0	0/0	0/0	0/0	0/0	0/0	0/0	0/1	0/0	0/0	0/0	0/1	0/1	0/1	0/0	0/0	0/0	0/1	0/0	0/0	0/1	0/1	0/1	0/1	0/1	0/0	0/1	0/1	0/0
265721	142	A	C	999	PASS	NA	0/1	1/1	1/1	0/1	0/1	0/1	0/1	1/1	0/1	0/1	0/1	0/1	0/1	1/1	1/1	NA	1/1	1/1	NA	1/1	NA	1/1	NA	NA	0/1	NA	NA	1/1	NA	0/1	NA	0/1	1/1	0/1	0/1	1/1	1/1	NA	1/1	1/1	0/1	0/1	0/1
268321	50	G	A	999	PASS	0/1	0/1	0/1	0/1	0/0	0/1	0/1	0/1	0/1	0/1	0/1	0/0	0/1	0/1	0/1	0/1	0/1	0/1	0/0	0/1	0/1	0/1	0/1	0/1	0/1	0/0	0/1	0/1	0/1	0/1	0/1	0/1	0/0	0/0	0/0	0/1	0/1	0/1	0/1	0/1	0/1	0/1	0/1	0/1
268321	77	G	A	41.6046	PASS	0/0	0/0	0/0	0/0	0/0	0/0	0/0	0/0	0/0	0/0	0/0	0/1	0/0	0/0	0/0	0/1	0/0	0/0	0/0	0/0	0/0	0/0	0/0	0/0	0/1	0/0	0/0	0/0	0/0	0/0	0/0	0/0	0/0	0/0	0/1	0/0	0/0	0/0	0/0	0/0	0/0	0/0	0/0	0/0
268321	106	C	T	70	PASS	0/0	0/0	0/0	0/0	0/0	0/0	0/0	0/0	0/0	0/0	0/0	0/0	0/0	0/1	0/0	0/0	0/0	0/0	0/0	0/0	0/0	0/0	0/0	0/0	0/0	0/1	0/0	0/0	0/0	0/0	0/0	0/0	0/0	0/0	0/0	0/0	0/0	0/0	0/0	0/0	0/0	0/0	0/0	0/0
268321	108	G	T	106	PASS	0/0	0/1	0/0	0/0	0/0	0/0	0/0	0/0	0/0	0/0	0/0	0/0	0/0	0/0	0/0	0/0	0/0	0/0	0/1	0/0	0/0	0/0	0/0	0/0	0/0	0/0	0/0	0/0	0/0	0/1	0/1	0/0	0/0	0/0	0/0	0/0	0/0	0/1	0/0	0/0	0/0	0/0	0/0	0/0
268321	119	G	A	88	PASS	0/0	0/1	0/0	0/1	0/0	0/0	0/0	0/0	0/1	0/0	0/0	0/0	0/0	0/0	0/0	0/0	0/0	0/0	0/0	0/0	0/0	0/0	0/0	0/0	0/0	0/0	0/0	0/0	0/0	0/0	0/0	0/0	0/0	0/0	0/0	0/0	0/0	0/0	0/0	0/0	0/0	0/0	0/0	0/1
268321	126	T	C	41.3793	PASS	0/0	0/0	0/1	0/0	0/0	0/0	0/0	0/0	0/1	0/0	0/0	0/0	0/0	0/0	0/0	0/0	0/0	0/0	0/0	0/0	0/0	0/0	0/0	0/0	0/0	0/0	0/0	0/0	0/0	0/0	0/0	0/0	0/0	0/0	0/0	0/0	0/0	0/0	0/0	0/0	0/0	0/0	0/0	0/1
271441	43	A	G	103	PASS	0/0	0/0	0/1	0/0	NA	0/0	NA	0/0	NA	0/0	NA	0/0	0/0	0/0	0/0	NA	0/0	0/0	0/0	0/0	0/0	0/1	0/1	0/1	0/0	0/0	0/0	0/0	0/0	0/0	0/0	0/0	0/1	0/0	0/1	0/0	0/0	0/1	0/0	0/1	0/0	NA	0/0	0/1
271441	47	G	T	43.2951	PASS	0/0	0/0	0/1	0/0	NA	0/0	NA	0/0	NA	0/0	NA	0/0	0/0	0/0	0/0	NA	0/0	0/0	0/0	0/0	0/0	NA	0/1	0/0	0/0	0/0	0/0	0/0	0/0	0/0	0/0	0/0	0/0	0/0	0/0	0/0	0/0	0/1	0/0	0/1	0/0	NA	0/0	0/1
271441	54	A	G	999	PASS	1/1	1/1	0/1	1/1	NA	1/1	NA	0/1	NA	1/1	NA	NA	1/1	0/1	1/1	NA	1/1	1/1	1/1	1/1	1/1	0/1	0/1	0/1	1/1	1/1	1/1	1/1	1/1	1/1	1/1	1/1	0/1	0/1	0/1	1/1	1/1	0/1	1/1	0/1	1/1	NA	0/1	1/1
271441	79	T	G	999	PASS	1/1	1/1	0/1	1/1	NA	1/1	NA	NA	NA	1/1	NA	1/1	1/1	0/1	1/1	NA	1/1	1/1	1/1	1/1	1/1	0/1	0/1	0/1	1/1	1/1	1/1	1/1	1/1	1/1	1/1	1/1	0/1	0/1	0/1	1/1	1/1	0/1	1/1	0/1	1/1	NA	0/1	0/1
271441	127	T	G	59	PASS	NA	0/1	0/0	0/0	NA	0/0	NA	0/0	NA	0/0	NA	0/0	0/0	NA	0/0	NA	0/0	NA	0/1	NA	0/1	0/0	0/0	0/1	0/0	0/1	0/1	0/0	0/0	0/0	0/0	0/0	0/0	0/0	0/0	0/0	0/0	0/0	0/0	0/0	NA	NA	0/0	0/0
287721	21	A	T	999	PASS	1/1	NA	1/1	NA	1/1	0/1	1/1	0/1	1/1	0/1	1/1	1/1	1/1	0/1	1/1	0/1	0/1	1/1	1/1	1/1	1/1	1/1	1/1	0/1	1/1	1/1	1/1	NA	1/1	NA	1/1	1/1	0/1	NA	NA	1/1	0/1	1/1	1/1	0/1	0/1	1/1	1/1	NA
287721	23	T	G	999	PASS	1/1	NA	1/1	NA	1/1	0/1	1/1	0/1	1/1	0/1	1/1	1/1	1/1	0/1	1/1	0/1	0/1	1/1	1/1	1/1	1/1	1/1	1/1	0/1	1/1	1/1	1/1	NA	1/1	NA	1/1	1/1	0/1	NA	NA	1/1	0/1	1/1	1/1	0/1	0/1	1/1	1/1	NA
287721	34	G	A	764	PASS	0/0	NA	0/0	NA	0/1	0/1	1/1	0/0	0/1	0/1	0/0	0/1	0/1	0/1	0/1	0/1	0/1	0/1	0/0	0/1	0/1	1/1	0/1	0/0	0/0	0/0	0/0	NA	0/0	NA	0/0	0/1	0/0	NA	NA	0/1	0/1	0/1	0/0	0/0	0/1	1/1	0/1	NA
287721	106	G	A	999	PASS	1/1	NA	1/1	NA	0/1	0/1	0/0	1/1	0/1	0/1	1/1	0/1	0/1	0/1	0/1	0/1	0/1	0/1	NA	0/1	0/1	0/0	0/1	1/1	1/1	1/1	1/1	NA	1/1	NA	1/1	0/1	1/1	NA	NA	0/0	0/1	0/1	1/1	1/1	0/1	0/0	0/1	NA
307961	6	A	T	70	PASS	NA	NA	0/0	NA	0/0	0/0	NA	NA	0/0	NA	0/0	0/0	NA	0/0	0/0	NA	NA	0/0	NA	0/0	0/1	NA	NA	NA	0/0	NA	0/0	NA	NA	0/0	0/0	0/1	0/0	NA	0/0	0/0	0/0	NA	NA	NA	0/1	0/0	0/0	NA
307961	13	C	T	96	PASS	NA	NA	0/1	NA	NA	0/0	NA	NA	0/0	NA	0/1	0/0	NA	0/0	0/1	NA	NA	0/0	NA	0/0	0/0	NA	NA	NA	0/0	NA	0/0	NA	NA	0/0	0/0	0/0	0/0	NA	0/0	0/0	0/0	NA	NA	NA	0/0	0/0	0/0	NA
307961	14	C	T	267	PASS	NA	NA	0/1	NA	0/0	0/1	NA	NA	0/1	NA	0/1	0/1	NA	0/1	0/1	NA	NA	0/0	NA	0/0	0/0	NA	NA	NA	0/1	NA	0/0	NA	NA	0/1	0/1	0/0	0/0	NA	0/0	0/1	0/1	NA	NA	NA	0/0	0/1	0/1	NA
307961	30	G	A	70	PASS	NA	NA	0/0	NA	0/0	0/0	NA	NA	0/0	NA	0/0	0/0	NA	0/0	0/0	NA	NA	0/0	NA	0/0	0/1	NA	NA	NA	0/0	NA	0/0	NA	NA	0/0	0/0	0/1	0/0	NA	0/0	0/0	0/0	NA	NA	NA	0/1	0/0	0/0	NA
307961	63	A	T	104	PASS	NA	NA	0/0	NA	0/0	0/1	NA	NA	0/1	NA	0/1	0/1	NA	0/1	0/1	NA	NA	0/0	NA	0/0	0/0	NA	NA	NA	0/1	NA	0/0	NA	NA	0/1	0/1	0/0	0/0	NA	0/0	0/1	0/0	NA	NA	NA	0/0	0/0	0/1	NA
307961	110	C	A	35.7677	PASS	NA	NA	0/0	NA	0/1	0/0	NA	NA	0/0	NA	0/0	0/0	NA	0/0	0/0	NA	NA	0/0	NA	NA	0/0	NA	NA	NA	0/0	NA	0/0	NA	NA	0/0	0/0	0/0	0/0	NA	0/0	0/1	0/0	NA	NA	NA	0/0	0/0	0/0	NA
307961	114	T	C	64	PASS	NA	NA	0/0	NA	0/0	0/0	NA	NA	0/1	NA	0/1	0/0	NA	0/0	0/0	NA	NA	0/0	NA	0/0	0/0	NA	NA	NA	0/0	NA	0/0	NA	NA	0/0	0/0	0/0	0/1	NA	0/1	0/0	0/0	NA	NA	NA	0/0	0/0	0/0	NA
307961	116	T	G	61	PASS	NA	NA	0/1	NA	0/0	0/0	NA	NA	0/0	NA	0/0	0/0	NA	0/0	0/0	NA	NA	0/1	NA	NA	0/0	NA	NA	NA	0/0	NA	0/0	NA	NA	0/0	0/0	0/0	0/0	NA	0/0	0/0	0/0	NA	NA	NA	0/0	0/0	0/0	NA
318801	4	C	G	132	PASS	0/0	0/1	0/0	0/0	0/0	0/0	0/0	0/0	0/0	NA	0/0	NA	0/0	0/0	0/0	0/0	0/0	0/0	0/0	0/0	0/0	0/1	0/0	0/1	0/0	0/0	NA	0/1	NA	0/0	0/0	0/0	0/1	0/0	0/0	0/0	NA	NA	NA	1/1	0/0	0/0	0/0	NA
318801	20	C	T	76	PASS	0/0	0/1	0/0	0/0	0/0	0/0	0/0	0/0	0/0	NA	0/0	NA	0/0	0/0	NA	0/0	0/0	0/1	0/0	0/0	0/0	0/1	0/0	0/1	0/0	0/0	NA	0/1	NA	0/0	0/0	0/0	0/1	0/0	0/0	0/0	NA	NA	NA	0/1	0/0	0/0	0/0	NA
318801	21	A	T	337	PASS	0/0	0/0	0/0	0/0	0/0	0/0	0/1	0/0	0/0	NA	0/0	NA	0/0	0/1	0/0	0/0	0/0	0/0	0/0	0/0	0/0	0/0	0/0	0/0	0/0	0/0	NA	0/0	NA	0/0	0/0	0/0	0/0	0/0	0/0	0/0	NA	NA	NA	0/0	0/0	0/0	0/1	NA
318801	52	T	C	133	PASS	0/0	NA	0/0	0/0	0/0	0/0	0/0	0/0	0/0	NA	0/0	NA	0/0	0/0	0/0	0/0	0/0	0/1	0/0	0/0	0/0	0/1	0/0	0/1	0/0	0/0	NA	0/1	NA	0/0	0/0	0/0	0/1	0/0	0/0	0/0	NA	NA	NA	0/1	0/0	0/0	0/0	NA
318801	66	C	G	40.8739	PASS	0/0	0/0	0/0	0/0	0/0	0/0	0/0	0/1	0/0	NA	0/0	NA	0/0	0/1	0/1	0/0	0/0	0/0	0/0	0/0	0/0	0/0	0/0	0/0	0/0	0/0	NA	0/0	NA	0/0	0/0	0/0	0/0	0/0	0/0	0/0	NA	NA	NA	0/0	0/0	0/0	0/0	NA
318801	99	C	G	585	PASS	0/0	0/0	0/0	0/0	0/0	0/0	0/1	0/0	0/0	NA	0/0	NA	0/1	0/1	0/0	0/0	0/0	0/0	0/0	0/0	0/0	0/0	0/0	0/0	0/0	0/0	NA	NA	NA	0/0	0/0	0/0	0/0	0/0	0/0	0/0	NA	NA	NA	0/0	0/0	0/0	0/1	NA
318801	107	A	T	75	PASS	0/0	0/0	0/1	0/0	0/0	0/0	0/0	0/1	0/0	NA	0/0	NA	0/0	0/0	0/0	0/0	0/0	0/1	0/0	0/0	0/1	0/0	0/0	0/0	0/0	0/0	NA	0/0	NA	0/0	0/0	0/0	0/0	0/0	0/0	0/0	NA	NA	NA	0/0	0/1	0/0	0/0	NA
318801	133	T	A	354	PASS	0/0	NA	0/1	0/0	0/0	0/0	0/1	0/1	0/0	NA	0/0	NA	0/0	0/1	0/1	0/0	0/0	0/1	0/0	0/1	0/1	NA	0/0	0/1	0/0	0/0	NA	0/1	NA	NA	0/1	0/0	0/1	0/0	0/0	0/0	NA	NA	NA	0/1	0/1	0/1	0/0	NA
318801	139	G	T	34.3881	PASS	0/0	0/0	0/0	0/0	0/0	0/0	0/0	0/0	0/0	NA	0/0	NA	0/1	0/0	0/0	0/0	0/0	0/0	0/0	0/0	0/0	0/0	0/0	0/0	0/0	0/0	NA	NA	NA	0/0	0/0	0/0	0/0	0/0	0/0	0/0	NA	NA	NA	0/0	0/0	0/0	0/1	NA
338041	30	C	T	999	PASS	NA	0/1	NA	1/1	0/1	NA	0/1	1/1	0/1	NA	1/1	1/1	1/1	1/1	NA	NA	NA	1/1	NA	NA	NA	NA	NA	NA	NA	0/1	NA	NA	NA	NA	1/1	NA	NA	NA	NA	NA	NA	NA	NA	NA	NA	1/1	1/1	0/1
338041	36	G	T	296	PASS	NA	0/0	NA	0/0	0/1	NA	0/1	0/1	0/1	NA	0/1	0/0	0/1	0/1	NA	NA	NA	0/0	NA	NA	NA	NA	NA	NA	NA	0/1	NA	NA	NA	NA	0/1	NA	NA	NA	NA	NA	NA	NA	NA	NA	NA	0/1	0/1	0/0
338041	53	G	C	297	PASS	NA	0/0	NA	0/0	0/1	NA	0/1	0/1	0/1	NA	0/1	0/0	0/1	0/1	NA	NA	NA	0/0	NA	NA	NA	NA	NA	NA	NA	0/1	NA	NA	NA	NA	0/1	NA	NA	NA	NA	NA	NA	NA	NA	NA	NA	0/1	0/1	0/0
338041	67	C	G	943	PASS	NA	0/1	NA	1/1	0/0	NA	0/1	0/1	0/1	NA	0/1	0/0	0/1	0/0	NA	NA	NA	0/1	NA	NA	NA	NA	NA	NA	NA	0/1	NA	NA	NA	NA	0/0	NA	NA	NA	NA	NA	NA	NA	NA	NA	NA	0/1	0/0	0/1
338041	130	T	G	999	PASS	NA	1/1	NA	1/1	0/1	NA	1/1	1/1	1/1	NA	1/1	NA	1/1	1/1	NA	NA	NA	1/1	NA	NA	NA	NA	NA	NA	NA	0/1	NA	NA	NA	NA	1/1	NA	NA	NA	NA	NA	NA	NA	NA	NA	NA	1/1	1/1	0/1
339681	20	A	G	225	PASS	0/0	0/0	0/1	0/0	0/0	0/0	0/0	0/0	0/1	0/0	0/0	NA	NA	0/0	0/1	0/1	0/0	0/0	0/0	NA	NA	0/0	0/1	0/0	0/0	0/1	0/0	0/1	0/0	NA	0/0	0/1	0/0	0/0	0/0	0/1	0/1	0/0	0/1	0/0	NA	0/0	0/0	0/0
339681	26	A	G	999	PASS	0/0	0/0	0/1	0/0	1/1	1/1	0/0	0/1	0/1	0/1	0/0	NA	NA	NA	0/1	0/1	0/1	1/1	0/1	NA	NA	0/1	0/1	0/0	0/0	0/0	0/1	0/0	1/1	NA	0/0	0/1	0/1	0/0	0/1	0/0	0/0	0/0	0/0	0/1	NA	0/1	0/0	0/0
339681	49	G	T	59	PASS	0/0	0/1	0/0	0/1	0/0	0/0	0/0	0/0	0/0	0/0	0/0	NA	NA	0/0	0/0	0/0	0/1	0/0	0/0	NA	NA	0/0	0/0	0/0	0/1	0/0	0/0	0/0	0/0	NA	0/0	0/0	0/0	0/0	0/0	0/0	0/0	0/0	0/0	0/0	NA	0/0	0/0	0/0
339681	50	C	T	92	PASS	0/0	0/0	0/0	0/1	0/0	0/0	0/0	0/0	0/0	0/0	0/0	NA	NA	0/0	0/0	0/0	0/0	0/0	0/0	NA	NA	0/0	0/0	0/0	0/0	0/0	0/0	0/0	0/0	NA	0/0	0/0	0/0	0/0	0/0	0/0	0/0	0/0	0/0	0/0	NA	0/0	0/1	0/0
339681	57	G	A	167	PASS	0/0	0/0	0/0	0/0	0/0	0/0	0/0	0/0	0/0	0/0	0/0	NA	NA	0/0	0/0	0/0	0/1	0/0	0/1	NA	NA	0/0	0/0	0/0	0/0	0/0	0/0	0/0	0/0	NA	0/0	0/1	0/0	0/0	0/0	0/0	0/0	0/0	0/0	0/0	NA	0/1	0/0	0/0
339681	78	G	A	97	PASS	0/0	0/0	0/0	0/0	0/1	0/1	0/0	0/0	0/0	0/0	0/0	NA	NA	0/0	0/0	0/0	0/0	0/0	0/0	NA	NA	0/0	0/0	0/0	0/0	0/0	0/1	0/0	0/1	NA	0/0	0/0	0/0	0/0	0/0	0/0	0/0	0/0	0/0	0/1	NA	0/0	0/0	0/0
339681	83	C	T	249	PASS	0/0	0/0	0/1	0/0	0/1	0/0	0/1	0/0	0/0	0/0	0/0	NA	NA	0/0	0/0	0/0	0/0	0/1	0/0	NA	NA	0/1	0/0	0/0	0/0	0/0	0/0	0/0	0/0	NA	0/0	0/0	0/0	0/0	0/0	0/0	0/1	0/0	0/0	0/0	NA	0/1	0/0	0/0
339681	100	C	T	92	PASS	0/0	0/0	0/0	0/1	0/0	0/0	0/0	0/0	0/0	0/0	0/0	NA	NA	0/0	0/0	0/0	0/0	0/0	0/0	NA	NA	0/0	0/0	0/0	0/0	0/0	0/0	0/0	0/0	NA	0/0	0/0	0/0	0/0	0/0	0/0	0/0	0/0	0/0	0/0	NA	0/0	0/1	0/0
339681	111	A	C	67	PASS	0/0	0/0	0/0	0/0	0/0	0/0	0/0	0/1	0/1	0/0	0/0	NA	NA	0/0	0/0	0/1	0/0	0/1	0/0	NA	NA	0/0	0/1	0/0	NA	0/0	0/0	0/0	0/0	NA	0/0	0/1	0/0	0/0	0/0	0/0	0/0	0/0	0/0	0/0	NA	0/0	0/0	0/0
348921	4	C	T	999	PASS	0/0	0/0	0/0	0/1	0/0	0/0	0/0	0/0	0/0	0/0	0/0	0/0	0/1	0/0	0/0	0/0	0/1	0/0	0/0	0/0	0/0	0/1	0/1	0/0	0/1	0/1	0/1	0/1	0/0	0/1	0/1	0/1	0/1	0/0	0/1	0/1	0/1	0/0	0/1	0/1	0/1	0/0	0/0	0/0
348921	20	C	T	999	PASS	0/1	0/1	0/1	0/0	0/0	0/1	0/0	0/0	0/0	0/1	0/0	0/1	0/0	0/0	0/0	0/1	0/0	0/0	0/1	0/1	0/1	0/0	0/0	0/1	0/1	0/0	0/1	0/0	0/1	0/1	0/0	0/0	0/0	0/1	0/0	0/0	0/0	0/1	0/0	0/0	0/0	0/0	0/0	0/0
348921	45	G	A	242	PASS	0/0	0/1	0/0	0/0	0/0	0/0	0/0	0/0	0/0	0/1	0/0	0/1	0/0	0/0	0/0	0/0	0/0	0/0	0/1	0/0	0/0	0/0	0/0	0/1	0/0	0/0	0/0	0/0	0/1	0/0	0/0	0/0	0/0	0/0	0/0	0/0	0/0	0/1	0/0	0/0	0/0	0/0	0/0	0/0
348921	55	T	A	93	PASS	0/0	0/0	0/0	0/0	0/0	0/0	0/0	0/0	0/0	0/0	0/0	0/0	0/0	0/0	0/0	0/0	0/0	0/1	0/0	0/0	0/0	0/0	0/0	0/0	0/0	0/0	0/0	0/0	0/0	0/0	0/0	0/0	0/0	0/0	0/0	0/0	0/0	0/0	0/0	0/0	0/0	0/0	0/0	0/1
348921	56	G	C	47.3104	PASS	0/0	0/0	0/0	0/0	0/0	0/0	0/0	0/0	0/0	0/0	0/0	0/0	0/0	0/0	0/0	0/0	0/0	0/0	0/0	0/0	0/0	0/0	0/0	0/0	0/0	0/0	0/0	0/0	0/0	0/0	0/0	0/0	0/0	0/0	0/0	0/0	0/0	0/0	0/0	0/0	0/0	0/0	0/0	0/0
348921	65	G	T	298	PASS	0/0	0/0	0/0	0/0	0/1	0/0	0/0	0/0	0/0	0/0	0/0	0/0	0/0	0/0	0/0	0/0	0/0	0/1	0/0	0/0	0/0	0/0	0/0	0/0	0/0	0/0	0/0	0/0	0/0	0/0	0/0	0/0	0/0	0/0	0/0	0/0	0/0	0/0	0/0	0/0	0/0	0/1	0/0	0/1
348921	79	G	T	172	PASS	0/1	0/1	0/1	0/0	0/0	0/0	0/0	0/0	0/0	0/1	0/0	0/1	0/0	0/0	0/0	0/0	0/0	0/0	0/1	0/0	0/0	0/0	0/0	0/1	0/0	0/0	0/0	0/0	0/1	0/0	0/0	0/0	0/0	0/0	0/0	0/0	0/0	0/1	0/0	0/0	0/0	0/0	0/0	0/0
348921	100	A	T	94	PASS	0/0	0/0	0/0	0/0	0/0	0/0	0/0	0/0	0/0	0/0	0/0	0/0	0/1	0/1	0/0	0/0	0/0	0/0	0/0	0/0	0/1	0/1	0/0	0/0	0/0	0/0	0/0	0/0	0/0	0/0	0/0	0/0	0/0	0/0	0/0	0/0	0/0	0/0	0/0	0/0	0/0	0/0	0/0	0/0
348921	104	G	T	111	PASS	0/0	0/0	0/0	0/0	0/1	0/0	0/0	0/0	0/1	0/0	0/0	0/0	0/0	0/0	0/1	0/0	0/0	0/0	0/0	0/0	0/0	0/0	0/0	0/0	0/0	0/0	0/0	0/0	0/1	0/0	0/0	0/0	0/0	0/0	0/0	0/0	0/1	0/0	0/0	0/0	0/0	0/1	0/0	0/0
348921	131	G	T	999	PASS	0/0	0/0	0/0	0/1	0/0	0/0	0/0	0/0	0/0	0/0	0/0	0/0	0/1	0/0	0/1	0/0	0/1	0/0	0/0	0/0	0/0	0/1	0/1	0/0	0/1	0/1	0/1	0/1	0/0	0/1	0/1	0/1	0/1	0/0	0/1	0/1	0/1	0/0	0/1	0/1	0/1	0/0	0/0	0/0
348921	133	A	T	75	PASS	0/0	0/0	0/0	0/0	0/0	0/0	0/0	0/0	0/0	0/0	0/0	0/0	0/0	0/0	0/0	0/0	0/0	0/0	0/0	0/1	0/0	0/0	0/0	0/0	0/0	0/0	0/0	0/0	0/0	0/0	0/0	0/0	0/0	0/0	0/0	0/0	0/0	0/0	0/0	0/0	0/0	0/0	0/1	0/1
348921	135	G	A	528	PASS	0/0	0/0	0/0	0/0	0/0	0/0	0/0	0/0	0/0	0/0	0/0	0/0	0/0	0/0	0/0	0/0	0/0	0/0	0/0	0/0	0/0	0/0	0/1	0/0	0/1	0/1	0/0	0/1	0/0	0/1	0/1	0/0	0/0	0/0	0/1	0/1	0/0	0/0	0/0	0/1	0/1	0/0	0/0	0/0
376841	24	G	C	220	PASS	0/1	0/1	NA	0/0	NA	NA	NA	0/1	0/1	NA	NA	0/0	NA	NA	0/0	0/0	0/1	0/1	NA	NA	0/0	0/0	NA	0/1	0/0	0/0	NA	0/0	NA	NA	NA	0/1	0/0	0/0	NA	0/0	NA	0/0	NA	NA	0/1	NA	NA	NA
397721	14	T	A	930	PASS	NA	1/1	1/1	1/1	NA	NA	0/1	1/1	1/1	0/1	0/0	1/1	1/1	1/1	NA	1/1	0/1	NA	NA	NA	0/1	0/0	1/1	NA	NA	0/1	0/1	NA	NA	NA	NA	1/1	NA	0/1	NA	1/1	0/1	1/1	NA	NA	1/1	NA	1/1	NA
397721	18	G	A	213	PASS	NA	0/0	0/0	0/1	NA	NA	0/0	0/1	0/0	0/0	0/0	0/1	0/0	0/0	NA	0/1	0/0	NA	NA	NA	0/0	0/0	0/0	NA	NA	0/0	0/1	NA	NA	NA	NA	0/0	NA	0/0	NA	0/0	0/0	0/0	NA	NA	0/1	NA	0/0	NA
397721	81	G	A	141	PASS	NA	0/0	0/1	0/0	NA	NA	0/0	0/0	0/0	0/0	0/0	0/0	0/0	0/0	NA	0/0	0/0	NA	NA	NA	0/0	0/0	0/0	NA	NA	0/0	0/0	NA	NA	NA	NA	0/0	NA	0/0	NA	0/1	0/1	0/1	NA	NA	0/1	NA	0/1	NA
397721	108	A	G	46.6754	PASS	NA	0/0	0/0	0/1	NA	NA	0/0	0/0	0/0	0/0	0/0	0/0	0/0	0/0	NA	0/0	0/0	NA	NA	NA	0/0	0/0	0/0	NA	NA	0/0	0/0	NA	NA	NA	NA	0/1	NA	0/0	NA	0/0	0/0	0/0	NA	NA	0/0	NA	0/0	NA
404681	12	A	C	999	PASS	1/1	1/1	1/1	1/1	1/1	1/1	1/1	1/1	NA	1/1	1/1	1/1	1/1	1/1	1/1	1/1	1/1	0/1	0/1	1/1	1/1	1/1	NA	1/1	1/1	1/1	1/1	0/1	1/1	NA	NA	1/1	1/1	1/1	1/1	1/1	0/1	1/1	1/1	1/1	1/1	1/1	1/1	NA
404681	35	A	T	50	PASS	0/0	0/0	0/1	0/0	0/0	0/0	0/0	0/1	NA	0/1	0/0	0/0	0/0	0/0	0/0	0/0	0/0	0/0	0/1	0/0	0/0	0/0	NA	0/0	0/0	0/0	0/0	NA	0/0	NA	NA	0/0	0/0	0/0	0/0	0/0	0/0	0/0	0/0	0/0	0/0	0/0	0/0	NA
404681	49	C	T	130	PASS	0/0	0/0	0/0	0/0	0/0	0/0	0/0	0/1	NA	0/0	0/0	0/0	0/0	0/0	0/0	0/0	0/0	0/1	0/0	0/0	0/0	0/0	NA	0/1	0/1	0/0	0/0	0/1	0/0	NA	NA	0/0	0/0	0/0	0/0	0/0	0/1	0/0	0/0	0/1	0/0	0/0	0/0	NA
404681	68	A	T	230	PASS	0/0	0/0	0/0	0/0	NA	0/0	0/0	0/0	NA	0/1	0/0	0/0	0/0	0/0	0/1	0/0	0/1	0/0	0/0	0/0	0/0	0/0	NA	0/0	0/0	0/0	0/0	0/0	0/1	NA	NA	0/1	0/0	0/0	0/0	0/0	0/0	0/1	0/0	0/0	0/0	0/0	0/0	NA
404681	129	T	C	115	PASS	0/0	0/0	0/0	0/0	0/0	0/0	NA	0/0	NA	0/1	0/0	0/0	0/0	0/0	0/0	0/0	0/1	0/0	0/0	0/0	0/0	0/1	NA	0/0	0/0	0/0	0/0	NA	0/1	NA	NA	0/1	0/0	0/0	0/0	0/0	0/0	0/1	0/0	0/0	0/0	0/0	0/0	NA
407161	14	A	C	999	PASS	0/1	0/1	0/1	1/1	0/1	1/1	1/1	0/1	1/1	0/1	0/1	0/1	0/1	1/1	0/1	1/1	0/1	0/1	1/1	0/1	0/1	0/1	1/1	0/1	0/1	0/1	0/1	0/1	0/1	1/1	1/1	0/1	0/1	0/1	1/1	0/1	1/1	0/1	0/1	0/1	1/1	1/1	1/1	1/1
407161	76	A	G	874	PASS	0/0	0/0	0/0	0/0	0/0	0/0	0/0	0/0	0/1	0/0	0/0	0/0	0/1	0/0	0/0	0/0	0/0	0/0	0/0	0/1	0/1	0/0	0/0	0/0	0/1	0/1	0/0	0/0	0/0	0/0	0/1	0/1	0/0	0/0	1/1	0/1	0/0	0/1	0/1	0/1	0/1	0/0	0/0	0/1
407161	78	G	C	999	PASS	0/0	0/0	0/0	0/0	0/1	0/0	0/0	0/1	0/0	0/0	0/0	0/1	0/0	0/0	0/1	0/0	0/0	0/1	0/0	0/1	0/0	0/1	0/0	0/0	0/1	0/1	0/0	0/0	0/1	0/0	0/0	0/1	0/1	0/0	0/0	0/0	0/0	0/1	0/1	0/0	0/0	0/0	0/0	0/0
407161	97	T	A	938	PASS	0/0	0/0	0/0	0/0	0/0	0/0	0/0	0/0	0/1	0/0	0/0	0/0	0/1	0/1	0/0	0/0	0/0	0/0	0/0	0/1	0/1	0/0	0/0	0/0	0/1	0/1	0/0	0/0	0/0	0/0	0/1	0/1	0/0	0/0	1/1	0/1	0/0	0/1	0/1	0/1	0/1	0/0	0/0	0/1
407161	99	T	A	80	PASS	0/1	0/0	0/0	0/0	0/0	0/0	0/0	0/0	0/1	0/0	0/0	0/0	0/0	0/0	0/0	0/0	0/0	0/0	0/1	0/0	0/0	0/0	0/0	0/0	0/0	0/0	0/0	0/0	0/0	0/0	0/0	0/0	0/0	0/0	0/0	0/0	0/0	0/0	0/0	0/0	0/0	0/0	0/0	0/0
407161	114	C	A	257	PASS	0/0	0/0	0/0	0/0	0/0	0/0	0/0	0/0	0/0	0/0	0/0	0/1	0/0	0/1	0/0	0/1	0/0	0/0	0/0	0/1	0/0	0/0	0/0	0/0	0/0	0/0	0/0	0/0	0/0	0/0	0/1	0/0	0/0	0/0	0/0	0/0	0/1	0/0	0/0	0/1	0/1	0/0	0/0	0/1
407161	123	C	G	257	PASS	0/1	0/1	0/0	0/1	0/0	0/0	0/0	0/0	0/0	0/0	0/0	0/0	0/0	0/0	0/0	0/0	0/0	0/0	0/0	0/0	0/0	0/0	0/0	0/0	0/0	0/0	0/0	0/0	0/0	0/0	0/0	0/0	0/0	0/0	0/0	0/0	0/0	0/0	0/0	0/0	0/0	0/0	0/0	0/0
407161	132	T	A	147	PASS	0/1	0/0	0/0	0/0	0/0	0/0	0/0	0/0	0/1	0/0	0/0	0/0	0/0	0/0	0/0	0/0	0/0	0/0	0/1	0/0	0/0	0/0	0/0	0/1	0/0	0/0	0/0	0/0	0/0	0/0	0/0	0/0	0/0	0/0	0/0	0/0	0/0	0/0	0/0	0/0	0/0	0/0	0/0	0/0
410841	4	T	C	171	PASS	0/0	0/0	0/1	0/0	0/0	0/0	0/0	0/1	0/0	0/0	0/0	0/1	0/0	0/1	0/0	0/0	0/0	0/1	NA	0/0	0/0	0/1	0/0	0/1	0/0	0/0	0/1	0/0	0/1	0/1	0/0	0/0	0/0	0/1	0/0	0/0	0/1	0/0	0/0	0/0	0/0	0/1	0/0	0/0
410841	8	C	T	83	PASS	0/0	0/0	0/0	0/0	0/0	0/0	0/0	0/0	0/0	0/0	0/0	0/0	0/1	0/0	0/0	0/0	0/1	0/0	NA	0/0	0/1	0/0	0/0	0/0	0/0	0/0	0/0	0/0	0/0	0/0	NA	0/0	0/0	0/0	0/0	0/0	0/0	0/0	0/1	0/0	0/0	0/0	0/0	0/0
410841	25	C	A	72	PASS	0/0	0/0	0/0	0/0	0/1	0/1	0/0	0/0	NA	0/0	0/1	0/0	0/0	0/0	0/0	0/0	0/0	0/1	NA	0/0	0/1	0/0	0/0	0/0	0/0	0/0	0/0	0/0	0/0	0/0	0/0	0/0	0/0	0/0	0/1	0/0	0/0	0/0	0/0	0/0	0/0	0/0	0/0	0/0
410841	32	T	A	46.7219	PASS	0/0	0/0	0/1	0/0	0/0	0/0	0/0	0/0	0/0	0/0	0/0	0/0	0/0	0/1	0/0	0/0	0/0	0/0	NA	0/0	0/0	0/1	0/0	0/1	0/0	0/0	0/0	0/0	0/1	0/1	0/0	0/0	0/0	0/0	0/0	0/0	0/0	0/0	0/0	0/0	0/0	0/1	0/0	0/0
410841	61	T	C	85	PASS	0/0	0/0	0/0	0/0	0/1	0/1	0/0	0/1	0/0	0/0	0/1	0/1	0/0	0/1	0/0	0/0	0/0	0/0	NA	0/0	0/0	0/1	0/0	0/0	0/0	0/0	0/0	0/0	0/0	0/1	0/0	0/1	0/0	0/1	0/1	0/0	0/0	0/0	0/0	0/0	0/0	0/1	0/0	0/0
410841	62	G	T	290	PASS	0/0	0/1	0/1	0/0	0/0	0/0	0/0	0/0	0/0	0/0	0/0	0/1	0/0	0/1	0/1	0/1	0/0	0/0	NA	0/0	0/0	0/0	0/0	0/0	0/0	0/1	0/0	0/0	0/0	0/0	0/0	0/1	0/0	0/0	0/1	0/0	0/1	0/1	0/0	0/0	0/0	0/0	0/0	0/0
410841	95	T	C	125	PASS	0/1	0/0	0/0	0/1	0/0	0/0	0/0	0/0	0/0	0/0	0/0	0/0	0/0	0/1	0/0	0/0	0/0	0/0	NA	0/0	0/0	0/0	0/0	0/0	0/0	0/0	0/0	0/0	0/0	0/0	NA	0/0	0/1	0/0	0/0	0/0	0/0	0/0	0/0	0/0	0/0	0/0	0/0	0/1
410841	101	G	T	168	PASS	0/0	0/0	0/0	0/0	0/0	0/0	0/0	0/0	0/0	0/0	0/0	0/0	0/0	0/0	0/0	0/0	0/0	0/1	NA	0/0	0/0	0/0	0/0	0/0	0/0	0/0	0/0	0/0	0/0	0/0	0/0	0/1	0/0	0/1	0/0	0/0	0/0	0/0	0/0	0/0	0/0	0/0	0/1	0/0
410841	102	T	A	177	PASS	0/0	0/1	0/1	0/0	0/0	0/0	0/0	0/0	0/0	0/0	0/0	0/1	0/0	0/1	0/1	0/1	0/0	0/0	NA	0/0	0/0	0/0	0/0	0/0	0/0	0/1	0/0	0/0	0/0	0/0	NA	0/0	0/0	0/0	0/0	0/0	0/0	0/1	0/0	0/0	0/0	0/0	0/0	0/0
410841	109	T	C	999	PASS	1/1	0/1	0/1	1/1	1/1	1/1	0/1	0/1	0/1	0/1	1/1	0/1	1/1	0/1	0/1	0/1	1/1	0/1	NA	1/1	0/1	1/1	0/1	1/1	0/1	0/1	0/1	1/1	1/1	1/1	1/1	0/1	1/1	0/1	0/1	0/1	0/1	0/0	0/0	0/1	0/0	1/1	0/1	1/1
410841	125	G	A	999	PASS	0/1	0/1	0/1	0/1	1/1	1/1	1/1	0/1	1/1	0/1	1/1	0/1	1/1	0/1	0/1	0/1	1/1	0/1	NA	1/1	0/1	0/1	0/1	1/1	0/1	0/1	0/1	1/1	1/1	0/1	1/1	0/1	0/1	0/1	0/1	0/1	0/1	0/0	0/0	0/1	0/0	1/1	0/1	0/1
410841	134	C	T	119	PASS	0/0	0/0	0/0	0/1	0/0	0/0	0/0	0/0	0/0	0/0	0/0	0/0	0/0	0/0	0/0	0/0	0/0	0/0	NA	0/1	0/0	0/0	0/0	0/0	0/0	0/0	0/0	0/0	0/0	0/0	0/0	0/0	0/0	0/0	0/0	0/0	0/0	0/0	0/0	0/0	0/0	0/0	0/0	0/0
410841	139	C	A	170	PASS	0/0	0/0	0/1	0/0	0/0	0/0	0/0	0/0	0/0	0/0	0/0	0/1	0/0	0/1	0/1	0/1	0/0	0/0	NA	0/0	0/0	0/0	0/0	0/0	0/0	0/1	0/0	0/0	0/0	0/0	0/0	0/0	0/0	0/0	0/0	0/0	0/0	0/1	0/0	0/0	0/0	0/0	0/0	0/0
411881	10	A	G	49.3466	PASS	0/0	0/0	0/0	0/0	0/0	0/0	0/0	0/0	0/0	0/0	0/0	0/0	0/0	0/0	0/0	0/0	0/0	0/0	0/0	0/0	0/0	0/0	0/0	0/0	0/1	0/0	0/0	0/0	0/0	NA	0/0	0/0	0/0	0/0	0/1	0/0	0/0	0/1	0/0	0/0	0/0	0/0	0/0	NA
414481	32	G	A	31.1625	PASS	NA	0/0	0/0	NA	NA	NA	0/0	0/0	0/0	0/0	0/0	0/0	NA	0/0	0/0	0/0	NA	0/0	0/0	0/0	NA	NA	NA	0/0	0/1	NA	NA	0/0	0/0	NA	0/0	NA	0/0	NA	0/0	0/0	0/0	0/0	NA	0/0	NA	0/0	0/0	NA
414481	46	C	T	46.3869	PASS	NA	0/0	0/0	NA	NA	NA	0/0	0/0	0/0	0/0	0/0	0/0	NA	0/0	0/0	0/0	0/0	0/1	0/0	0/0	NA	NA	NA	0/0	0/0	NA	NA	0/0	0/0	NA	0/1	NA	NA	NA	0/0	0/0	0/1	0/0	NA	0/0	NA	0/0	0/0	NA
414481	75	C	T	124	PASS	NA	0/1	0/0	NA	NA	NA	0/0	0/1	0/0	0/0	0/0	0/0	NA	0/0	0/0	0/0	NA	0/0	0/0	0/0	NA	NA	NA	0/0	0/0	NA	NA	0/0	0/0	NA	0/0	NA	NA	NA	0/0	0/0	0/0	0/0	NA	0/0	NA	0/1	0/1	NA
414481	77	C	T	37.1651	PASS	NA	0/0	0/1	NA	NA	NA	0/0	NA	0/0	0/0	0/0	0/0	NA	0/1	0/0	0/0	0/0	0/0	0/0	0/0	NA	NA	NA	NA	0/0	NA	NA	0/0	0/0	NA	0/0	NA	0/0	NA	0/0	0/0	0/0	0/0	NA	0/0	NA	0/0	0/0	NA
414481	106	A	G	30.4807	PASS	NA	0/0	0/0	NA	NA	NA	0/0	0/0	0/0	0/0	0/1	0/0	NA	0/0	0/0	0/0	0/0	0/0	0/0	0/0	NA	NA	NA	0/1	0/0	NA	NA	0/0	0/0	NA	0/0	NA	NA	NA	0/1	0/0	0/0	0/0	NA	0/0	NA	0/0	0/0	NA
414481	133	C	T	99	PASS	NA	0/1	0/0	NA	NA	NA	0/0	0/0	0/1	0/0	0/0	0/1	NA	0/0	0/0	0/0	NA	NA	0/0	0/0	NA	NA	NA	0/0	0/0	NA	NA	0/0	0/0	NA	0/0	NA	0/0	NA	0/0	0/0	0/0	0/0	NA	0/1	NA	0/0	0/0	NA
414481	137	T	C	60	PASS	NA	0/0	0/0	NA	NA	NA	0/0	0/0	0/0	0/0	0/0	0/0	NA	0/0	0/0	0/0	0/0	0/0	0/0	0/0	NA	NA	NA	0/0	0/0	NA	NA	0/1	0/0	NA	0/0	NA	0/0	NA	0/0	0/0	0/0	0/0	NA	0/0	NA	0/1	0/0	NA
428321	12	G	A	657	PASS	0/1	0/0	0/1	0/1	0/0	0/1	0/1	0/1	0/0	0/0	0/0	0/1	0/1	0/1	0/0	0/0	0/1	0/0	0/0	0/0	0/1	0/0	0/0	0/0	0/1	0/1	0/1	0/0	0/1	NA	NA	NA	0/1	0/0	0/0	0/0	0/0	0/0	NA	0/0	0/0	0/1	0/0	0/0
428321	18	T	A	93	PASS	0/0	0/0	0/0	0/1	0/0	0/0	0/0	0/0	0/0	0/1	0/1	0/0	0/0	0/0	0/0	0/1	0/0	0/0	0/0	0/0	0/0	0/0	0/0	0/0	0/0	0/0	0/0	0/0	0/0	0/0	NA	NA	0/0	0/0	0/0	0/0	0/1	0/0	NA	0/0	0/0	0/0	0/0	0/1
428321	72	C	T	41.6098	PASS	0/0	0/0	0/0	0/0	0/0	0/0	0/0	0/0	0/1	0/0	0/0	0/0	0/0	0/0	0/0	0/1	0/0	0/0	0/0	0/0	0/0	0/0	0/0	0/0	0/0	0/0	0/0	0/0	0/0	0/0	NA	NA	0/0	0/0	0/1	0/0	0/1	0/0	NA	0/0	0/0	0/0	0/0	0/0
428321	75	A	G	143	PASS	0/0	0/0	0/0	0/0	0/0	0/1	0/0	0/0	0/1	0/0	0/0	0/0	0/1	0/0	0/0	0/0	0/1	0/0	0/0	0/1	0/0	0/0	0/0	0/0	0/0	0/0	0/1	0/0	0/0	0/0	NA	NA	0/0	0/0	0/1	0/0	0/0	0/0	NA	0/0	0/0	0/0	0/0	0/0
428321	99	C	A	267	PASS	0/0	0/0	0/1	0/1	0/1	0/0	0/0	0/0	0/1	0/0	0/0	0/0	0/0	0/0	0/0	0/0	0/0	0/0	0/0	0/1	0/0	0/0	0/0	0/0	0/0	0/0	0/1	0/0	0/0	0/0	NA	NA	0/0	0/0	0/0	0/0	0/0	0/0	NA	0/1	0/0	0/0	0/1	NA
428321	103	A	C	999	PASS	1/1	0/1	1/1	1/1	1/1	1/1	0/1	1/1	1/1	0/1	0/1	1/1	1/1	1/1	1/1	0/1	1/1	0/1	0/1	1/1	1/1	1/1	1/1	0/1	1/1	1/1	1/1	1/1	1/1	1/1	NA	NA	1/1	0/1	1/1	1/1	1/1	1/1	NA	1/1	0/1	0/1	1/1	1/1
428321	118	A	G	193	PASS	0/0	0/1	0/0	0/0	0/0	0/0	0/1	0/0	0/0	0/0	0/0	0/0	0/0	0/0	0/0	0/0	0/0	0/0	0/1	0/0	0/0	0/0	0/0	0/1	0/0	0/0	0/0	0/0	0/0	0/0	NA	NA	0/0	0/0	0/0	0/0	0/0	0/0	NA	0/0	0/1	0/0	0/0	0/0
428321	119	G	A	244	PASS	0/1	0/0	0/0	0/0	0/0	0/1	0/1	0/0	0/0	0/0	0/0	0/0	0/0	0/0	0/0	0/1	0/0	0/0	0/0	0/0	0/0	NA	0/1	0/0	0/0	0/0	0/0	0/1	0/0	0/0	NA	NA	0/0	0/0	0/0	0/1	0/0	0/0	NA	0/0	0/0	0/0	0/0	0/0
428321	125	G	A	574	PASS	0/0	0/0	0/1	0/1	0/1	0/0	0/0	0/0	0/1	0/0	0/0	0/0	0/0	0/0	0/1	0/1	0/0	0/0	0/0	0/1	0/0	0/1	0/0	0/0	0/0	0/0	0/1	0/0	0/0	0/0	NA	NA	0/0	0/1	0/1	0/1	0/1	0/0	NA	0/1	0/0	0/0	0/1	0/0
428321	126	G	A	387	PASS	0/1	0/0	0/0	0/0	0/0	0/1	0/0	NA	0/0	0/0	0/0	0/0	0/0	0/0	0/0	0/0	0/1	0/0	0/0	0/0	0/1	0/0	0/0	0/0	0/1	0/1	0/1	0/0	0/1	0/1	NA	NA	0/1	0/0	0/0	0/0	0/0	0/0	NA	0/0	0/0	0/1	0/0	0/0
428321	136	G	T	116	PASS	0/0	0/0	0/0	0/0	0/0	0/0	0/0	0/0	0/0	0/0	0/0	0/0	0/0	0/0	0/1	0/1	0/0	0/0	0/0	0/0	0/0	0/1	0/0	0/0	0/0	0/0	0/0	0/0	0/0	0/0	NA	NA	0/0	0/1	0/1	0/0	0/1	0/0	NA	0/0	0/0	0/0	0/0	0/0
428321	138	T	C	198	PASS	0/0	0/0	0/1	0/0	0/0	0/0	0/0	0/0	0/0	0/0	0/0	0/0	0/0	0/0	0/0	0/0	0/0	0/0	0/0	0/1	0/0	0/0	0/1	0/0	0/1	0/0	0/1	0/1	0/0	0/0	NA	NA	0/1	0/0	0/0	0/0	0/1	0/0	NA	0/0	0/0	0/0	0/1	0/0
10762	29	G	T	255	PASS	NA	0/1	NA	0/0	0/0	NA	0/0	0/1	0/0	0/0	0/0	0/1	0/0	0/0	0/0	0/0	0/1	0/0	0/0	NA	0/0	NA	0/0	0/0	0/0	0/0	0/1	NA	0/0	NA	0/0	NA	0/0	NA	0/0	0/0	0/1	0/0	0/0	0/0	0/0	0/1	NA	0/0
10762	59	C	A	37.6941	PASS	NA	0/0	NA	0/0	0/0	NA	0/0	0/0	0/0	0/0	0/0	0/0	0/0	0/0	0/0	0/0	0/0	0/0	0/0	NA	0/0	NA	0/0	0/0	0/1	0/1	0/0	NA	0/0	NA	0/0	NA	0/0	NA	0/0	0/0	0/0	0/0	0/0	0/0	0/0	0/1	NA	0/0
10762	62	C	T	879	PASS	NA	0/0	NA	0/1	0/0	NA	0/1	0/0	0/1	0/0	0/1	0/1	0/1	0/1	0/0	0/1	0/0	0/1	1/1	NA	1/1	NA	0/0	0/1	0/0	0/0	0/0	NA	0/0	NA	0/1	NA	0/1	NA	1/1	0/0	0/0	0/1	0/1	0/0	0/0	0/1	NA	0/1
10762	73	G	A	62	PASS	NA	0/0	NA	0/0	0/0	NA	0/0	0/0	0/0	0/0	0/1	0/0	0/0	0/0	0/0	0/1	0/0	0/0	0/0	NA	0/0	NA	0/0	0/0	0/0	0/0	0/0	NA	0/1	NA	0/0	NA	0/1	NA	0/0	0/1	0/0	0/0	0/0	0/0	0/0	0/0	NA	0/0
10762	76	G	A	96	PASS	NA	0/0	NA	0/0	0/0	NA	0/0	0/0	0/0	0/0	0/0	0/0	0/0	0/1	0/0	0/0	0/0	0/0	0/1	NA	0/0	NA	0/0	0/0	0/0	0/0	0/0	NA	0/0	NA	0/0	NA	0/0	NA	0/0	0/0	0/0	0/0	0/1	0/0	0/0	0/0	NA	0/1
10762	81	T	C	66	PASS	NA	0/0	NA	0/0	0/0	NA	0/0	0/0	0/0	0/1	0/0	0/0	0/0	0/0	0/0	0/0	0/0	0/0	0/0	NA	0/0	NA	NA	0/1	0/0	0/0	0/1	NA	0/0	NA	0/0	NA	0/1	NA	0/0	0/0	0/0	0/0	0/1	0/0	0/0	0/0	NA	0/0
10762	109	C	T	251	PASS	NA	0/0	NA	0/0	0/0	NA	0/1	0/0	0/0	0/0	0/0	0/1	0/0	0/1	0/0	0/0	0/0	0/0	0/0	NA	0/0	NA	0/0	0/0	0/0	0/0	0/0	NA	0/0	NA	0/1	NA	0/0	NA	0/1	0/0	0/0	0/1	0/0	0/0	0/0	0/0	NA	0/0
10762	112	T	A	147	PASS	NA	0/0	NA	0/1	0/1	NA	0/0	0/0	0/0	0/0	0/0	0/0	0/0	0/0	0/1	0/0	0/0	0/1	0/0	NA	0/0	NA	NA	0/0	0/0	0/0	0/0	NA	0/0	NA	0/0	NA	0/0	NA	0/0	0/0	0/0	0/0	0/0	0/1	0/1	0/1	NA	0/0
10762	135	G	A	810	PASS	NA	0/0	NA	0/1	0/0	NA	0/0	0/1	0/0	1/1	0/0	0/1	0/0	0/1	0/0	0/0	0/1	0/1	0/1	NA	1/1	NA	0/1	1/1	0/1	0/1	0/1	NA	0/0	NA	0/0	NA	0/1	NA	0/0	0/0	0/1	0/0	0/1	0/0	0/1	0/1	NA	0/0
24082	24	G	A	108	PASS	0/0	0/0	0/0	0/0	0/0	0/0	0/0	0/0	0/0	0/1	0/0	0/0	0/0	0/0	0/0	0/0	0/0	0/0	0/0	0/0	0/0	0/1	0/1	0/0	0/0	0/0	0/0	0/0	0/1	NA	0/0	0/0	0/0	NA	0/0	0/0	0/0	0/0	0/0	0/0	0/0	0/0	0/0	0/0
24082	32	C	A	161	PASS	0/0	0/0	0/0	0/1	0/0	0/0	0/0	0/0	0/0	0/0	0/0	0/0	0/1	0/0	0/0	0/0	0/1	0/0	0/1	0/0	0/0	0/0	0/1	0/1	0/0	0/0	0/1	0/0	0/0	NA	0/0	0/0	0/0	NA	0/0	0/1	0/0	0/0	0/0	0/0	0/0	0/0	0/0	0/0
24082	35	T	G	123	PASS	0/0	0/0	0/0	0/0	0/0	0/0	0/0	0/0	0/0	0/0	0/1	0/0	0/0	0/0	0/0	0/0	0/0	0/0	0/0	0/0	0/0	0/0	0/0	0/0	0/0	0/1	0/0	0/0	0/0	NA	0/1	0/0	0/0	NA	0/1	0/0	0/1	0/0	0/0	0/0	0/0	0/0	0/0	0/0
24082	39	C	A	34.5325	PASS	0/1	0/0	0/0	0/0	0/0	0/0	0/0	0/0	0/0	0/0	0/0	0/0	0/1	0/0	0/0	0/0	0/0	0/0	0/0	0/0	0/0	0/0	0/0	0/0	0/0	0/0	0/0	0/0	0/0	NA	0/0	0/0	0/0	NA	0/0	0/0	0/0	0/0	0/0	0/0	0/0	0/0	0/0	0/0
24082	42	C	A	359	PASS	0/0	0/0	0/0	0/0	0/0	0/0	0/0	0/0	0/1	0/1	0/0	0/1	0/0	0/0	0/0	0/1	0/0	0/0	0/0	0/0	0/0	0/0	0/1	0/0	0/1	0/0	0/0	0/0	0/0	NA	0/1	0/1	0/0	NA	0/0	0/1	0/0	0/0	0/1	0/0	0/0	0/0	0/0	0/0
24082	49	A	T	957	PASS	0/0	0/1	0/1	0/0	0/1	0/1	0/1	0/1	0/0	0/0	0/1	0/0	0/1	0/1	0/1	0/1	0/1	0/0	0/0	0/1	0/0	0/0	0/1	0/0	0/0	0/0	0/1	0/1	0/0	NA	0/0	0/1	0/0	NA	0/0	0/0	0/1	0/0	0/0	0/1	0/0	0/0	0/1	0/0
24082	54	A	G	181	PASS	0/0	0/0	0/0	0/1	0/0	0/0	0/0	0/0	0/0	0/0	0/0	0/0	0/0	0/0	0/0	0/0	0/1	0/0	0/1	0/0	0/0	0/0	0/0	0/1	0/0	0/0	0/1	0/0	0/0	NA	0/0	0/1	0/0	NA	0/0	0/0	0/0	0/0	0/0	0/0	0/0	0/0	0/1	0/0
24082	58	G	A	59	PASS	0/0	0/0	0/0	0/0	0/0	0/0	0/0	0/0	0/0	0/0	0/0	0/1	0/1	0/0	0/1	0/0	0/0	0/0	0/0	0/0	0/0	0/0	0/0	0/0	0/0	0/1	0/0	0/1	0/0	NA	0/0	0/0	0/0	NA	0/0	0/0	0/0	0/0	0/0	0/0	0/1	0/0	0/0	0/0
24082	88	G	A	47.4564	PASS	0/0	0/0	0/0	0/0	0/0	0/0	0/0	0/1	0/0	0/0	0/0	0/0	0/0	0/0	0/0	0/0	0/1	0/0	0/0	0/0	0/0	0/0	0/0	0/0	0/1	0/0	0/0	0/0	0/0	NA	0/0	0/0	0/0	NA	0/0	0/0	0/0	0/1	0/0	0/0	0/0	0/0	0/0	0/0
24082	92	A	G	894	PASS	0/1	0/1	0/0	0/0	0/1	0/1	0/1	0/0	0/0	0/0	0/1	0/1	0/1	0/1	0/0	0/1	0/1	0/1	0/1	0/0	0/0	0/1	0/1	0/0	0/0	0/1	0/1	0/0	0/1	NA	0/1	0/0	0/1	NA	0/1	0/0	0/1	0/0	0/1	0/0	0/0	0/0	0/0	0/0
24082	96	A	G	132	PASS	0/0	0/0	0/0	0/0	0/0	0/0	0/0	0/0	0/1	0/0	0/0	0/0	0/0	0/1	0/0	0/0	0/0	0/0	0/0	0/0	0/0	0/0	0/1	0/0	0/1	0/0	0/0	0/0	0/0	NA	0/0	0/1	0/0	NA	0/0	0/0	0/0	0/0	0/0	0/0	0/0	0/0	0/0	0/0
24082	108	G	A	46.5578	PASS	0/0	0/0	0/0	0/0	0/0	0/0	0/1	0/1	0/0	0/0	0/0	0/0	0/0	0/0	0/0	0/0	0/0	0/0	0/0	0/0	0/0	0/0	0/0	0/1	0/0	0/0	0/0	0/0	0/0	NA	0/0	0/0	0/0	NA	0/0	0/0	0/0	0/0	0/0	0/0	0/0	0/0	0/0	0/0
24082	131	G	A	40.7309	PASS	0/0	0/0	0/0	0/0	0/0	0/0	0/0	0/0	0/0	0/0	0/0	0/0	0/0	0/0	0/0	0/0	0/0	0/0	0/0	0/0	0/0	0/0	0/0	0/0	0/0	0/0	0/0	0/0	0/0	NA	0/0	0/1	0/0	NA	0/0	0/0	0/0	0/0	0/0	0/0	0/0	0/0	0/1	0/0
24082	141	A	G	999	PASS	1/1	0/1	0/1	0/1	0/1	0/1	0/1	0/0	0/1	0/1	0/1	1/1	0/1	0/1	0/0	0/1	0/1	0/1	0/1	0/0	0/1	1/1	0/1	0/0	0/1	0/1	0/0	NA	0/1	NA	0/1	0/0	0/1	NA	1/1	0/1	0/1	0/1	0/1	0/1	1/1	0/1	0/1	NA
24922	10	G	A	93	PASS	NA	NA	0/0	0/1	0/0	0/0	NA	0/0	0/0	0/0	NA	NA	0/0	NA	NA	0/0	0/0	0/0	NA	NA	0/0	NA	NA	NA	0/0	0/0	0/0	0/1	0/0	0/0	NA	0/0	NA	0/0	0/0	0/0	0/0	0/0	0/0	NA	0/0	0/1	0/0	NA
24922	105	A	C	70	PASS	NA	NA	0/0	0/0	0/0	0/0	NA	0/0	0/0	0/0	NA	NA	0/0	NA	NA	0/0	0/0	0/1	NA	NA	0/1	NA	NA	NA	0/0	0/0	0/0	0/0	0/0	0/0	NA	0/0	NA	0/0	0/0	0/0	0/0	0/0	0/0	NA	0/0	0/1	0/0	NA
24922	115	C	A	139	PASS	NA	NA	0/0	0/0	0/0	0/0	NA	0/0	0/0	0/1	NA	NA	0/0	NA	NA	0/1	0/0	0/0	NA	NA	0/0	NA	NA	NA	0/0	0/0	0/0	0/0	0/1	0/0	NA	0/0	NA	0/0	0/0	0/0	0/1	0/0	0/0	NA	0/0	0/0	0/0	NA
55162	8	G	A	124	PASS	NA	0/0	0/0	NA	NA	0/0	0/1	0/1	0/0	0/0	NA	0/0	0/0	0/0	NA	0/0	0/0	0/0	0/0	NA	0/0	NA	0/1	NA	0/0	NA	0/0	NA	NA	NA	NA	0/0	NA	0/1	0/0	0/0	0/0	0/0	0/0	NA	0/0	0/0	0/0	NA
55162	32	G	T	48.4502	PASS	NA	0/1	0/0	NA	NA	0/0	0/0	0/0	0/0	0/0	NA	0/0	0/0	0/0	NA	0/0	0/0	0/0	0/0	NA	0/0	NA	0/0	NA	0/0	NA	0/0	NA	NA	NA	NA	0/0	NA	0/0	0/0	0/0	0/0	NA	0/0	NA	0/0	0/0	0/0	NA
55162	49	T	G	146	PASS	NA	0/0	0/0	NA	NA	0/0	0/1	0/1	0/1	0/0	0/0	0/0	0/0	0/0	NA	0/0	0/0	0/0	0/0	NA	0/0	NA	0/1	NA	0/0	NA	0/0	NA	NA	NA	NA	0/0	NA	0/1	0/0	0/0	0/0	0/0	0/0	NA	0/0	0/0	0/0	NA
55162	66	C	A	50	PASS	NA	0/0	0/0	NA	NA	NA	0/0	0/0	0/0	0/0	0/0	0/0	0/0	0/0	NA	0/1	0/1	0/0	0/0	NA	0/1	NA	0/0	NA	0/0	NA	0/0	NA	NA	NA	NA	0/0	NA	0/0	0/0	0/1	0/0	0/0	0/0	NA	0/0	0/0	0/0	NA
55162	67	A	T	65	PASS	NA	0/0	0/1	NA	NA	NA	0/0	0/0	0/1	0/1	0/0	NA	0/0	0/0	NA	0/0	0/0	0/0	0/1	NA	NA	NA	0/0	NA	NA	NA	0/1	NA	NA	NA	NA	0/1	NA	0/0	0/0	0/0	0/0	0/0	0/1	NA	0/0	0/0	0/0	NA
55162	98	T	G	698	PASS	NA	0/1	0/1	NA	NA	1/1	0/1	0/1	0/1	0/1	0/1	0/1	1/1	0/1	NA	0/1	0/1	1/1	1/1	NA	1/1	NA	NA	NA	1/1	NA	0/1	NA	NA	NA	NA	1/1	NA	0/1	0/0	NA	0/1	1/1	1/1	NA	0/0	1/1	1/1	NA
67002	28	C	G	41.7924	PASS	0/0	0/0	0/0	0/0	0/0	0/0	0/0	0/0	0/0	0/0	0/0	0/0	0/1	0/1	0/1	0/0	0/0	0/1	0/0	0/1	0/0	0/0	0/0	0/0	0/0	0/0	0/0	0/0	0/0	0/1	0/0	0/0	0/0	0/1	0/0	0/0	0/0	0/1	0/0	0/1	0/0	0/0	0/0	0/0
67002	35	A	G	39.2566	PASS	0/0	0/0	0/0	0/0	0/0	0/0	0/0	0/0	0/0	0/0	0/0	0/0	0/1	0/1	0/1	0/0	0/0	0/1	0/0	0/1	0/0	0/0	0/0	0/0	0/0	0/0	0/0	0/0	0/0	0/1	0/0	0/0	0/0	0/0	0/0	0/0	0/0	0/1	0/0	0/1	0/0	0/0	0/0	0/0
67002	109	G	A	82	PASS	0/0	0/1	0/0	0/0	0/0	0/0	0/0	0/0	0/0	0/0	0/0	0/0	0/1	0/0	0/1	0/0	0/0	0/0	0/0	0/0	0/0	0/0	0/0	0/0	0/0	0/0	0/0	0/0	0/0	0/0	0/0	0/0	0/0	0/0	0/0	0/1	0/1	0/1	0/0	0/0	0/0	0/0	0/0	0/0
72122	14	T	A	351	PASS	1/1	NA	0/0	0/1	1/1	NA	1/1	0/0	NA	NA	0/0	NA	0/0	1/1	0/0	NA	1/1	1/1	1/1	1/1	NA	0/0	0/0	NA	0/0	NA	NA	NA	NA	0/0	0/1	NA	NA	NA	0/0	NA	NA	0/1	NA	NA	NA	NA	NA	NA
72122	27	C	A	146	PASS	0/0	NA	0/1	0/1	0/0	NA	0/0	1/1	NA	NA	0/1	NA	0/1	0/0	0/1	NA	0/0	0/0	0/0	0/0	NA	0/0	0/1	NA	0/0	NA	NA	NA	NA	0/0	0/0	NA	NA	NA	0/0	NA	NA	0/0	NA	NA	NA	NA	NA	NA
72122	32	T	A	133	PASS	0/0	NA	0/1	0/1	0/0	NA	0/0	1/1	NA	NA	0/1	NA	0/1	0/0	0/1	NA	0/0	0/0	0/0	0/0	NA	0/0	0/1	NA	0/0	NA	NA	NA	NA	0/0	0/0	NA	NA	NA	0/0	NA	NA	0/0	NA	NA	NA	NA	NA	NA
72122	55	A	T	342	PASS	1/1	NA	0/0	0/1	1/1	NA	1/1	0/0	NA	NA	0/0	NA	0/0	1/1	0/0	NA	1/1	1/1	1/1	1/1	NA	0/0	0/0	NA	0/0	NA	NA	NA	NA	0/0	0/1	NA	NA	NA	0/0	NA	NA	0/1	NA	NA	NA	NA	NA	NA
72122	69	G	T	315	PASS	1/1	NA	0/0	0/1	0/1	NA	0/1	0/0	NA	NA	0/0	NA	0/0	1/1	0/0	NA	0/1	1/1	1/1	1/1	NA	0/0	0/0	NA	0/0	NA	NA	NA	NA	0/0	0/1	NA	NA	NA	0/0	NA	NA	0/1	NA	NA	NA	NA	NA	NA
72122	88	G	A	333	PASS	0/0	NA	0/1	0/1	0/0	NA	0/0	1/1	NA	NA	0/1	NA	1/1	0/0	1/1	NA	0/0	0/0	0/0	0/0	NA	0/0	0/1	NA	0/1	NA	NA	NA	NA	0/0	0/0	NA	NA	NA	0/0	NA	NA	0/0	NA	NA	NA	NA	NA	NA
72122	95	C	T	401	PASS	1/1	NA	0/0	0/1	1/1	NA	1/1	0/0	NA	NA	0/0	NA	0/0	1/1	0/0	NA	1/1	1/1	1/1	1/1	NA	0/0	0/0	NA	0/0	NA	NA	NA	NA	0/0	0/1	NA	NA	NA	0/0	NA	NA	0/1	NA	NA	NA	NA	NA	NA
72122	109	G	A	204	PASS	0/0	NA	0/1	0/1	0/0	NA	0/0	1/1	NA	NA	0/1	NA	0/1	0/0	0/1	NA	0/0	0/0	0/0	0/0	NA	0/0	0/1	NA	0/0	NA	NA	NA	NA	0/0	0/0	NA	NA	NA	0/0	NA	NA	0/0	NA	NA	NA	NA	NA	NA
102802	5	G	A	294	PASS	NA	0/0	0/0	0/1	0/0	0/0	0/0	0/0	0/0	0/0	0/0	0/0	0/0	0/0	0/1	0/0	0/1	0/0	NA	0/0	0/0	0/0	NA	0/1	0/0	0/0	0/1	0/0	0/0	0/0	0/1	0/0	0/0	NA	0/1	0/0	0/0	NA	NA	0/0	0/1	NA	0/0	NA
102802	7	G	A	285	PASS	NA	0/0	0/0	0/1	0/0	0/0	0/0	0/0	0/0	0/0	0/0	0/0	0/0	0/0	0/1	0/0	0/1	0/0	NA	0/0	0/0	0/0	NA	0/1	0/0	0/0	0/1	0/0	0/0	0/0	0/1	0/0	0/0	NA	0/1	0/0	0/0	NA	NA	0/0	0/1	NA	0/0	NA
102802	8	C	T	57	PASS	NA	0/1	0/0	0/0	0/0	0/1	0/0	0/0	0/0	0/0	0/0	0/1	0/1	0/0	0/0	0/0	0/0	0/0	NA	0/0	0/0	0/1	NA	0/0	0/0	NA	0/1	0/0	0/0	0/1	0/0	0/1	0/1	NA	0/0	0/1	0/0	NA	NA	0/0	0/0	NA	0/0	NA
102802	60	G	T	203	PASS	NA	0/0	0/0	0/0	0/0	0/1	0/0	0/1	0/1	0/1	0/0	0/0	0/0	0/0	0/0	0/0	0/0	0/0	NA	0/0	0/1	0/0	NA	0/0	0/1	0/0	0/0	0/0	0/1	0/0	0/0	0/0	0/0	NA	0/0	0/0	0/0	NA	NA	0/1	0/0	NA	0/1	NA
102802	100	C	T	232	PASS	NA	0/0	0/0	0/0	0/0	0/1	0/0	0/1	0/1	0/1	0/0	0/1	0/0	0/0	0/0	0/0	0/0	0/0	NA	0/0	0/1	0/0	NA	0/0	0/1	0/0	0/0	0/0	0/1	0/0	0/0	0/0	0/0	NA	0/0	0/0	0/0	NA	NA	0/1	0/0	NA	0/1	NA
107162	63	C	T	38.5782	PASS	0/0	0/1	0/0	0/0	0/0	0/0	0/0	0/0	0/0	0/0	0/0	0/0	NA	0/1	0/0	0/0	0/0	0/0	0/1	0/0	0/0	0/0	0/0	0/0	0/0	0/0	0/0	0/0	0/0	0/0	0/0	0/0	0/0	NA	NA	0/0	0/0	0/0	0/0	0/0	0/0	0/0	0/0	NA
107162	88	T	C	110	PASS	0/0	0/0	0/0	0/0	0/0	0/0	0/1	0/0	0/0	0/0	0/0	0/0	NA	0/0	0/0	0/0	0/0	0/1	0/0	0/0	0/0	0/0	0/1	0/1	0/0	0/0	0/0	0/0	0/1	0/0	0/0	0/0	0/0	NA	NA	0/0	0/0	0/0	0/0	0/0	0/0	0/0	0/0	NA
107162	122	C	A	161	PASS	0/0	0/1	0/0	0/1	0/0	0/0	0/0	0/0	0/0	0/0	0/0	0/1	NA	0/0	0/0	0/0	0/0	0/0	0/0	0/0	0/0	0/0	0/0	0/0	0/0	0/0	0/1	0/0	0/0	0/0	0/0	0/1	0/0	NA	NA	0/1	0/0	0/0	0/0	0/0	0/1	0/0	0/1	NA
107162	135	A	T	51	PASS	0/0	0/0	0/0	0/0	0/0	0/0	0/0	0/1	0/0	0/0	0/0	0/0	NA	0/0	0/0	0/0	0/0	0/0	0/0	0/0	0/0	0/1	0/0	0/0	0/0	0/0	0/0	0/0	0/0	0/1	0/1	0/0	0/1	NA	NA	0/0	0/0	0/0	0/0	0/0	0/0	0/0	0/0	NA
115442	10	C	A	139	PASS	0/0	NA	0/0	NA	0/0	0/0	0/1	0/0	0/0	NA	0/0	0/1	NA	0/0	0/0	NA	0/0	NA	0/0	NA	0/0	0/0	0/0	0/1	NA	NA	0/0	0/0	0/0	NA	NA	0/0	0/0	0/0	0/0	0/0	0/1	NA	0/0	NA	0/1	0/0	NA	0/0
115442	60	G	T	44.998	PASS	0/0	NA	0/0	NA	0/0	0/0	0/0	0/0	0/0	NA	0/0	0/0	NA	0/0	0/0	NA	0/0	NA	0/0	NA	0/0	0/1	NA	0/0	NA	NA	0/0	0/0	0/0	NA	NA	0/0	0/0	0/0	0/1	0/0	0/0	NA	0/0	NA	0/0	0/0	NA	0/1
115442	84	C	A	86	PASS	0/0	NA	0/1	NA	0/1	0/0	0/0	0/0	0/0	NA	0/0	0/0	NA	0/0	0/0	NA	0/0	NA	0/0	NA	0/0	0/0	0/0	0/0	NA	0/0	0/1	0/0	0/1	NA	NA	0/0	0/0	0/0	0/0	0/1	0/0	NA	0/0	NA	0/0	0/0	NA	0/0
115442	86	G	A	417	PASS	0/1	NA	0/0	NA	0/0	0/1	0/0	0/0	0/1	NA	0/1	0/0	NA	0/0	0/0	NA	0/0	NA	0/0	NA	0/0	0/0	0/1	0/0	NA	0/1	0/1	0/0	0/1	NA	NA	0/1	0/1	1/1	0/0	0/0	0/0	NA	0/0	NA	0/1	0/0	NA	0/1
115442	89	T	C	298	PASS	0/0	NA	0/0	NA	0/0	0/1	0/0	NA	0/0	NA	0/0	0/1	NA	0/1	NA	NA	0/0	NA	0/0	NA	0/0	0/0	0/0	0/0	NA	0/0	0/0	0/0	0/1	NA	NA	0/0	0/0	0/0	0/0	0/0	0/1	NA	0/1	NA	0/0	0/0	NA	0/0
115442	105	G	A	30.2156	PASS	0/0	NA	0/0	NA	0/0	0/0	0/0	0/0	0/0	NA	0/0	0/0	NA	0/0	0/0	NA	0/0	NA	0/0	NA	0/0	0/0	0/0	0/1	NA	NA	0/1	0/0	0/0	NA	NA	0/0	0/0	0/0	0/0	0/0	0/0	NA	0/0	NA	0/0	0/0	NA	0/0
115442	128	T	C	746	PASS	0/0	NA	0/0	NA	0/0	0/1	NA	0/0	0/1	NA	0/1	0/1	NA	0/1	NA	NA	0/0	NA	0/0	NA	0/0	0/0	0/1	0/0	NA	0/1	0/1	0/0	0/1	NA	NA	0/1	0/1	1/1	0/0	0/0	0/1	NA	1/1	NA	0/1	0/1	NA	0/1
115442	137	C	T	358	PASS	0/0	NA	0/0	NA	0/0	0/1	0/0	NA	0/1	NA	0/1	0/0	NA	0/0	NA	NA	0/0	NA	0/0	NA	0/0	0/0	0/1	0/0	NA	NA	0/1	0/0	0/1	NA	NA	0/1	0/1	1/1	0/0	0/0	0/0	NA	0/0	NA	0/1	0/1	NA	0/1
119362	15	C	T	476	PASS	NA	0/1	0/1	0/0	0/1	0/1	0/1	0/0	0/0	0/1	0/1	NA	0/0	0/0	0/1	0/1	0/1	0/0	0/1	0/1	NA	0/1	0/0	0/1	0/0	NA	0/1	NA	0/0	0/1	0/0	0/1	0/0	NA	0/1	NA	0/1	0/0	0/0	NA	0/1	0/1	0/1	0/1
119362	17	T	C	919	PASS	NA	1/1	0/1	0/0	1/1	0/1	1/1	0/1	1/1	1/1	1/1	NA	0/1	0/1	0/1	0/1	0/1	0/1	0/1	0/1	NA	1/1	0/1	1/1	0/0	NA	1/1	NA	1/1	0/1	0/1	0/1	0/1	NA	0/1	NA	0/1	NA	0/1	NA	0/1	1/1	0/1	1/1
119362	44	G	A	339	PASS	NA	0/0	0/1	0/0	0/0	0/1	0/0	0/0	0/0	0/0	0/0	NA	0/0	0/1	0/0	0/0	0/0	0/1	0/1	0/0	NA	0/0	0/1	0/0	1/1	NA	0/0	NA	0/0	0/0	0/1	0/0	0/1	NA	0/0	NA	0/1	0/1	0/1	NA	0/0	0/0	0/1	0/0
119362	48	C	T	331	PASS	NA	0/0	0/1	0/0	0/0	NA	0/0	0/0	0/0	0/0	0/0	NA	0/0	0/1	0/0	0/0	0/0	0/1	0/1	0/0	NA	0/0	0/1	0/0	1/1	NA	0/0	NA	0/0	0/0	0/1	0/0	0/1	NA	0/1	NA	0/1	0/1	0/1	NA	0/0	0/0	0/1	0/0
119362	77	G	A	52	PASS	NA	0/0	0/0	0/0	0/0	0/0	0/0	0/0	0/0	0/0	0/0	NA	0/0	0/0	0/0	0/0	0/0	0/0	0/0	0/0	NA	0/1	0/0	0/0	0/0	NA	0/0	NA	0/1	0/0	0/0	0/0	0/0	NA	0/0	NA	0/0	0/0	0/0	NA	0/0	0/0	0/0	0/0
119362	93	C	T	117	PASS	NA	0/0	0/0	0/0	0/0	0/0	0/0	0/0	0/0	0/0	0/0	NA	0/1	0/0	0/1	0/0	0/0	0/0	0/0	0/0	NA	0/0	0/0	0/0	0/0	NA	0/0	NA	0/0	0/0	0/0	0/0	0/0	NA	0/0	NA	0/1	0/0	0/0	NA	0/0	0/0	0/0	0/0
119362	121	A	C	381	PASS	NA	0/0	0/1	0/0	0/0	0/1	0/0	0/0	0/0	0/0	0/0	NA	0/0	0/1	0/0	0/0	0/0	0/1	0/1	0/0	NA	0/0	0/1	0/0	1/1	NA	0/0	NA	0/0	0/0	0/1	0/0	0/1	NA	0/1	NA	0/1	0/1	0/1	NA	0/0	0/0	0/1	0/0
121762	71	C	G	101	PASS	NA	NA	0/0	NA	NA	0/1	0/0	0/1	0/0	0/0	0/0	0/0	0/0	0/0	0/0	0/1	0/1	0/0	0/1	0/0	0/0	0/0	NA	0/1	NA	0/1	0/1	NA	0/1	NA	NA	0/0	0/0	0/0	NA	0/1	0/0	0/1	0/1	NA	0/1	0/0	0/0	0/0
121762	79	G	T	69	PASS	NA	NA	0/0	NA	NA	0/1	0/0	0/0	0/0	0/0	0/0	0/0	0/0	0/0	0/0	0/1	0/1	0/0	0/1	0/0	0/0	0/0	NA	0/0	0/1	0/1	0/1	NA	0/1	NA	NA	0/0	0/0	0/0	NA	0/1	0/0	0/0	0/0	NA	0/1	0/0	0/0	0/0
121762	127	C	A	58	PASS	NA	NA	0/0	NA	NA	0/0	0/0	0/0	0/0	0/0	0/0	0/0	0/0	0/0	0/0	0/1	0/1	0/0	0/1	0/0	0/0	0/0	NA	0/0	0/1	0/1	0/1	NA	0/1	NA	NA	0/0	0/0	0/0	NA	0/1	0/0	0/0	0/0	NA	0/1	0/0	0/0	0/0
121762	130	G	T	983	PASS	NA	NA	0/1	NA	NA	0/1	0/0	0/1	0/0	0/0	0/1	1/1	0/0	0/1	0/1	0/1	0/1	0/1	0/1	0/0	0/1	0/1	NA	0/1	0/0	0/0	0/0	NA	0/1	NA	NA	0/1	1/1	0/0	NA	0/1	0/1	0/1	0/1	NA	0/1	0/0	0/1	0/1
158402	24	G	A	348	PASS	NA	NA	NA	NA	NA	0/1	0/1	0/0	0/1	0/1	0/1	0/0	0/0	0/1	0/1	NA	0/0	0/0	NA	0/0	NA	NA	0/0	0/0	NA	NA	0/1	NA	0/0	NA	0/1	0/1	0/1	NA	NA	0/0	0/1	NA	0/0	NA	0/1	0/1	NA	NA
158402	36	C	T	177	PASS	NA	NA	0/0	NA	NA	0/0	0/0	0/0	0/0	0/0	0/0	0/0	0/0	0/0	0/0	NA	0/0	0/0	NA	0/0	NA	NA	0/0	0/0	NA	NA	0/0	NA	0/0	NA	0/0	0/0	0/0	NA	NA	0/1	0/0	NA	0/0	NA	0/0	0/0	NA	NA
158402	40	A	T	77	PASS	NA	NA	0/0	NA	NA	0/0	0/0	0/0	0/0	0/0	0/0	0/0	0/0	0/0	0/0	NA	0/1	0/0	NA	0/0	NA	NA	0/0	0/0	NA	NA	0/1	NA	0/0	NA	0/0	0/0	0/0	NA	NA	0/0	0/0	NA	0/0	NA	0/0	0/0	NA	NA
158402	41	G	A	346	PASS	NA	NA	0/0	NA	NA	0/1	0/1	0/0	0/1	0/1	0/1	0/0	0/0	0/1	0/1	NA	0/0	0/0	NA	0/0	NA	NA	0/0	0/0	NA	NA	0/1	NA	0/0	NA	0/1	0/1	0/1	NA	NA	0/0	0/1	NA	0/0	NA	0/1	0/1	NA	NA
158402	43	C	T	178	PASS	NA	NA	0/0	NA	NA	0/0	0/0	0/0	0/0	0/0	0/0	0/0	0/0	0/0	0/0	NA	0/0	0/0	NA	0/0	NA	NA	0/0	0/0	NA	NA	0/0	NA	0/0	NA	0/0	0/0	0/0	NA	NA	0/1	0/0	NA	0/0	NA	0/0	0/0	NA	NA
158402	77	C	T	181	PASS	NA	NA	NA	NA	NA	0/1	0/0	0/0	0/0	0/1	0/1	0/0	0/0	0/1	0/1	NA	0/0	0/0	NA	0/0	NA	NA	0/0	0/0	NA	NA	0/1	NA	0/0	NA	0/1	0/0	0/1	NA	NA	0/0	0/1	NA	0/0	NA	0/0	0/1	NA	NA
158402	79	T	C	68	PASS	NA	NA	0/0	NA	NA	0/0	0/0	0/0	0/0	0/0	0/0	0/0	0/1	0/0	0/0	NA	0/0	0/0	NA	0/0	NA	NA	0/0	0/0	NA	NA	0/0	NA	0/0	NA	0/0	0/0	0/0	NA	NA	0/0	0/0	NA	0/0	NA	0/0	0/0	NA	NA
158402	114	C	T	532	PASS	NA	NA	NA	NA	NA	0/0	0/1	0/1	0/0	0/0	0/0	0/1	0/1	0/1	0/0	NA	0/1	0/0	NA	0/1	NA	NA	0/1	0/1	NA	NA	0/0	NA	0/1	NA	0/0	0/0	0/1	NA	NA	0/0	0/0	NA	0/1	NA	0/0	0/1	NA	NA
158402	129	C	T	129	PASS	NA	NA	0/0	NA	NA	0/0	0/0	0/0	0/0	0/0	0/0	0/0	0/1	0/1	0/0	NA	0/0	0/0	NA	0/1	NA	NA	0/0	0/0	NA	NA	0/0	NA	0/0	NA	0/0	0/0	0/0	NA	NA	0/0	0/0	NA	0/0	NA	0/0	0/0	NA	NA
158402	135	C	T	72	PASS	NA	NA	0/0	NA	NA	0/0	0/0	0/0	0/0	0/0	0/0	0/0	0/0	0/0	0/0	NA	0/1	0/0	NA	0/0	NA	NA	0/0	0/0	NA	NA	0/0	NA	0/0	NA	0/0	0/0	0/0	NA	NA	0/0	0/0	NA	0/0	NA	0/0	0/0	NA	NA
178242	61	T	C	999	PASS	1/1	0/1	0/1	0/1	0/1	0/1	0/1	0/1	0/1	0/1	0/1	0/1	0/1	0/1	0/1	0/1	0/1	0/1	1/1	0/1	0/1	0/1	0/1	1/1	0/1	0/1	0/1	0/1	0/1	1/1	0/1	0/1	0/1	0/1	0/1	0/1	0/1	0/1	0/1	0/1	0/1	0/1	0/1	0/0
178242	70	C	A	999	PASS	0/0	0/1	0/1	0/1	0/1	0/1	0/1	0/1	0/1	0/1	0/1	0/1	0/1	0/1	0/1	0/1	0/1	0/1	0/0	0/1	0/1	0/1	0/1	0/0	0/1	0/1	0/1	0/1	0/1	0/0	0/1	0/1	0/1	0/1	0/1	0/1	0/1	0/1	0/1	0/1	0/1	0/1	0/1	0/1
178242	127	T	A	76	PASS	0/0	0/0	0/0	0/0	0/0	0/0	0/0	0/0	0/0	0/1	0/0	0/0	0/0	0/0	0/1	0/0	0/0	0/0	0/0	0/0	0/0	0/0	0/0	0/0	0/0	0/0	0/0	0/0	0/0	0/0	0/0	0/0	0/0	0/0	0/0	0/0	0/0	0/0	0/0	0/0	0/0	0/0	0/0	0/0
187162	21	T	C	196	PASS	NA	0/0	0/1	0/0	0/0	0/0	NA	0/0	NA	0/1	0/1	0/0	0/1	0/0	0/0	0/0	0/0	0/1	0/0	0/0	0/0	0/0	0/0	0/0	0/0	0/1	0/1	0/0	0/1	0/0	0/0	0/1	NA	0/0	NA	0/0	0/0	NA	0/0	0/0	0/0	NA	NA	0/0
187162	23	G	A	133	PASS	NA	0/0	0/0	NA	0/0	0/0	NA	0/0	NA	0/0	0/0	0/0	0/0	0/1	0/0	0/1	0/0	0/0	0/1	0/0	0/0	0/0	0/0	0/1	0/0	0/0	0/0	0/1	0/0	0/0	0/0	0/0	NA	0/0	NA	0/0	0/0	NA	0/0	0/0	0/0	NA	NA	0/0
187162	52	C	T	118	PASS	NA	0/0	0/0	0/0	0/0	0/0	NA	0/0	NA	0/0	0/1	0/0	0/0	0/0	0/0	0/0	0/0	0/1	0/0	0/0	0/0	0/0	0/0	0/0	0/0	0/1	0/0	0/0	0/0	0/0	0/0	0/1	NA	0/0	NA	0/0	0/0	NA	0/0	0/0	0/0	NA	NA	0/0
187162	74	G	A	65	PASS	NA	0/0	0/0	NA	0/1	0/0	NA	0/1	NA	0/0	0/0	0/0	0/0	0/0	0/0	0/0	0/0	0/0	0/0	0/0	0/0	0/0	0/0	0/0	0/0	0/0	0/0	0/0	0/0	0/0	0/0	0/0	NA	0/0	NA	0/0	0/0	NA	0/1	0/0	0/0	NA	NA	0/0
187162	76	G	T	188	PASS	NA	0/1	0/0	0/0	0/0	0/0	NA	0/0	NA	0/0	0/0	0/0	0/0	0/1	0/0	0/0	0/0	0/0	0/1	0/0	0/0	0/0	0/0	0/0	0/0	0/0	0/0	0/0	0/0	0/0	0/0	0/0	NA	0/0	NA	0/1	0/1	NA	0/0	0/1	0/0	NA	NA	0/0
187162	125	T	A	30.8229	PASS	NA	0/0	0/0	0/1	0/0	0/0	NA	0/1	NA	0/0	0/0	0/0	0/0	0/0	0/0	0/0	0/0	0/0	0/0	0/1	0/0	0/0	0/0	0/0	0/0	0/0	0/0	0/0	0/0	0/0	0/1	0/0	NA	0/0	NA	0/0	0/0	NA	0/0	0/0	0/1	NA	NA	0/0
187162	133	G	A	58	PASS	NA	0/0	0/0	0/1	0/1	0/0	NA	0/1	NA	0/0	0/0	0/0	0/0	0/0	0/0	0/0	0/0	0/0	0/0	0/1	0/0	0/0	0/0	0/0	0/0	0/0	0/0	0/0	0/0	0/0	0/1	0/0	NA	0/0	NA	0/0	0/0	NA	0/0	0/0	0/1	NA	NA	0/0
187162	134	G	A	52	PASS	NA	0/1	0/0	NA	0/0	0/0	NA	0/0	NA	0/0	0/1	0/0	0/0	0/0	0/0	0/0	0/0	0/0	0/0	0/0	0/0	0/0	0/0	0/0	0/0	0/0	0/1	0/0	0/0	0/0	0/0	0/0	NA	0/0	NA	0/0	0/0	NA	0/0	0/0	0/0	NA	NA	0/0
199202	69	C	A	999	PASS	NA	NA	0/1	0/1	NA	1/1	NA	NA	NA	1/1	NA	1/1	NA	NA	0/1	NA	0/1	NA	NA	NA	NA	NA	NA	0/1	NA	1/1	NA	NA	NA	NA	1/1	NA	NA	1/1	NA	NA	NA	1/1	NA	NA	0/1	1/1	1/1	NA
231402	26	C	G	60	PASS	NA	0/1	NA	0/1	0/0	0/0	0/0	0/0	0/0	0/0	0/0	NA	NA	NA	0/0	0/1	0/1	0/0	0/0	0/0	0/0	0/1	0/0	0/0	0/0	0/0	0/0	0/1	0/0	NA	NA	0/0	0/0	0/1	0/0	0/0	0/0	0/0	0/1	0/0	0/0	NA	0/1	0/0
231402	40	T	C	999	PASS	NA	0/0	NA	0/0	0/1	0/1	0/1	0/0	0/0	0/1	0/0	NA	NA	NA	0/0	0/0	0/0	0/0	0/1	0/1	0/1	0/1	0/0	0/1	1/1	1/1	0/1	0/1	0/1	NA	NA	0/1	0/1	0/0	1/1	0/1	0/1	1/1	0/1	0/1	0/1	NA	0/0	0/1
231402	68	A	G	278	PASS	NA	0/0	NA	0/0	0/1	0/0	0/1	0/0	0/0	0/0	0/0	NA	NA	NA	0/0	0/0	0/0	0/0	0/0	0/0	0/0	0/0	0/0	0/0	0/0	0/0	0/1	0/0	0/0	NA	NA	0/1	0/1	0/0	0/1	0/0	0/0	0/0	0/0	0/1	0/0	NA	NA	0/0
231402	72	A	G	429	PASS	NA	0/1	NA	0/0	0/0	0/1	0/0	0/0	0/1	0/0	0/1	NA	NA	NA	0/0	0/0	0/1	0/0	0/0	0/1	0/1	0/1	0/1	0/1	0/0	0/0	0/1	0/0	0/1	NA	NA	0/1	0/1	0/0	0/0	0/0	0/1	0/0	0/1	0/0	0/0	NA	0/0	0/1
231402	77	A	C	681	PASS	NA	0/1	NA	0/0	0/1	0/1	0/0	0/0	0/1	0/0	0/1	NA	NA	NA	0/1	0/0	0/1	0/0	0/0	0/1	0/1	0/1	0/1	0/1	0/0	0/0	0/1	0/0	0/1	NA	NA	0/1	0/1	0/0	0/0	0/0	0/1	0/0	0/1	0/0	0/0	NA	0/0	0/1
231402	111	A	C	634	PASS	NA	0/0	NA	0/0	0/1	0/1	0/1	0/0	0/1	0/0	0/1	NA	NA	NA	0/1	0/0	0/1	0/1	0/0	0/1	0/1	0/1	0/1	1/1	0/0	0/0	0/1	0/0	0/1	NA	NA	0/1	0/1	0/0	0/0	0/0	0/1	0/0	0/1	0/0	0/0	NA	NA	0/0
231402	136	C	T	842	PASS	NA	0/0	NA	0/0	0/0	0/0	0/0	0/0	0/0	0/1	0/0	NA	NA	NA	0/0	0/0	0/0	0/0	0/1	0/1	0/1	0/1	0/0	0/1	0/1	0/1	0/1	0/1	0/1	NA	NA	0/0	0/0	0/0	0/1	0/1	0/1	0/1	0/1	0/0	0/1	NA	0/0	0/0
236922	28	C	A	999	PASS	NA	1/1	1/1	1/1	1/1	1/1	1/1	NA	NA	1/1	1/1	1/1	NA	1/1	1/1	0/1	1/1	1/1	1/1	1/1	1/1	1/1	1/1	1/1	0/1	1/1	1/1	0/1	1/1	NA	0/1	1/1	1/1	1/1	1/1	0/1	1/1	1/1	1/1	1/1	1/1	NA	0/1	1/1
236922	76	C	A	371	PASS	NA	0/1	0/0	0/1	0/0	0/1	0/0	NA	NA	0/0	0/1	0/0	NA	0/0	0/0	0/1	0/0	0/1	0/0	0/0	0/1	0/0	0/1	0/0	0/0	0/0	0/1	0/1	0/0	NA	0/0	0/0	0/1	0/0	0/0	0/1	0/0	0/0	0/0	0/1	0/0	NA	0/1	0/1
238322	4	A	C	762	PASS	NA	NA	1/1	NA	1/1	NA	NA	1/1	1/1	0/1	1/1	0/1	1/1	NA	1/1	0/1	NA	1/1	0/1	0/1	NA	0/1	1/1	0/1	1/1	NA	1/1	NA	NA	NA	0/1	0/1	NA	0/0	1/1	0/1	0/1	0/1	0/1	1/1	NA	NA	1/1	NA
238322	7	A	T	637	PASS	NA	NA	1/1	NA	0/1	1/1	NA	1/1	1/1	0/1	1/1	0/0	1/1	NA	1/1	0/1	NA	1/1	0/1	0/1	NA	0/1	1/1	0/1	1/1	NA	1/1	NA	NA	NA	0/1	0/1	NA	0/0	1/1	0/1	0/1	0/1	0/1	NA	NA	NA	0/1	NA
238322	19	T	C	999	PASS	NA	NA	1/1	NA	0/1	1/1	NA	1/1	NA	0/1	1/1	0/0	1/1	NA	1/1	1/1	NA	1/1	0/1	0/1	NA	0/1	1/1	0/1	1/1	NA	1/1	NA	NA	NA	0/1	0/1	NA	0/0	1/1	0/1	0/1	0/1	0/1	1/1	1/1	NA	0/1	NA
238322	37	C	T	192	PASS	NA	NA	0/1	NA	0/0	0/0	NA	0/0	0/0	0/0	0/1	0/0	0/0	NA	NA	0/0	NA	0/0	0/0	0/0	NA	0/0	0/0	0/0	0/1	NA	0/1	NA	NA	NA	0/0	0/0	NA	0/0	0/0	0/0	0/0	0/0	0/0	0/0	0/0	NA	0/0	NA
238322	42	G	A	40.5847	PASS	NA	NA	0/0	NA	0/0	0/0	NA	0/0	NA	0/0	0/0	0/1	0/0	NA	0/0	0/0	NA	0/0	0/0	0/0	NA	0/0	0/0	0/0	0/0	NA	0/0	NA	NA	NA	0/0	0/0	NA	0/0	0/0	0/0	0/0	0/1	0/0	0/0	0/0	NA	0/0	NA
238322	107	T	A	154	PASS	NA	NA	0/0	NA	0/1	NA	NA	0/1	0/1	0/0	0/1	0/0	0/0	NA	0/0	0/0	NA	0/1	0/0	NA	NA	0/0	0/0	0/0	0/0	NA	0/0	NA	NA	NA	0/0	0/0	NA	0/0	0/0	0/0	0/0	NA	0/0	0/0	0/0	NA	NA	NA
238322	118	A	C	36.5849	PASS	NA	NA	0/0	NA	0/0	0/0	NA	0/0	0/0	0/0	0/0	0/0	0/0	NA	0/0	0/0	NA	0/0	0/1	NA	NA	0/1	0/0	0/0	0/0	NA	0/0	NA	NA	NA	0/0	0/1	NA	0/0	0/0	0/0	0/0	0/0	0/1	0/0	0/0	NA	0/1	NA
238602	27	C	T	132	PASS	NA	NA	NA	0/0	0/0	0/0	0/0	0/0	NA	0/1	NA	0/0	0/0	0/0	NA	NA	0/0	0/0	0/0	0/0	0/0	0/1	NA	0/0	NA	0/0	NA	NA	0/1	NA	NA	NA	0/0	0/1	NA	0/0	NA	0/1	NA	NA	NA	NA	0/0	0/0
238602	110	A	C	999	PASS	NA	NA	NA	0/1	1/1	NA	0/1	1/1	NA	NA	NA	0/0	1/1	0/1	NA	NA	1/1	0/1	1/1	1/1	1/1	1/1	NA	1/1	NA	1/1	NA	NA	1/1	NA	NA	NA	0/1	1/1	NA	0/1	NA	1/1	NA	NA	NA	NA	1/1	0/1
246882	43	C	A	52	PASS	NA	0/0	0/0	0/1	NA	0/0	NA	NA	0/0	0/0	NA	0/0	NA	0/0	0/0	0/1	0/0	0/0	NA	NA	0/0	0/0	NA	0/0	0/0	NA	NA	0/0	NA	NA	0/1	NA	0/0	NA	NA	NA	NA	0/1	0/0	0/0	NA	0/0	NA	NA
246882	64	T	A	999	PASS	NA	1/1	0/0	0/0	NA	1/1	NA	NA	1/1	1/1	NA	0/1	NA	0/1	0/0	0/1	0/1	0/1	NA	NA	0/1	0/1	NA	0/1	0/1	NA	NA	1/1	NA	NA	0/1	NA	0/1	NA	NA	NA	NA	0/1	0/1	0/1	NA	1/1	NA	NA
246882	99	C	A	177	PASS	NA	0/0	0/1	0/1	NA	0/0	NA	NA	0/0	0/0	NA	0/0	NA	0/0	0/1	0/0	0/0	0/0	NA	NA	0/0	0/0	NA	0/0	0/0	NA	NA	NA	NA	NA	0/0	NA	0/0	NA	NA	NA	NA	0/0	0/0	0/0	NA	0/0	NA	NA
246882	104	G	T	39.9015	PASS	NA	0/0	0/0	0/1	NA	0/0	NA	NA	0/0	0/0	NA	0/0	NA	0/0	0/0	0/1	0/0	0/0	NA	NA	0/0	0/0	NA	0/0	0/0	NA	NA	0/0	NA	NA	0/1	NA	0/0	NA	NA	NA	NA	0/1	0/0	0/0	NA	0/0	NA	NA
246882	126	C	T	141	PASS	NA	0/0	0/0	0/1	NA	NA	NA	NA	NA	0/0	NA	0/0	NA	0/0	0/0	0/1	0/1	0/1	NA	NA	0/1	0/0	NA	0/1	NA	NA	NA	0/0	NA	NA	0/1	NA	0/0	NA	NA	NA	NA	0/1	0/0	0/0	NA	0/0	NA	NA
246882	133	A	C	999	PASS	NA	0/1	0/1	0/0	NA	NA	NA	NA	NA	1/1	NA	0/1	NA	0/1	0/0	0/1	0/1	1/1	NA	NA	0/1	0/1	NA	0/1	NA	NA	NA	1/1	NA	NA	0/1	NA	0/1	NA	NA	NA	NA	0/1	0/1	0/1	NA	1/1	NA	NA
247122	20	A	T	999	PASS	1/1	0/1	1/1	1/1	1/1	NA	1/1	NA	NA	1/1	1/1	1/1	NA	1/1	NA	NA	1/1	NA	NA	0/1	1/1	0/1	1/1	0/1	NA	0/1	NA	NA	NA	0/1	NA	NA	1/1	1/1	0/1	1/1	NA	NA	1/1	0/1	0/1	NA	NA	1/1
247122	39	A	G	145	PASS	0/0	0/0	0/0	0/0	0/0	NA	0/0	NA	NA	0/0	0/0	0/0	NA	0/0	0/0	NA	0/0	NA	NA	0/0	0/0	0/1	0/0	0/1	0/0	NA	NA	NA	NA	0/0	NA	NA	0/0	0/0	0/0	0/0	NA	0/0	0/0	0/0	0/0	NA	NA	0/0
249402	18	G	A	66	PASS	0/0	0/1	0/0	NA	NA	0/1	NA	NA	NA	0/0	0/0	0/1	0/0	NA	NA	0/0	0/0	0/0	NA	NA	NA	0/0	NA	0/1	0/1	NA	0/0	0/0	NA	NA	0/0	0/0	0/0	0/0	0/0	0/1	0/0	0/0	NA	0/0	NA	NA	NA	NA
249402	25	T	A	146	PASS	0/0	0/1	0/0	NA	NA	0/1	NA	NA	NA	0/0	0/0	0/1	0/0	NA	NA	0/0	0/0	0/0	NA	NA	NA	0/0	NA	0/1	0/1	NA	0/0	0/0	NA	NA	0/0	0/0	0/0	0/0	0/1	0/1	0/0	0/0	NA	0/0	NA	NA	NA	NA
249402	35	A	G	469	PASS	0/0	0/0	0/1	NA	NA	0/1	NA	NA	NA	0/0	0/0	0/1	0/1	NA	NA	0/1	0/0	0/0	NA	NA	NA	0/1	NA	0/0	0/0	NA	0/1	0/0	NA	NA	0/1	0/1	0/1	0/1	0/1	0/0	NA	0/1	NA	0/0	NA	NA	NA	NA
249402	47	C	G	83	PASS	0/0	0/0	0/0	NA	NA	0/0	NA	NA	NA	0/0	0/0	0/1	0/0	NA	NA	0/0	0/0	0/0	NA	NA	NA	0/0	NA	0/0	0/0	NA	0/1	0/0	NA	NA	0/1	0/1	0/1	0/0	0/0	0/0	0/1	0/0	NA	0/0	NA	NA	NA	NA
249402	74	T	A	337	PASS	0/0	0/0	0/1	NA	NA	0/0	NA	NA	NA	NA	0/0	0/0	0/0	NA	NA	0/0	NA	0/0	NA	NA	NA	0/0	NA	0/0	0/0	NA	0/0	0/0	NA	NA	0/1	0/0	0/0	0/1	0/0	0/0	0/0	0/1	NA	0/0	NA	NA	NA	NA
249402	80	A	G	411	PASS	0/0	0/0	0/1	NA	NA	0/1	NA	NA	NA	0/0	0/0	0/1	0/1	NA	NA	0/1	0/0	0/0	NA	NA	NA	0/1	NA	0/0	0/0	NA	0/0	0/0	NA	NA	0/0	0/1	0/0	0/1	0/1	NA	0/1	0/0	NA	0/0	NA	NA	NA	NA
249402	92	C	A	51	PASS	0/1	0/0	0/0	NA	NA	0/0	NA	NA	NA	0/1	0/0	0/0	0/0	NA	NA	0/0	0/0	0/0	NA	NA	NA	0/0	NA	0/1	0/0	NA	0/0	NA	NA	NA	0/0	0/0	0/0	0/0	0/0	0/0	0/0	0/1	NA	0/0	NA	NA	NA	NA
249402	123	G	C	96	PASS	0/1	0/0	0/0	NA	NA	0/0	NA	NA	NA	0/0	NA	0/1	NA	NA	NA	NA	0/0	NA	NA	NA	NA	0/0	NA	0/1	0/0	NA	0/1	NA	NA	NA	0/1	1/1	0/0	0/0	0/1	NA	0/1	0/1	NA	NA	NA	NA	NA	NA
249402	131	T	A	343	PASS	0/0	0/0	0/1	NA	NA	0/0	NA	NA	NA	0/0	NA	0/0	NA	NA	NA	NA	0/0	NA	NA	NA	NA	0/0	NA	0/0	0/0	NA	NA	NA	NA	NA	0/1	0/0	0/0	0/1	0/0	0/0	NA	0/0	NA	NA	NA	NA	NA	NA
250362	55	A	T	292	PASS	NA	0/0	0/0	NA	NA	0/0	0/1	0/0	NA	NA	NA	NA	0/0	NA	1/1	0/0	0/0	0/1	0/1	0/1	NA	NA	NA	NA	NA	NA	NA	NA	0/0	NA	NA	0/0	0/0	0/0	NA	NA	NA	0/0	NA	NA	NA	NA	0/1	0/1
250362	63	C	T	60	PASS	NA	0/0	NA	NA	NA	0/0	0/0	0/0	NA	NA	NA	NA	0/1	NA	0/0	0/1	0/0	0/0	0/0	0/0	0/0	NA	NA	NA	NA	NA	NA	NA	0/0	NA	NA	0/0	0/1	0/0	NA	NA	NA	0/0	NA	NA	NA	NA	0/0	0/0
250362	90	T	G	999	PASS	NA	1/1	0/1	NA	NA	0/1	1/1	0/1	NA	NA	NA	NA	1/1	NA	1/1	NA	0/1	1/1	0/1	0/1	NA	NA	NA	NA	NA	NA	NA	NA	1/1	NA	NA	0/1	NA	0/1	NA	NA	NA	1/1	NA	NA	NA	NA	1/1	1/1
250362	99	G	A	181	PASS	NA	0/1	0/0	NA	NA	0/0	0/1	0/1	NA	NA	NA	NA	0/0	NA	0/0	0/0	0/0	0/0	0/1	0/0	0/1	NA	NA	NA	NA	NA	NA	NA	0/1	NA	NA	0/0	0/0	0/0	NA	NA	NA	0/1	NA	NA	NA	NA	0/0	0/0
250362	106	T	A	274	PASS	NA	0/0	0/0	NA	NA	0/0	0/1	0/0	NA	NA	NA	NA	0/0	NA	1/1	0/0	0/0	1/1	0/1	0/1	0/0	NA	NA	NA	NA	NA	NA	NA	0/0	NA	NA	0/1	0/0	0/0	NA	NA	NA	0/0	NA	NA	NA	NA	0/1	0/1
250362	119	C	A	243	PASS	NA	0/0	0/0	NA	NA	0/0	0/1	0/0	NA	NA	NA	NA	0/0	NA	0/1	0/0	0/0	0/1	0/1	0/1	0/0	NA	NA	NA	NA	NA	NA	NA	0/0	NA	NA	0/1	0/0	0/0	NA	NA	NA	0/0	NA	NA	NA	NA	0/1	0/1
255082	30	C	G	999	PASS	0/1	1/1	0/1	1/1	NA	1/1	NA	0/1	1/1	1/1	NA	1/1	1/1	NA	0/1	0/1	0/1	NA	1/1	NA	1/1	1/1	1/1	1/1	0/0	NA	NA	0/0	0/1	0/1	NA	1/1	1/1	0/1	0/1	1/1	1/1	1/1	1/1	0/1	0/1	NA	1/1	NA
255082	40	G	A	165	PASS	0/0	0/0	0/0	0/0	NA	0/0	NA	0/0	0/1	0/0	NA	0/0	0/1	NA	0/0	0/0	0/0	NA	0/1	NA	0/0	0/0	0/0	0/0	0/0	NA	NA	0/0	0/0	0/0	NA	0/0	0/0	0/0	0/0	0/0	0/0	0/0	0/0	0/0	0/0	NA	0/1	NA
255082	73	G	T	999	PASS	0/1	1/1	0/1	1/1	NA	1/1	NA	0/1	NA	1/1	NA	1/1	1/1	NA	0/1	0/1	0/1	NA	1/1	NA	1/1	1/1	1/1	1/1	0/0	NA	NA	0/0	0/1	0/1	NA	1/1	1/1	0/1	0/1	1/1	1/1	1/1	1/1	0/1	0/1	NA	1/1	NA
255082	87	C	G	65	PASS	0/0	0/0	0/1	0/0	NA	0/0	NA	0/0	0/0	0/0	NA	0/1	0/0	NA	0/0	0/0	0/0	NA	0/0	NA	0/0	0/0	0/0	0/0	0/0	NA	NA	0/0	0/0	0/0	NA	0/0	0/0	0/0	0/0	0/0	0/0	0/0	0/0	0/0	0/0	NA	0/0	NA
255082	97	T	C	169	PASS	0/1	0/0	0/1	0/0	NA	0/0	NA	0/1	0/0	0/0	NA	0/0	0/0	NA	0/0	0/0	NA	NA	0/0	NA	NA	0/0	0/0	0/0	0/1	NA	NA	0/1	0/1	NA	NA	0/0	0/0	0/1	0/1	0/0	0/0	0/0	0/0	0/1	0/1	NA	0/0	NA
255082	116	T	A	89	PASS	0/1	0/0	0/0	0/0	NA	0/0	NA	0/0	0/0	0/0	NA	0/0	0/0	NA	0/0	0/0	0/1	NA	0/0	NA	NA	0/0	0/0	0/0	0/1	NA	NA	0/1	0/0	0/1	NA	0/0	0/0	0/0	0/1	0/0	0/0	0/0	0/0	0/1	0/1	NA	0/0	NA
263682	13	G	A	90	PASS	0/0	0/0	0/0	0/0	0/0	0/0	NA	0/0	0/0	0/0	0/0	0/0	0/0	0/0	0/0	0/0	NA	NA	0/1	NA	0/0	0/0	0/0	0/0	0/0	0/0	0/0	NA	0/0	0/0	0/0	0/0	0/0	NA	0/0	0/0	0/0	0/0	0/0	NA	0/0	0/0	0/0	NA
263682	92	T	C	105	PASS	0/0	0/0	0/0	0/0	0/1	0/0	NA	0/0	0/1	0/0	0/0	0/0	0/0	0/1	0/0	0/0	NA	NA	0/0	NA	0/0	0/0	0/0	0/0	0/0	0/0	0/0	NA	0/0	0/1	0/0	0/0	0/0	NA	0/0	0/0	0/0	0/0	0/0	NA	0/0	0/0	0/0	NA
263682	94	A	T	31.1031	PASS	0/0	0/0	0/0	0/0	0/0	0/0	NA	0/0	0/0	0/1	0/0	0/0	0/0	0/0	0/0	0/0	NA	NA	0/0	NA	0/0	0/1	0/0	0/0	0/0	0/0	0/0	NA	0/0	0/0	0/0	0/1	0/0	NA	0/1	0/0	0/0	0/0	0/0	NA	0/0	0/0	0/0	NA
263682	95	A	C	146	PASS	0/0	0/0	0/0	0/0	0/0	0/0	NA	0/1	0/0	0/1	0/0	0/0	0/0	0/1	0/0	0/0	NA	NA	0/0	NA	0/0	0/1	0/0	0/0	0/0	0/0	0/0	NA	0/0	0/0	0/0	0/1	0/0	NA	0/1	0/0	0/0	0/0	0/1	NA	0/0	0/0	0/0	NA
263682	96	A	T	34.5242	PASS	0/0	0/0	0/0	0/0	0/0	0/0	NA	0/0	0/0	0/1	0/0	0/0	0/0	0/0	0/0	0/0	NA	NA	0/0	NA	0/0	0/1	0/0	0/0	0/0	0/0	0/0	NA	0/0	0/0	0/0	0/1	0/0	NA	0/1	0/0	0/0	0/0	0/0	NA	0/0	0/0	0/0	NA
263682	108	A	G	31.1913	PASS	0/0	0/0	0/0	0/0	0/0	0/0	NA	0/1	0/0	0/0	0/0	0/0	0/1	0/0	0/0	0/0	NA	NA	0/0	NA	0/0	0/0	NA	0/0	0/0	0/1	0/1	NA	0/0	0/0	0/0	0/0	0/0	NA	0/0	0/0	0/0	0/0	0/0	NA	0/0	0/0	0/0	NA
263682	109	A	C	373	PASS	0/1	0/1	0/1	0/1	0/0	0/0	NA	0/0	0/0	0/0	0/0	0/1	0/1	0/0	0/0	0/0	NA	NA	0/0	NA	0/0	0/1	0/0	0/0	0/0	0/0	0/0	NA	0/0	0/0	0/0	0/1	0/0	NA	0/0	0/0	0/1	0/1	0/0	NA	0/1	0/0	0/0	NA
263682	133	A	T	209	PASS	0/0	0/0	0/0	0/0	0/0	0/1	NA	0/0	0/1	0/0	0/0	0/0	0/0	0/1	0/1	0/0	NA	NA	0/0	NA	0/0	0/0	0/0	0/0	0/0	0/0	0/0	NA	0/0	0/0	0/0	0/0	0/1	NA	0/0	0/0	0/0	0/0	0/0	NA	0/0	0/0	0/0	NA
275562	7	T	C	999	PASS	0/0	0/1	0/1	0/0	0/0	0/0	NA	0/0	0/0	0/1	0/1	0/1	0/0	0/0	0/0	0/1	0/0	0/1	0/1	0/0	0/1	0/1	0/0	0/1	0/1	0/1	0/1	0/0	0/1	0/1	0/0	0/0	0/1	0/0	0/0	0/1	0/1	0/1	0/0	0/0	0/1	0/0	0/0	0/0
275562	8	G	A	147	PASS	0/1	0/0	0/0	0/0	0/0	0/0	NA	0/0	0/0	0/0	0/1	0/0	0/0	0/0	0/0	0/0	0/0	0/0	0/0	0/0	0/0	0/0	0/0	0/0	0/0	0/1	0/0	0/0	0/0	0/0	0/0	0/1	0/0	0/1	0/0	0/0	0/0	0/0	0/0	0/1	0/0	0/0	0/0	0/0
275562	12	C	A	174	PASS	0/0	0/0	0/0	0/1	0/0	0/0	NA	0/0	0/0	0/1	0/0	0/0	0/0	0/0	0/0	0/0	0/0	0/0	0/0	0/0	0/0	0/0	0/0	0/0	0/0	0/0	0/0	0/1	0/0	0/0	0/0	0/0	0/0	0/1	0/1	0/0	0/0	0/0	0/0	0/0	0/0	0/0	0/0	0/0
275562	26	G	A	338	PASS	0/1	0/0	0/0	0/1	0/0	0/0	NA	0/1	0/0	0/0	0/0	0/0	0/0	0/1	0/0	0/1	0/0	0/0	0/0	0/0	0/0	0/1	0/0	0/0	0/0	0/0	0/0	0/0	0/1	0/0	0/0	0/1	0/0	0/1	0/0	0/0	0/1	0/1	0/0	0/0	0/0	0/0	0/0	0/1
275562	41	G	A	898	PASS	0/0	0/1	0/1	0/0	0/0	0/0	NA	0/0	0/0	0/1	0/1	0/1	0/0	0/0	0/0	0/1	0/0	0/1	0/0	0/1	0/1	0/0	0/0	0/1	0/1	0/0	0/0	0/0	0/1	0/1	0/0	0/0	0/1	0/0	0/0	0/1	0/1	0/0	0/0	0/0	0/1	0/0	0/0	0/0
275562	60	A	T	201	PASS	0/0	0/0	0/0	0/1	0/0	0/0	NA	0/0	0/0	0/1	0/0	0/0	0/0	0/0	0/1	0/0	0/0	0/0	0/0	0/0	0/0	0/0	0/0	0/0	0/0	0/0	0/0	0/1	0/0	0/0	0/0	0/0	0/0	0/1	0/1	0/0	0/0	0/0	0/0	0/0	0/0	0/0	0/0	0/0
275562	64	T	A	137	PASS	0/0	0/0	0/0	0/1	0/0	0/0	NA	0/0	0/0	0/1	0/0	0/0	0/0	0/0	0/1	0/0	0/0	0/0	0/0	0/0	0/0	0/0	0/0	0/0	0/0	0/0	0/0	0/1	0/0	0/0	0/0	0/0	0/0	0/0	0/1	0/0	0/0	0/1	0/0	0/0	0/0	0/0	0/0	0/0
275562	79	G	C	287	PASS	0/0	0/0	0/0	0/1	0/0	0/0	NA	0/0	0/0	0/1	0/0	0/0	0/0	0/0	0/1	0/1	0/0	0/0	0/1	0/0	0/0	0/0	0/0	0/0	0/0	0/0	0/0	0/1	0/0	0/0	0/0	0/0	0/0	0/1	0/1	0/0	0/1	0/1	0/0	0/0	0/0	0/0	0/0	0/0
275562	88	A	G	634	PASS	0/1	0/0	0/1	0/0	1/1	0/1	NA	0/1	0/1	0/1	0/0	0/1	0/1	0/1	0/0	0/0	0/1	0/1	0/1	0/1	0/0	0/0	0/1	0/0	0/0	0/1	0/0	0/0	0/0	0/0	0/0	0/0	0/0	0/0	0/0	0/0	0/0	0/1	0/0	0/0	0/1	0/1	0/1	0/1
275562	90	A	T	72	PASS	0/0	0/1	0/0	0/0	0/0	0/0	NA	0/0	0/0	0/0	0/0	0/0	0/0	0/0	0/1	0/0	0/0	0/0	0/0	0/0	0/0	0/0	0/0	0/0	0/0	0/0	0/0	0/0	0/0	NA	0/0	0/0	0/1	0/0	0/0	0/0	0/1	0/0	0/0	0/0	0/1	0/0	0/0	0/0
275562	101	G	C	302	PASS	0/0	0/0	0/1	0/0	0/1	0/0	NA	0/1	0/1	0/1	0/0	0/0	0/1	0/1	0/0	0/0	0/1	0/1	0/1	0/1	0/0	0/0	0/0	0/0	0/0	0/0	0/0	0/0	0/0	0/0	0/0	0/0	0/0	0/1	0/0	0/0	0/0	0/0	0/0	0/0	0/0	0/1	0/1	0/0
275562	102	G	A	159	PASS	0/0	0/0	0/1	0/0	0/1	0/0	NA	0/1	0/1	0/1	0/0	0/0	0/1	0/1	0/0	0/0	0/1	0/0	0/0	0/0	0/0	0/0	0/0	0/0	0/0	0/0	0/0	0/0	0/0	0/0	0/0	0/0	0/0	0/0	0/0	0/0	0/0	0/0	0/0	0/0	0/0	0/1	0/1	0/0
275562	111	T	G	100	PASS	0/0	0/0	0/0	0/0	0/0	0/0	NA	0/0	0/0	0/0	0/1	0/0	0/0	0/0	0/0	0/0	0/0	0/0	0/0	0/0	0/0	0/0	0/0	0/0	0/0	0/1	0/1	0/0	0/0	0/0	0/1	0/0	0/0	0/0	0/0	0/0	0/0	0/0	0/0	0/1	0/0	0/0	0/0	0/1
275562	112	G	A	537	PASS	0/0	0/1	0/1	0/0	0/0	0/0	NA	0/0	0/0	0/1	0/0	0/1	0/0	0/0	0/0	0/0	0/0	0/0	0/0	0/0	0/1	0/0	0/0	0/0	0/0	0/1	0/0	0/0	0/1	NA	0/0	0/0	0/1	0/0	0/0	0/1	0/1	0/0	0/0	0/0	0/1	0/0	0/0	0/0
275562	115	A	G	184	PASS	0/0	0/0	0/0	0/0	0/0	0/0	NA	0/0	0/0	0/0	0/1	0/0	0/0	0/0	0/0	0/0	0/0	0/0	0/0	0/0	0/0	0/0	0/0	0/0	0/0	0/1	0/1	0/0	0/0	0/0	0/1	0/0	0/0	0/0	0/1	0/0	0/0	0/0	0/1	0/0	0/0	0/0	0/0	0/1
275562	118	C	A	999	PASS	0/1	0/0	0/0	0/1	0/0	0/1	NA	0/1	0/1	0/0	0/1	0/0	0/1	0/1	0/0	0/1	0/1	0/1	0/0	0/0	0/0	0/1	0/1	0/1	0/1	0/1	0/1	0/0	0/1	0/0	1/1	0/1	0/0	0/1	0/1	0/0	0/1	0/1	0/1	0/1	0/0	0/0	0/1	0/1
275562	120	T	C	367	PASS	0/0	0/0	0/1	0/0	0/1	0/1	NA	0/1	0/1	0/1	0/0	0/0	0/1	0/1	0/0	0/0	0/1	0/1	0/1	0/1	0/0	0/0	0/0	0/0	0/0	0/1	0/0	0/0	0/0	0/0	0/0	0/0	0/0	0/1	0/0	0/0	0/0	0/0	0/0	0/0	0/0	0/1	0/1	0/0
275562	138	T	A	999	PASS	0/1	0/0	0/0	0/0	0/0	0/1	NA	0/1	0/1	0/0	0/1	0/0	0/0	0/1	0/0	0/0	0/0	0/1	0/0	0/0	0/1	0/1	0/1	0/1	0/0	0/1	0/1	0/0	0/1	0/0	0/1	0/1	0/0	0/1	0/0	0/0	0/1	0/1	0/1	0/1	0/0	0/0	0/0	0/1
282042	16	A	G	201	PASS	NA	0/1	0/0	0/0	0/0	0/0	0/0	0/0	0/0	0/0	0/0	0/0	0/0	0/0	0/0	0/0	0/0	0/0	0/0	0/1	0/0	0/0	0/0	0/0	0/0	0/1	0/0	0/0	0/1	NA	0/1	0/0	0/0	0/0	0/0	NA	0/0	0/0	0/0	0/0	0/0	0/0	0/0	0/0
282042	22	G	A	215	PASS	NA	0/0	0/0	0/0	0/0	0/0	0/0	0/0	0/1	0/0	0/1	0/0	0/0	0/1	0/0	0/1	0/0	0/0	0/0	0/0	0/0	0/0	0/0	0/0	0/1	0/1	0/0	0/1	0/0	NA	0/1	0/0	0/1	0/0	0/0	NA	0/1	0/0	0/0	0/0	0/0	0/1	0/0	0/0
282042	78	A	G	56	PASS	NA	0/0	0/0	0/0	0/0	0/0	0/1	0/0	0/0	0/0	0/0	0/0	0/0	0/0	0/0	0/0	0/0	0/0	0/0	0/0	0/0	0/1	0/0	0/0	0/0	0/0	0/0	0/0	0/0	NA	0/0	0/1	0/0	0/0	0/0	NA	0/0	0/0	0/1	NA	0/0	0/0	0/0	0/0
282042	79	C	T	794	PASS	NA	0/1	0/0	0/0	0/1	0/1	0/1	0/0	0/1	0/0	0/1	0/1	0/1	0/1	0/1	0/1	0/0	0/1	0/0	0/1	0/1	0/1	0/1	0/1	0/0	0/0	0/0	0/0	0/1	NA	0/0	0/1	0/0	0/0	0/0	NA	0/0	0/1	0/1	0/1	0/0	0/0	0/1	0/0
282042	82	T	C	144	PASS	NA	0/0	0/0	0/0	0/0	0/1	0/0	0/0	0/0	0/0	0/0	0/0	0/0	0/0	0/0	0/0	0/0	0/0	0/0	0/0	0/0	0/0	0/0	0/1	0/1	0/0	0/0	0/0	0/0	NA	0/0	0/0	0/1	0/0	0/0	NA	0/0	0/0	0/0	0/0	0/0	0/1	0/0	0/1
282042	95	G	A	38.4819	PASS	NA	0/0	0/0	0/0	0/1	0/0	0/0	0/1	0/0	0/0	0/0	0/0	0/0	0/0	0/0	0/0	0/0	0/0	0/0	0/0	0/0	0/1	0/0	0/0	0/1	0/0	0/0	0/0	0/0	NA	0/0	0/0	0/0	0/0	0/0	NA	0/1	0/0	0/0	0/0	0/0	0/0	0/0	0/0
282042	139	A	G	143	PASS	NA	0/0	0/0	0/0	0/0	0/1	0/1	0/0	0/1	0/0	0/1	0/0	0/0	0/1	0/1	0/0	0/0	0/0	0/0	0/1	0/0	0/1	0/0	0/0	0/0	0/0	0/0	0/0	0/0	NA	0/0	0/1	0/0	0/0	0/0	NA	0/0	0/0	0/1	NA	0/0	0/0	0/1	NA
282042	141	C	T	999	PASS	NA	0/1	1/1	0/0	0/1	0/1	0/1	0/0	0/1	1/1	0/1	0/1	0/1	0/1	0/0	0/1	0/1	0/1	0/1	0/0	1/1	0/1	0/0	0/0	0/1	0/1	0/0	0/0	0/1	NA	0/0	0/0	0/1	0/1	0/0	NA	0/1	0/1	0/1	NA	0/0	0/1	0/1	0/0
290162	42	T	A	87	PASS	0/0	0/0	0/0	0/0	0/0	0/0	0/0	0/1	0/0	0/0	0/0	0/0	0/0	0/0	NA	0/0	0/0	0/0	0/0	0/1	NA	0/1	0/0	0/0	0/0	0/0	0/0	0/0	0/0	0/0	0/0	0/0	0/1	0/0	0/1	0/1	0/0	NA	0/0	0/0	0/0	0/0	0/0	0/0
290162	57	G	T	999	PASS	0/0	0/0	0/0	0/1	1/1	NA	0/1	0/1	0/0	0/0	0/1	0/0	0/0	0/1	0/1	1/1	0/1	0/0	0/0	0/1	NA	1/1	0/0	0/1	0/0	0/0	0/1	0/1	1/1	0/0	1/1	1/1	0/1	0/0	0/1	1/1	0/1	NA	0/0	0/1	0/0	0/1	0/1	0/0
290162	65	A	G	39.375	PASS	0/0	0/0	0/0	0/0	0/0	0/0	0/0	0/1	0/0	0/0	0/0	0/0	0/0	0/0	0/0	0/0	0/0	0/0	0/0	0/1	NA	0/1	0/0	0/0	0/0	0/0	0/0	0/0	0/0	0/0	0/0	0/0	0/1	0/0	0/1	0/0	0/0	NA	0/0	0/0	0/0	0/0	0/0	0/0
290162	99	C	T	95	PASS	0/0	0/0	0/0	0/0	0/0	0/0	0/1	0/0	0/0	0/0	0/0	0/0	0/0	NA	0/0	0/0	0/0	0/0	0/0	0/0	NA	0/0	0/0	0/1	0/0	0/0	0/0	0/0	0/0	0/0	0/0	0/0	0/0	0/0	0/0	0/0	0/0	NA	0/0	0/0	0/0	0/0	0/0	NA
290162	125	C	G	73	PASS	0/0	0/0	0/0	0/0	0/1	NA	0/0	0/1	0/0	0/0	0/0	0/0	0/0	0/0	0/0	0/0	0/0	0/0	0/0	0/0	NA	0/0	0/0	0/1	0/0	0/0	0/0	0/0	0/0	0/0	0/0	0/1	0/0	0/0	0/0	0/1	0/0	NA	0/0	0/0	0/0	0/0	0/0	0/0
290162	128	C	A	95	PASS	0/0	0/0	0/0	0/0	0/0	0/0	0/1	0/0	0/0	0/0	0/0	0/0	0/0	0/0	0/0	0/0	0/0	0/0	0/0	0/0	NA	0/0	0/0	0/1	0/0	0/0	0/0	0/0	0/0	0/0	0/0	0/0	0/0	0/0	0/0	0/0	0/0	NA	0/0	0/0	0/0	0/0	0/0	NA
290162	134	G	T	125	PASS	NA	0/0	0/0	0/0	0/0	0/0	0/1	0/1	0/0	0/0	0/0	0/0	0/1	0/0	0/0	0/0	0/0	0/0	0/1	0/0	NA	0/0	0/1	0/0	0/0	0/0	0/1	0/0	0/0	0/1	0/0	0/0	0/0	0/0	0/1	0/0	0/0	NA	0/1	0/0	0/1	0/0	0/1	NA
290162	136	T	A	219	PASS	0/0	0/1	0/1	0/1	0/0	0/0	0/0	0/1	0/0	0/1	0/0	0/0	0/0	0/0	0/0	0/0	0/0	0/0	0/1	0/0	NA	0/0	0/0	0/0	0/0	0/0	0/0	0/0	0/0	0/1	0/0	0/0	0/0	0/0	0/0	0/0	0/0	NA	0/0	0/0	0/1	0/1	0/0	0/0
298162	96	C	T	47.3087	PASS	0/0	0/0	0/1	NA	0/0	NA	0/0	0/0	0/0	0/0	0/0	0/0	0/1	0/0	NA	0/0	0/0	0/0	0/0	0/0	0/0	0/0	0/0	0/0	0/0	0/0	0/0	0/0	0/0	0/0	0/0	0/0	0/0	0/0	0/0	NA	0/0	0/0	0/0	0/0	0/0	0/1	NA	0/0
298162	98	A	T	35.2409	PASS	0/1	0/0	0/0	NA	0/0	NA	0/0	0/0	0/0	0/0	0/1	0/0	0/0	0/0	NA	0/0	0/1	0/0	0/0	0/0	0/0	0/0	0/0	0/0	0/0	0/0	0/0	0/0	0/0	0/0	0/1	0/0	0/0	0/0	0/0	NA	0/0	0/0	0/0	0/0	0/0	0/0	NA	0/0
298162	102	A	G	273	PASS	0/1	0/0	0/0	NA	0/0	NA	0/1	0/0	0/0	0/0	0/1	0/1	0/1	0/0	NA	0/0	0/1	0/1	0/0	0/0	0/0	0/0	0/0	NA	0/0	0/1	0/0	0/1	0/0	0/0	0/1	0/1	0/0	0/0	0/0	NA	0/0	0/0	0/0	0/0	0/0	0/0	NA	0/0
298162	104	T	C	64	PASS	0/0	0/0	0/1	NA	0/0	NA	0/0	0/0	0/1	0/0	0/1	0/0	0/0	0/0	NA	0/0	0/0	0/0	0/1	0/0	0/0	0/0	0/0	0/0	0/0	0/0	0/0	0/0	0/0	0/0	0/0	0/0	0/0	0/0	0/0	NA	0/0	0/0	0/0	0/0	0/0	0/0	NA	0/0
299682	29	C	T	999	PASS	1/1	0/1	0/1	1/1	1/1	1/1	1/1	1/1	1/1	1/1	1/1	NA	1/1	1/1	0/1	1/1	1/1	1/1	1/1	1/1	1/1	1/1	NA	1/1	1/1	1/1	1/1	1/1	1/1	NA	NA	1/1	NA	NA	1/1	1/1	1/1	1/1	1/1	1/1	1/1	1/1	1/1	1/1
299682	41	A	C	636	PASS	0/0	0/0	0/0	0/0	0/0	0/0	0/1	0/0	0/1	0/0	0/0	NA	0/0	0/0	0/0	0/0	0/1	0/0	0/0	0/0	0/0	0/1	NA	0/1	0/1	0/1	0/1	0/1	0/1	NA	NA	0/0	NA	NA	0/0	0/1	0/1	0/1	0/1	0/1	0/0	0/0	0/0	0/0
299682	95	G	T	754	PASS	0/0	0/0	0/0	0/0	0/0	0/0	0/1	0/1	0/1	0/0	0/0	NA	0/0	0/0	0/0	0/0	0/1	0/0	0/0	0/0	0/0	0/1	NA	0/1	0/1	0/1	0/1	0/1	0/1	NA	NA	0/0	NA	NA	0/0	0/1	0/1	0/1	0/1	0/1	0/0	0/0	0/0	0/0
299682	107	G	A	999	PASS	1/1	0/1	0/1	1/1	0/1	1/1	0/1	0/1	0/1	1/1	1/1	NA	1/1	0/1	0/1	1/1	0/1	1/1	0/1	1/1	1/1	0/1	NA	0/1	0/1	0/1	0/1	0/1	0/1	NA	NA	1/1	NA	NA	1/1	0/1	0/1	0/1	0/1	0/1	1/1	0/1	1/1	1/1
299682	139	A	G	999	PASS	1/1	0/1	1/1	1/1	1/1	1/1	1/1	1/1	1/1	1/1	1/1	NA	1/1	1/1	0/1	1/1	1/1	1/1	1/1	1/1	1/1	1/1	NA	1/1	1/1	1/1	1/1	1/1	1/1	NA	NA	1/1	NA	NA	1/1	1/1	1/1	1/1	1/1	1/1	1/1	1/1	1/1	1/1
304042	35	G	C	844	PASS	NA	0/1	0/0	0/0	NA	NA	0/0	0/0	0/0	0/0	0/0	0/1	NA	NA	0/0	0/1	NA	0/0	0/1	0/1	1/1	1/1	NA	0/1	0/1	NA	1/1	0/1	NA	NA	NA	NA	1/1	0/0	NA	NA	0/1	1/1	1/1	1/1	0/1	0/0	1/1	0/1
304042	62	T	G	999	PASS	NA	1/1	1/1	1/1	NA	NA	1/1	1/1	1/1	1/1	1/1	1/1	NA	NA	1/1	1/1	NA	0/1	1/1	1/1	1/1	1/1	NA	1/1	0/1	NA	1/1	1/1	NA	NA	NA	NA	1/1	1/1	NA	NA	1/1	1/1	1/1	1/1	0/1	1/1	1/1	1/1
306082	119	G	A	44.9952	PASS	0/0	0/0	0/1	0/0	0/0	0/0	0/0	0/0	0/0	0/0	0/0	0/0	0/0	0/0	0/0	0/0	0/1	0/0	0/0	0/0	0/0	0/0	0/0	0/0	0/0	0/0	0/0	0/0	0/0	0/0	0/1	0/0	0/0	0/0	0/1	0/0	0/0	0/1	0/0	0/0	0/0	0/0	0/0	0/0
313042	7	C	A	42.098	PASS	NA	0/0	0/0	0/0	NA	NA	0/0	0/0	0/1	0/0	0/0	0/0	NA	0/0	NA	0/0	0/0	NA	0/0	0/0	0/0	NA	0/0	0/0	0/0	0/0	0/0	0/0	0/0	NA	NA	NA	0/0	0/0	0/0	NA	0/0	0/0	0/0	0/0	0/0	0/0	0/0	NA
313042	29	G	C	92	PASS	NA	0/0	0/0	0/0	NA	NA	0/0	0/0	0/0	0/0	0/0	0/0	NA	0/0	NA	NA	0/0	NA	0/0	0/0	0/0	NA	0/0	0/0	0/1	0/0	0/0	0/0	0/0	NA	NA	NA	0/0	0/0	0/0	NA	0/0	0/1	0/1	0/0	0/0	0/0	0/0	NA
313042	100	G	C	32.1066	PASS	NA	0/0	0/0	0/0	NA	NA	0/0	0/0	0/1	0/0	0/0	0/0	NA	0/0	NA	0/0	0/0	NA	0/0	0/0	0/0	NA	0/0	0/0	0/0	0/0	0/0	0/0	0/0	NA	NA	NA	0/0	0/0	0/0	NA	0/0	0/0	0/0	0/0	0/0	0/0	0/0	NA
313042	122	C	T	63	PASS	NA	0/0	0/0	0/0	NA	NA	0/0	0/1	0/0	0/1	0/0	0/0	NA	0/0	NA	0/1	0/0	NA	0/0	0/0	0/0	NA	0/0	0/0	0/0	0/1	0/0	0/0	0/0	NA	NA	NA	0/1	0/0	0/0	NA	0/1	0/0	0/0	0/0	0/0	0/1	0/0	NA
313042	128	G	A	325	PASS	NA	0/0	0/1	0/0	NA	NA	0/0	0/1	0/1	0/0	0/1	NA	NA	0/1	NA	NA	0/1	NA	0/0	0/1	0/0	NA	0/0	0/0	0/0	0/0	0/0	0/1	0/0	NA	NA	NA	0/0	0/0	0/0	NA	0/0	0/1	0/1	0/1	0/1	0/0	0/1	NA
313042	141	G	T	72	PASS	NA	0/0	0/0	0/0	NA	NA	0/0	0/1	0/0	0/1	0/0	0/0	NA	0/0	NA	0/0	0/0	NA	0/0	0/0	0/0	NA	0/0	0/0	0/0	0/1	0/0	NA	0/0	NA	NA	NA	0/1	0/0	0/0	NA	0/1	0/0	0/0	0/0	0/1	0/1	0/0	NA
335842	20	C	G	56	PASS	0/0	0/0	0/0	NA	NA	0/1	0/0	0/0	0/0	0/0	0/0	0/0	0/1	0/0	NA	0/1	0/1	NA	NA	0/0	0/0	0/0	0/0	NA	0/1	0/0	0/0	NA	0/0	NA	NA	0/0	NA	NA	NA	NA	0/1	0/0	0/0	0/0	NA	0/0	NA	0/0
335842	28	G	A	100	PASS	0/0	0/0	0/0	NA	NA	0/0	0/0	0/0	0/0	0/0	0/0	0/0	0/0	0/0	NA	0/0	0/0	NA	NA	0/0	0/0	0/0	0/0	NA	0/0	0/0	0/1	NA	0/0	NA	NA	0/0	NA	NA	NA	NA	0/1	0/0	0/0	0/1	NA	0/0	NA	0/1
335842	40	C	G	999	PASS	1/1	1/1	1/1	NA	NA	1/1	1/1	1/1	1/1	1/1	1/1	1/1	1/1	1/1	NA	1/1	1/1	NA	NA	1/1	1/1	1/1	1/1	NA	1/1	1/1	0/1	NA	1/1	NA	NA	1/1	NA	NA	NA	NA	0/1	0/1	1/1	1/1	NA	1/1	NA	1/1
335842	49	T	C	62	PASS	0/0	0/0	0/0	NA	NA	0/0	0/0	0/0	0/0	0/0	0/1	0/0	0/0	0/0	NA	0/0	0/0	NA	NA	0/0	0/0	0/0	0/0	NA	0/0	0/0	0/0	NA	0/0	NA	NA	0/1	NA	NA	NA	NA	0/0	0/0	0/0	0/0	NA	0/0	NA	0/0
335842	90	T	G	70	PASS	0/1	0/1	1/1	NA	NA	0/0	0/1	0/0	0/1	0/1	0/0	0/0	0/0	0/0	NA	0/0	0/0	NA	NA	0/0	0/1	0/0	0/0	NA	NA	0/1	NA	NA	0/1	NA	NA	0/0	NA	NA	NA	NA	0/0	0/0	0/0	0/0	NA	0/0	NA	0/0
335842	128	G	A	177	PASS	0/0	0/0	0/0	NA	NA	0/0	0/0	0/0	0/0	0/0	0/0	0/1	0/0	0/0	NA	0/0	0/1	NA	NA	0/0	0/0	0/0	0/0	NA	0/0	0/0	0/0	NA	0/0	NA	NA	0/0	NA	NA	NA	NA	0/0	0/0	0/1	0/1	NA	0/0	NA	0/0
335842	137	T	A	31.919	PASS	0/0	0/0	0/0	NA	NA	0/0	0/0	0/0	0/0	0/0	0/0	0/0	0/0	0/0	NA	0/0	0/0	NA	NA	0/0	0/0	0/0	0/0	NA	0/0	0/0	0/0	NA	0/0	NA	NA	0/0	NA	NA	NA	NA	0/0	0/0	0/0	0/0	NA	0/0	NA	0/0
335842	138	A	G	279	PASS	NA	0/1	0/0	NA	NA	0/0	0/0	0/0	0/0	0/0	0/0	1/1	0/0	0/0	NA	0/0	0/1	NA	NA	0/0	0/0	0/0	0/0	NA	NA	0/0	0/0	NA	0/0	NA	NA	0/0	NA	NA	NA	NA	0/0	0/0	0/1	0/1	NA	0/0	NA	0/0
356522	16	T	C	564	PASS	NA	0/1	0/0	NA	0/0	NA	0/0	NA	0/0	0/1	NA	0/1	0/0	NA	NA	0/1	0/1	NA	0/0	NA	0/0	0/0	NA	0/0	0/1	NA	0/0	0/1	0/0	NA	0/1	0/1	NA	NA	0/0	0/1	0/1	0/0	0/0	0/0	0/0	NA	0/0	NA
356522	56	G	C	63	PASS	NA	0/0	0/0	NA	0/0	NA	0/1	NA	0/0	0/0	NA	0/0	0/0	NA	NA	0/0	0/0	NA	0/0	NA	0/0	0/0	NA	0/0	0/0	NA	0/0	0/0	0/0	NA	0/0	0/0	NA	NA	0/0	0/0	0/0	0/0	0/0	0/0	0/0	NA	0/0	NA
356522	59	C	T	276	PASS	NA	0/1	0/0	NA	0/1	NA	0/0	NA	0/1	0/0	NA	0/0	0/0	NA	NA	0/0	0/0	NA	0/0	NA	0/1	0/0	NA	0/0	0/0	NA	0/0	0/0	0/0	NA	0/1	0/0	NA	NA	0/1	0/0	0/0	0/1	0/0	0/0	0/0	NA	0/1	NA
356522	74	C	T	251	PASS	NA	0/0	0/1	NA	0/1	NA	0/0	NA	0/0	0/0	NA	0/0	0/1	NA	NA	0/0	0/0	NA	0/0	NA	0/0	0/0	NA	0/1	0/0	NA	0/0	0/0	0/0	NA	0/0	0/0	NA	NA	0/1	0/0	0/0	0/0	0/1	0/0	0/0	NA	0/1	NA
356522	102	A	G	279	PASS	NA	0/1	0/0	NA	0/1	NA	0/0	NA	0/1	0/0	NA	0/0	0/0	NA	NA	0/0	0/0	NA	0/0	NA	0/1	0/0	NA	0/0	0/0	NA	0/0	0/0	0/0	NA	0/1	0/0	NA	NA	0/1	0/0	0/0	0/1	0/0	0/0	0/0	NA	0/1	NA
356522	104	C	T	239	PASS	NA	0/0	0/1	NA	0/1	NA	0/0	NA	0/0	0/0	NA	0/0	0/1	NA	NA	0/0	0/0	NA	0/0	NA	0/0	0/0	NA	0/1	0/0	NA	0/0	0/0	0/0	NA	0/0	0/0	NA	NA	0/1	0/0	0/0	0/0	0/1	0/0	0/0	NA	0/1	NA
356522	142	G	A	128	PASS	NA	0/0	0/0	NA	0/0	NA	0/0	NA	0/0	0/0	NA	0/0	0/0	NA	NA	0/0	0/0	NA	0/1	NA	0/1	NA	NA	0/0	0/0	NA	0/1	0/0	0/0	NA	0/0	0/0	NA	NA	0/0	0/0	0/0	0/0	0/0	0/0	0/0	NA	0/0	NA
383722	41	G	A	999	PASS	0/1	0/1	0/0	0/1	0/1	0/1	0/1	0/1	0/1	0/1	0/1	0/1	0/1	0/1	0/1	0/1	0/1	0/1	0/1	0/1	0/1	0/1	0/1	0/1	0/1	0/1	0/1	0/1	0/1	NA	0/1	0/1	0/1	0/1	0/1	0/1	0/1	0/1	0/1	0/1	0/1	0/1	0/1	0/1
383722	60	G	C	50	PASS	0/0	0/0	0/0	0/1	0/0	0/0	0/0	0/0	0/0	0/0	0/0	0/0	0/0	0/0	0/0	0/0	0/0	0/0	0/0	0/0	0/0	0/0	0/0	0/0	0/0	0/0	0/0	0/0	0/0	NA	0/1	0/1	0/0	0/1	0/0	0/0	0/0	0/0	0/0	0/0	0/0	0/0	0/0	0/0
383722	65	C	T	47.5127	PASS	0/0	0/0	0/0	0/1	0/0	0/0	0/0	0/0	0/0	0/0	0/0	0/0	0/0	0/0	0/0	0/0	0/0	0/0	0/0	0/0	0/0	0/0	0/0	0/0	0/0	0/0	0/0	0/0	0/0	NA	0/1	0/1	0/0	0/1	0/0	0/0	0/0	0/0	0/0	0/0	0/0	0/0	0/0	0/0
383722	134	T	A	56	PASS	0/0	0/0	0/0	0/0	0/0	0/0	0/0	0/0	0/1	0/0	0/0	0/0	0/0	0/0	0/0	0/0	0/0	0/0	0/0	0/0	0/1	0/0	0/0	0/0	0/0	0/0	0/0	0/0	0/0	NA	0/0	0/0	0/0	0/0	0/0	0/0	0/0	0/0	0/0	0/0	0/1	0/0	0/0	0/0
391322	6	A	G	104	PASS	NA	NA	0/1	0/0	0/0	0/0	0/0	0/0	0/0	0/1	0/1	0/1	0/0	0/0	0/0	NA	0/1	0/0	NA	NA	1/1	NA	0/0	NA	NA	NA	0/0	NA	0/0	0/1	0/1	NA	NA	NA	NA	0/1	0/1	NA	NA	0/1	NA	0/1	NA	NA
391322	51	C	G	47.3697	PASS	NA	NA	0/0	0/0	0/0	0/0	0/0	0/0	0/0	0/0	0/1	0/0	0/0	0/0	0/0	NA	0/0	0/0	NA	NA	0/1	NA	0/0	NA	NA	NA	0/0	NA	0/0	0/0	0/1	NA	NA	NA	NA	0/1	0/1	NA	NA	0/0	NA	0/1	NA	NA
391322	54	G	A	70	PASS	NA	NA	0/0	0/0	0/0	0/0	0/0	0/0	0/0	0/0	0/0	0/0	0/0	0/0	0/1	NA	0/0	0/0	NA	NA	0/0	NA	0/1	NA	NA	NA	0/0	NA	0/0	0/0	0/1	NA	NA	NA	NA	0/0	0/0	NA	NA	0/0	NA	0/0	NA	NA
391322	64	C	T	144	PASS	NA	NA	0/0	0/0	0/0	0/0	0/0	0/0	0/0	0/0	0/0	0/1	0/0	0/0	0/0	NA	0/0	0/0	NA	NA	0/0	NA	0/0	NA	NA	NA	0/1	NA	0/1	0/0	0/0	NA	NA	NA	NA	0/0	0/1	NA	NA	0/1	NA	0/0	NA	NA
391322	68	T	A	95	PASS	NA	NA	0/0	NA	0/0	0/0	0/0	0/0	0/0	0/0	0/0	0/0	0/0	0/0	0/1	NA	0/0	0/0	NA	NA	0/0	NA	0/1	NA	NA	NA	0/0	NA	0/0	0/0	0/1	NA	NA	NA	NA	0/0	0/0	NA	NA	0/0	NA	0/0	NA	NA
391322	69	A	C	98	PASS	NA	NA	0/0	0/0	0/1	0/0	0/0	0/1	0/0	0/0	0/0	0/0	0/0	0/0	0/0	NA	0/0	0/1	NA	NA	0/0	NA	0/0	NA	NA	NA	0/0	NA	0/0	0/0	0/0	NA	NA	NA	NA	0/0	0/0	NA	NA	0/0	NA	NA	NA	NA
391322	120	G	A	80	PASS	NA	NA	0/0	0/0	0/0	0/0	0/0	0/0	0/0	0/0	0/1	0/0	0/0	0/0	0/0	NA	0/0	0/0	NA	NA	0/1	NA	0/0	NA	NA	NA	0/0	NA	0/0	0/0	0/1	NA	NA	NA	NA	0/1	0/1	NA	NA	0/0	NA	0/1	NA	NA
391322	142	A	T	31.8873	PASS	NA	NA	0/0	0/0	0/0	0/0	0/0	0/0	0/0	0/0	0/1	0/0	0/0	0/0	0/0	NA	0/0	0/0	NA	NA	0/1	NA	0/0	NA	NA	NA	0/0	NA	0/0	0/0	0/1	NA	NA	NA	NA	0/1	0/1	NA	NA	0/0	NA	0/1	NA	NA
400042	12	C	T	317	PASS	NA	0/0	0/0	1/1	0/1	0/1	0/0	0/0	NA	0/0	NA	0/1	NA	NA	0/1	NA	0/0	0/0	0/0	0/0	0/0	0/0	0/0	0/0	0/0	0/0	0/0	0/0	0/0	NA	0/0	0/0	0/0	0/0	0/0	0/0	0/0	0/0	0/0	0/0	0/0	NA	0/0	0/0
400042	39	C	A	434	PASS	NA	0/0	0/0	1/1	0/1	0/0	0/0	0/0	NA	0/0	NA	0/1	NA	NA	0/1	NA	0/0	0/0	0/0	0/0	0/0	0/0	0/0	0/0	0/1	0/0	0/0	0/1	0/0	NA	0/0	0/0	0/0	0/1	0/0	0/0	0/1	0/0	0/0	0/1	0/0	NA	0/0	0/0
400042	62	A	T	885	PASS	NA	0/0	0/0	0/0	0/1	0/1	0/0	0/1	NA	0/0	NA	0/1	NA	NA	0/1	NA	0/0	0/0	0/0	0/0	0/0	0/0	0/0	0/1	0/1	0/0	0/0	0/1	0/0	NA	0/0	0/0	0/0	0/1	0/0	0/0	0/1	0/1	0/0	0/1	0/1	NA	0/0	0/0
400042	98	G	T	106	PASS	NA	0/0	0/1	0/0	0/0	0/0	0/0	0/1	NA	0/0	NA	0/0	NA	NA	0/0	NA	0/0	0/1	0/0	0/0	0/0	0/0	0/0	0/0	0/0	0/0	0/0	0/0	0/0	NA	0/0	0/0	0/0	0/0	0/0	0/0	0/0	0/0	0/0	0/0	0/0	NA	0/1	0/0
400042	120	A	C	55	PASS	NA	0/0	0/0	0/0	0/0	0/0	0/0	0/0	NA	0/0	NA	0/0	NA	NA	0/0	NA	0/0	0/0	0/0	0/1	0/0	0/0	0/0	0/1	0/1	0/0	0/1	0/1	0/1	NA	0/1	0/0	0/0	0/0	0/0	0/0	0/0	0/0	0/0	0/0	0/0	NA	0/0	0/0
400322	51	C	T	482	PASS	0/0	0/0	0/0	0/0	0/1	0/1	0/1	0/0	0/0	0/0	0/1	0/0	0/0	0/0	0/0	0/0	0/0	0/0	0/0	0/0	0/0	0/0	NA	0/0	0/0	0/0	0/0	NA	0/0	0/1	0/1	0/0	0/1	0/1	0/1	0/1	0/0	0/0	0/0	0/1	0/0	0/0	0/0	0/0
400322	74	G	T	134	PASS	0/0	0/0	0/0	0/0	0/1	0/1	0/0	0/0	0/0	0/0	0/0	0/0	0/0	0/0	0/0	0/0	0/0	0/0	0/0	0/0	0/0	0/0	NA	0/0	0/0	0/0	0/0	NA	0/0	0/1	0/1	0/0	0/1	0/1	0/0	0/1	0/0	0/0	0/0	0/1	0/0	0/0	0/0	0/0
400322	86	T	C	648	PASS	0/0	0/0	0/0	0/0	0/0	0/0	0/0	0/0	0/0	0/0	0/0	0/0	0/0	0/0	0/0	0/0	0/0	0/0	0/0	0/0	0/0	0/1	NA	0/0	0/1	0/1	0/0	NA	0/0	0/0	0/1	0/1	0/1	0/0	0/0	0/0	0/0	0/1	0/0	0/1	0/0	0/1	0/1	0/0
400322	132	C	A	203	PASS	0/0	0/0	0/0	0/0	0/0	0/1	0/0	0/0	0/1	0/0	0/0	0/0	0/0	0/0	0/0	0/0	0/0	0/0	0/0	0/0	0/0	0/0	NA	0/0	0/0	0/0	0/0	NA	0/0	0/0	0/0	0/0	0/0	0/0	0/0	0/0	0/0	0/0	0/0	0/0	0/0	0/0	0/0	0/1
404642	40	C	A	86	PASS	NA	0/0	0/0	0/0	0/0	0/1	NA	NA	0/0	NA	NA	NA	0/0	NA	0/0	0/0	0/0	0/0	NA	NA	0/0	0/0	0/0	0/0	0/0	0/0	NA	0/0	0/0	0/0	0/0	0/0	0/0	0/0	NA	0/0	0/0	NA	0/0	0/0	0/0	NA	NA	NA
404642	72	C	A	272	PASS	NA	0/0	0/1	0/0	0/0	0/0	NA	NA	0/0	NA	NA	NA	0/0	NA	0/0	0/0	0/1	0/0	NA	NA	0/0	0/0	0/0	0/1	0/0	0/0	NA	0/1	0/0	0/1	0/0	0/0	0/0	0/0	NA	0/0	0/0	NA	0/0	0/0	0/0	NA	NA	NA
404642	75	G	A	169	PASS	NA	0/0	0/0	0/0	0/0	0/0	NA	NA	0/0	NA	NA	NA	0/0	NA	0/0	0/0	0/0	0/1	NA	NA	0/0	0/0	0/0	0/1	0/0	0/0	NA	0/1	0/0	0/0	0/0	0/0	0/1	0/0	NA	0/0	0/0	NA	0/0	0/0	0/0	NA	NA	NA
404642	83	T	A	65	PASS	NA	0/0	0/0	0/0	0/0	0/0	NA	NA	0/1	NA	NA	NA	0/0	NA	0/0	0/0	0/1	0/0	NA	NA	0/0	0/0	0/0	0/0	0/0	0/0	NA	0/0	0/1	0/0	0/0	0/0	0/0	0/0	NA	0/0	0/0	NA	0/0	0/0	0/0	NA	NA	NA
404642	119	G	A	37.8149	PASS	NA	0/0	0/0	0/0	0/0	0/0	NA	NA	0/0	NA	NA	NA	0/0	NA	0/0	0/0	0/0	0/1	NA	NA	0/0	0/1	0/0	0/0	0/0	0/0	NA	0/0	0/0	0/0	0/0	0/0	0/0	0/0	NA	0/0	0/0	NA	0/1	0/0	0/0	NA	NA	NA
404642	120	T	C	999	PASS	NA	1/1	0/1	0/1	1/1	1/1	NA	NA	0/1	NA	NA	NA	1/1	NA	1/1	0/1	0/1	0/1	NA	NA	1/1	1/1	0/0	0/1	1/1	0/1	NA	0/1	0/1	1/1	0/0	0/1	0/0	0/1	NA	1/1	0/1	NA	0/1	1/1	0/1	NA	NA	NA
406162	5	T	C	127	PASS	NA	NA	0/1	0/0	0/0	0/0	0/0	0/0	0/0	NA	0/1	0/0	NA	0/1	0/0	NA	0/1	0/0	0/0	0/0	0/0	NA	0/0	0/1	NA	NA	0/0	NA	0/0	NA	0/0	0/0	0/0	0/0	0/0	0/1	0/0	0/0	0/0	0/0	0/0	0/0	0/0	NA
406162	7	G	A	75	PASS	NA	NA	0/1	0/0	0/0	0/0	0/0	0/0	0/0	NA	0/1	0/0	NA	0/1	0/0	NA	0/0	0/0	0/0	0/0	0/0	NA	0/0	0/1	NA	NA	0/0	NA	0/0	NA	0/0	0/0	0/0	0/0	0/0	0/1	0/0	0/0	0/0	0/0	0/0	0/0	0/0	NA
406162	13	C	A	31.0576	PASS	NA	NA	0/0	0/0	0/1	0/0	0/0	0/0	0/0	NA	0/0	0/0	NA	0/0	0/0	NA	0/0	0/0	0/0	0/0	0/0	NA	0/0	0/0	NA	NA	0/0	NA	0/0	NA	0/0	0/0	0/0	0/0	0/0	0/0	0/0	0/0	0/0	0/0	0/0	0/1	0/0	NA
406162	30	T	C	40.7687	PASS	NA	NA	0/0	0/0	0/1	0/0	0/0	0/0	0/0	NA	0/0	0/0	NA	0/0	0/0	NA	0/0	0/0	NA	0/0	0/0	NA	0/0	0/0	NA	NA	0/0	NA	0/0	NA	0/0	0/0	0/0	0/0	0/0	0/0	0/0	0/0	0/0	0/0	0/0	0/1	0/0	NA
406162	60	G	A	53	PASS	NA	NA	0/1	0/1	0/0	0/0	0/0	0/0	0/0	NA	0/0	0/0	NA	0/0	0/0	NA	0/0	0/0	NA	0/0	0/0	NA	0/0	0/0	NA	NA	0/0	NA	0/0	NA	0/0	0/0	0/0	0/0	0/0	0/0	0/1	0/0	0/0	0/0	0/0	0/0	0/0	NA
406162	69	G	A	167	PASS	NA	NA	0/0	0/1	0/0	0/0	0/0	0/0	0/1	NA	0/0	0/0	NA	0/0	0/0	NA	0/0	0/0	NA	0/1	0/0	NA	0/0	0/0	NA	NA	0/0	NA	0/1	NA	0/1	0/0	0/0	0/1	0/0	0/0	0/0	0/0	0/0	0/0	0/0	0/0	0/0	NA
406162	71	G	T	39.6457	PASS	NA	NA	0/0	0/0	0/0	0/0	0/0	0/1	0/0	NA	0/0	0/1	NA	0/0	0/1	NA	0/1	0/0	0/0	0/0	0/0	NA	0/0	0/1	NA	NA	0/1	NA	0/0	NA	0/0	0/0	0/0	0/0	0/0	0/0	0/0	0/0	0/1	0/1	0/0	0/0	0/0	NA
406162	74	A	G	38.7701	PASS	NA	NA	0/0	0/0	0/0	0/0	0/0	0/1	0/0	NA	0/0	0/1	NA	0/0	0/1	NA	0/1	0/0	0/0	0/0	0/0	NA	0/0	0/0	NA	NA	0/1	NA	0/0	NA	0/0	0/0	0/0	0/0	0/0	NA	0/0	0/0	0/1	0/1	0/0	0/0	0/0	NA
406162	78	G	A	143	PASS	NA	NA	0/0	0/1	0/0	0/0	0/0	0/0	0/1	NA	0/0	0/0	NA	0/0	0/0	NA	0/0	0/0	NA	0/1	0/0	NA	0/0	0/0	NA	NA	0/0	NA	0/1	NA	0/1	0/0	0/0	0/1	0/0	0/0	0/0	0/0	0/0	0/0	0/0	0/0	0/0	NA
406162	86	T	G	147	PASS	NA	NA	0/0	0/1	0/0	0/0	0/0	0/0	0/1	NA	0/0	0/0	NA	0/0	0/0	NA	0/0	0/0	0/0	0/1	0/0	NA	0/0	0/0	NA	NA	0/0	NA	0/1	NA	0/1	0/0	0/0	0/1	0/0	0/0	0/0	0/0	0/0	0/0	0/0	0/0	0/0	NA
406162	125	C	G	43.2544	PASS	NA	NA	0/0	0/0	0/0	0/0	0/0	0/0	0/1	NA	0/0	0/0	NA	0/0	0/0	NA	0/0	0/0	0/0	0/0	0/1	NA	0/0	0/0	NA	NA	0/1	NA	0/0	NA	0/0	0/0	0/0	0/0	0/1	0/0	0/0	0/0	0/0	0/0	0/1	0/0	0/0	NA
406162	139	A	C	40.4474	PASS	NA	NA	0/0	0/0	0/1	0/0	0/0	0/0	0/0	NA	0/0	0/0	NA	0/0	0/0	NA	0/0	0/0	0/0	0/0	0/0	NA	0/0	0/0	NA	NA	0/0	NA	0/0	NA	0/0	0/0	0/0	0/0	0/0	0/0	0/0	0/0	0/0	0/0	0/0	0/1	0/0	NA
410802	15	C	A	341	PASS	NA	0/1	0/1	0/0	0/0	NA	0/0	0/0	NA	NA	NA	0/0	NA	0/0	0/0	NA	NA	NA	NA	NA	NA	1/1	0/0	0/1	NA	NA	NA	NA	0/0	NA	0/0	0/0	0/0	NA	0/0	0/0	NA	0/1	NA	0/1	NA	0/0	NA	NA
418722	30	C	T	107	PASS	NA	0/0	0/0	0/0	0/0	0/0	0/1	0/0	0/0	0/0	0/0	0/0	0/0	0/0	0/0	0/0	0/1	0/0	0/1	0/1	0/0	0/0	0/0	0/0	0/0	0/0	0/0	0/0	0/0	NA	0/0	0/0	0/0	NA	0/0	0/0	0/0	0/0	0/0	0/0	0/0	0/1	0/0	0/0
418722	33	C	T	35.9076	PASS	NA	0/0	0/0	0/0	0/0	0/1	0/0	0/0	0/0	0/0	0/0	0/0	0/1	0/0	0/0	0/0	0/0	0/0	0/0	0/0	0/0	0/0	0/0	0/0	0/0	0/0	0/0	0/0	0/0	NA	0/0	0/0	0/0	NA	0/0	0/0	0/0	0/0	0/0	0/0	0/0	0/1	0/0	0/0
418722	35	G	A	48.9103	PASS	NA	0/0	0/0	0/0	0/1	0/0	0/0	0/0	0/0	0/0	0/0	0/0	0/0	0/0	0/0	0/1	0/0	0/0	0/0	0/0	0/0	0/0	0/0	0/1	0/1	0/0	0/0	0/0	0/1	NA	0/0	0/0	0/0	NA	0/1	0/0	0/0	0/0	0/0	0/0	0/0	0/0	0/1	0/0
418722	55	G	T	54	PASS	NA	0/1	0/1	0/0	0/0	0/0	0/0	0/0	0/0	0/0	0/0	0/0	0/0	0/0	0/0	0/0	0/0	0/0	0/0	0/0	0/0	0/0	0/0	0/0	0/0	0/0	0/0	0/0	0/0	NA	0/0	0/0	0/0	NA	0/0	0/1	0/0	0/0	0/0	0/0	0/0	0/0	0/0	0/0
418722	62	G	T	64	PASS	NA	0/1	0/1	0/0	0/0	0/0	0/0	0/0	0/0	0/0	0/0	0/0	0/0	0/0	0/0	0/0	0/0	0/0	0/0	0/0	0/0	0/0	0/0	0/0	0/0	0/0	0/0	0/0	0/0	NA	0/0	0/0	0/0	NA	0/0	0/1	0/0	0/0	0/0	0/0	0/0	0/0	0/0	0/0
418722	73	C	A	81	PASS	NA	0/0	0/0	0/0	0/0	0/0	0/1	0/0	0/0	0/0	0/0	0/0	0/0	0/0	0/0	0/1	0/1	0/0	0/0	0/1	0/0	0/0	0/0	0/0	0/1	0/0	0/0	0/0	0/1	NA	0/0	0/0	0/0	NA	0/1	0/0	0/0	0/0	0/0	0/0	0/0	0/0	0/0	0/0
418722	138	C	T	134	PASS	NA	0/1	0/0	0/0	0/0	0/0	0/0	0/1	0/0	0/0	0/1	0/0	0/0	0/0	0/0	0/0	0/1	0/0	0/0	0/1	0/0	0/0	0/0	0/0	0/0	0/0	0/1	0/0	0/0	NA	0/0	0/0	0/0	NA	0/0	0/1	0/1	0/0	0/0	0/1	0/0	0/0	0/0	0/1
57723	13	C	T	62	PASS	0/0	0/0	0/1	0/0	NA	NA	0/0	NA	NA	NA	0/0	0/0	NA	0/0	0/0	0/0	0/0	NA	0/1	NA	0/0	NA	0/0	NA	NA	0/0	0/0	NA	0/0	NA	0/0	NA	NA	NA	NA	NA	0/0	0/0	NA	NA	0/0	0/0	NA	NA
57723	29	G	A	198	PASS	0/0	0/0	0/1	0/0	NA	NA	0/0	NA	NA	NA	0/0	0/0	NA	0/0	0/0	0/0	0/0	NA	0/0	NA	0/0	NA	0/1	NA	NA	0/0	0/1	NA	0/0	NA	0/1	NA	NA	NA	NA	NA	0/0	0/0	NA	NA	0/0	0/0	NA	NA
57723	68	G	A	183	PASS	0/0	0/0	0/1	0/0	NA	NA	0/0	NA	NA	NA	0/0	0/0	NA	0/0	0/0	0/0	0/0	NA	0/1	NA	0/0	NA	0/1	NA	NA	0/0	0/0	NA	0/0	NA	0/0	NA	NA	NA	NA	NA	0/0	0/0	NA	NA	0/0	0/1	NA	NA
57723	86	G	T	162	PASS	0/0	0/0	0/0	0/0	NA	NA	0/1	NA	NA	NA	0/0	0/0	NA	0/0	0/0	0/0	0/1	NA	0/0	NA	0/0	NA	0/0	NA	NA	0/0	0/0	NA	0/0	NA	0/0	NA	NA	NA	NA	NA	0/0	0/0	NA	NA	0/0	0/0	NA	NA
57723	98	A	T	45.4442	PASS	0/0	0/0	0/1	0/0	NA	NA	0/0	NA	NA	NA	0/0	NA	NA	0/0	NA	NA	0/0	NA	0/1	NA	0/0	NA	0/0	NA	NA	0/0	0/0	NA	0/0	NA	0/0	NA	NA	NA	NA	NA	0/0	0/0	NA	NA	0/0	0/0	NA	NA
57723	107	C	A	465	PASS	0/0	0/0	0/1	0/1	NA	NA	0/0	NA	NA	NA	0/0	0/0	NA	0/0	0/0	0/0	0/0	NA	0/0	NA	0/0	NA	1/1	NA	NA	0/1	0/1	NA	0/0	NA	0/1	NA	NA	NA	NA	NA	0/0	0/0	NA	NA	0/1	0/1	NA	NA
57723	114	G	T	165	PASS	0/0	0/0	0/0	0/0	NA	NA	0/1	NA	NA	NA	0/0	0/0	NA	0/0	0/0	0/0	0/1	NA	0/0	NA	0/0	NA	0/0	NA	NA	0/0	0/0	NA	0/0	NA	0/0	NA	NA	NA	NA	NA	0/0	0/0	NA	NA	0/0	0/0	NA	NA
57723	138	G	A	139	PASS	0/0	0/0	0/0	0/0	NA	NA	0/1	NA	NA	NA	0/0	0/0	NA	0/0	0/0	0/0	0/1	NA	0/0	NA	0/0	NA	0/0	NA	NA	0/0	0/0	NA	0/0	NA	0/0	NA	NA	NA	NA	NA	0/0	0/0	NA	NA	0/0	0/0	NA	NA
74323	16	T	A	110	PASS	NA	0/0	0/0	NA	0/0	0/0	0/0	NA	NA	NA	0/0	0/0	0/0	0/1	NA	0/0	NA	0/0	NA	NA	0/0	NA	NA	NA	0/0	0/0	NA	NA	NA	0/1	NA	NA	0/0	0/0	NA	0/0	0/1	0/0	0/0	0/0	0/0	0/0	0/1	NA
74323	58	C	T	187	PASS	NA	0/0	0/0	NA	0/0	0/0	0/0	NA	NA	NA	0/0	0/0	0/0	0/1	NA	0/1	NA	0/0	NA	NA	0/0	NA	NA	NA	0/1	0/0	NA	NA	NA	0/1	NA	NA	0/1	0/0	NA	0/0	0/1	0/0	0/0	0/0	0/0	0/0	0/1	NA
74323	65	G	A	32.6151	PASS	NA	0/1	0/0	NA	0/0	0/0	0/0	NA	NA	NA	0/1	0/0	0/0	0/0	NA	0/0	NA	0/0	NA	NA	0/0	NA	NA	NA	0/0	0/0	NA	NA	NA	0/0	NA	NA	0/0	0/0	NA	0/0	0/0	0/0	0/0	0/0	0/0	0/0	0/0	NA
74323	142	G	A	85	PASS	NA	0/1	0/0	NA	0/1	0/0	0/0	NA	NA	NA	0/0	0/0	0/0	0/0	NA	0/1	NA	0/0	NA	NA	0/0	NA	NA	NA	0/0	0/0	NA	NA	NA	0/0	NA	NA	0/0	0/0	NA	0/0	0/0	0/0	0/0	0/0	1/1	0/1	0/0	NA
86683	37	G	A	999	PASS	NA	0/0	0/1	0/1	NA	0/1	0/1	1/1	0/1	0/0	0/1	0/1	0/0	0/1	0/0	0/1	0/1	0/1	0/1	0/1	NA	0/1	0/0	0/0	0/1	1/1	NA	0/1	0/0	1/1	0/0	0/0	0/1	0/0	0/1	1/1	0/1	0/1	1/1	0/0	1/1	0/1	NA	0/1
86683	78	G	C	546	PASS	0/0	0/0	0/0	0/1	NA	0/0	0/1	0/0	0/0	0/1	0/0	0/0	0/1	0/0	0/0	0/0	0/1	0/0	0/0	0/0	NA	0/0	0/0	0/0	0/0	0/0	NA	0/0	0/0	0/0	0/0	0/0	0/0	0/0	0/0	0/0	0/0	0/0	0/0	0/0	0/0	0/1	NA	0/1
101963	19	G	A	82	PASS	NA	0/0	0/0	0/0	0/0	0/0	0/1	NA	0/0	0/0	0/0	0/1	0/0	NA	0/0	0/0	0/0	0/1	NA	NA	NA	NA	0/0	0/0	NA	NA	0/0	0/1	0/0	NA	NA	0/1	0/0	NA	0/0	0/0	0/1	0/0	NA	0/0	0/0	NA	NA	NA
101963	32	G	A	71	PASS	NA	0/0	0/0	0/0	0/0	0/0	0/1	NA	0/0	0/0	0/0	0/0	0/0	NA	0/0	0/0	0/0	0/1	NA	NA	NA	NA	0/0	0/0	NA	NA	0/0	0/0	0/0	NA	NA	0/0	0/1	NA	0/0	0/0	0/1	0/1	NA	0/0	0/0	NA	NA	NA
101963	81	G	A	53	PASS	NA	0/0	0/0	0/0	0/0	0/0	0/0	NA	0/0	0/0	0/0	0/0	0/0	NA	0/0	0/1	0/0	0/0	NA	NA	NA	NA	0/0	0/0	NA	NA	0/0	0/0	0/0	NA	NA	0/0	0/0	NA	0/0	0/0	0/0	0/0	NA	0/1	0/0	NA	NA	NA
101963	113	G	T	184	PASS	NA	0/0	0/0	0/0	0/0	1/1	0/0	NA	0/0	0/0	0/0	0/1	0/0	NA	0/0	0/0	NA	0/1	NA	NA	NA	NA	0/0	0/0	NA	NA	0/0	0/0	0/0	NA	NA	0/0	0/0	NA	0/0	0/0	0/0	0/0	NA	0/0	0/1	NA	NA	NA
104963	23	T	C	82	PASS	NA	0/0	0/0	0/0	NA	0/0	0/0	0/0	0/0	0/0	0/0	0/0	NA	0/0	0/1	0/0	0/0	0/0	0/0	0/0	0/1	0/0	0/0	0/0	0/0	NA	0/0	NA	0/0	NA	0/0	0/0	0/0	0/0	0/0	0/1	0/1	0/0	NA	0/0	0/1	0/1	NA	0/0
104963	34	A	G	79	PASS	NA	0/0	0/0	0/0	NA	0/0	0/0	0/0	0/0	0/0	0/0	0/0	NA	0/0	0/0	0/0	0/0	0/0	0/0	0/0	0/1	0/0	0/0	0/0	0/0	NA	0/0	NA	0/0	NA	0/0	0/0	0/0	0/0	0/0	0/1	0/1	0/0	NA	0/0	0/1	0/1	NA	0/0
104963	57	C	T	133	PASS	NA	0/0	0/1	0/0	NA	0/0	0/1	0/0	0/0	0/0	0/0	0/0	NA	0/0	0/0	0/1	0/0	0/1	0/0	0/0	0/0	0/0	0/0	0/1	0/0	NA	0/0	NA	0/0	NA	0/0	0/0	0/1	0/0	0/0	0/0	0/0	0/0	NA	0/1	0/0	0/0	NA	0/0
104963	68	C	T	104	PASS	NA	0/0	0/0	0/0	NA	0/1	0/0	0/0	0/0	0/0	0/0	0/1	NA	0/0	0/0	0/0	0/0	0/0	0/0	0/0	0/1	0/0	0/0	0/0	NA	NA	0/0	NA	0/0	NA	0/0	0/1	0/0	0/0	0/1	0/0	0/0	0/0	NA	0/0	0/0	0/0	NA	0/0
104963	70	C	A	124	PASS	NA	0/0	0/0	0/0	NA	0/0	0/0	0/1	0/1	0/0	0/0	0/1	NA	0/0	0/0	0/0	0/0	0/0	0/0	0/0	0/0	0/0	0/0	0/0	NA	NA	0/0	NA	0/0	NA	0/1	0/0	0/0	0/0	0/0	0/0	0/0	0/1	NA	0/0	0/0	0/0	NA	0/0
104963	79	C	T	117	PASS	NA	0/0	0/1	0/0	NA	0/0	0/0	0/0	0/0	0/0	0/0	0/0	NA	0/0	0/1	0/1	0/0	0/1	0/0	0/0	0/0	0/0	0/0	0/1	0/0	NA	0/0	NA	0/0	NA	0/0	0/0	0/1	0/0	0/0	0/0	0/0	0/0	NA	0/1	0/0	0/0	NA	0/0
104963	80	A	T	87	PASS	NA	0/0	0/0	0/0	NA	0/0	0/0	0/0	0/0	0/0	0/0	0/0	NA	0/0	NA	0/0	0/0	0/0	0/0	0/0	0/1	0/0	0/0	0/0	0/0	NA	0/0	NA	0/0	NA	0/0	0/0	0/0	0/0	0/0	0/1	0/1	0/0	NA	0/0	0/1	0/1	NA	0/0
104963	86	C	T	142	PASS	NA	0/0	0/1	0/0	NA	0/0	0/1	0/0	0/1	0/1	0/0	0/0	NA	0/1	0/0	0/1	0/1	0/0	0/0	0/0	0/0	0/0	0/0	0/0	0/0	NA	0/0	NA	0/0	NA	0/0	0/0	0/0	0/0	0/0	0/0	0/0	0/0	NA	0/1	0/0	0/1	NA	0/0
104963	104	C	T	102	PASS	NA	0/0	0/1	0/0	NA	0/0	0/1	0/0	0/0	0/1	0/0	0/0	NA	0/0	0/0	0/1	0/1	0/0	0/0	0/0	0/0	0/0	0/0	0/0	0/0	NA	0/0	NA	0/0	NA	0/0	0/0	0/0	0/0	0/0	0/0	0/0	0/0	NA	0/0	0/0	0/1	NA	0/0
104963	105	G	A	146	PASS	NA	0/0	0/0	0/0	NA	0/1	0/0	NA	0/0	0/0	0/0	0/1	NA	0/0	0/0	0/0	0/0	0/0	0/0	0/0	0/1	0/0	0/0	0/0	NA	NA	0/0	NA	0/0	NA	0/0	0/1	0/0	0/0	0/1	0/0	0/1	0/0	NA	0/0	0/0	0/0	NA	0/0
104963	110	G	A	270	PASS	NA	0/1	0/0	0/0	NA	0/0	0/1	0/1	0/1	0/0	0/0	0/1	NA	0/0	0/0	0/0	0/0	0/0	0/1	0/0	0/0	0/0	0/0	0/0	NA	NA	0/1	NA	0/0	NA	0/1	0/1	0/1	0/0	0/0	0/0	0/1	0/1	NA	0/0	0/0	0/0	NA	0/1
104963	120	T	A	396	PASS	NA	1/1	0/0	0/1	NA	0/0	0/0	0/0	0/1	0/0	0/0	0/1	NA	0/0	0/0	0/0	0/1	0/1	0/1	0/1	0/0	0/1	1/1	0/0	NA	NA	0/1	NA	0/1	NA	0/0	0/1	0/1	0/0	0/1	0/0	0/1	0/0	NA	0/0	0/0	0/0	NA	0/1
104963	125	G	A	129	PASS	NA	0/0	0/0	0/0	NA	0/0	0/0	0/1	0/1	0/0	0/0	0/1	NA	0/0	0/0	0/0	0/0	0/0	0/0	0/0	0/0	0/0	0/0	0/0	0/0	NA	0/0	NA	0/0	NA	0/1	0/0	0/0	0/0	0/0	0/0	0/0	0/1	NA	0/0	0/0	0/0	NA	0/0
104963	129	G	A	52	PASS	NA	0/0	0/1	0/0	NA	0/0	0/0	0/0	0/0	0/1	0/0	0/0	NA	0/0	0/0	0/1	0/1	0/0	0/0	0/0	0/0	0/0	0/0	0/0	0/0	NA	0/0	NA	0/0	NA	0/0	0/0	0/0	0/0	0/0	0/0	0/0	0/0	NA	0/0	0/0	0/1	NA	0/0
104963	133	G	A	38.7374	PASS	NA	0/0	0/0	0/0	NA	0/0	0/0	0/0	0/1	0/0	0/1	0/0	NA	0/1	0/0	0/0	0/0	0/0	0/0	0/0	0/0	0/1	0/0	0/0	0/0	NA	0/0	NA	0/0	NA	0/0	0/0	0/0	0/1	0/0	0/0	0/1	0/0	NA	0/1	0/0	0/0	NA	0/0
106643	49	A	T	154	PASS	0/0	0/1	0/0	0/0	0/0	0/1	0/0	0/0	0/0	0/0	0/0	0/0	0/0	0/0	0/0	0/0	0/0	0/0	0/1	0/0	0/0	0/0	0/0	0/0	0/0	0/0	0/0	0/0	0/0	NA	0/0	0/0	0/0	0/0	NA	0/0	0/0	0/0	0/0	NA	0/0	0/1	0/1	0/0
106643	88	C	A	252	PASS	0/0	0/1	0/0	0/1	0/1	0/0	0/1	0/1	0/1	0/1	0/0	0/0	0/0	0/1	0/1	0/1	0/1	0/0	0/0	0/0	0/0	0/0	0/0	0/0	0/0	0/1	0/0	0/0	0/1	NA	0/0	0/0	0/0	0/0	NA	0/0	0/0	0/1	0/0	NA	0/1	0/0	0/0	0/0
106643	96	A	T	243	PASS	0/0	0/0	0/0	0/0	0/0	0/0	0/1	0/0	0/0	0/0	0/0	0/0	0/0	0/1	0/0	0/0	0/0	0/0	0/0	0/0	0/1	0/0	0/0	0/0	0/0	0/0	0/0	0/0	0/1	NA	0/1	0/1	0/0	0/0	NA	0/0	0/0	0/0	0/0	NA	0/1	0/0	0/0	0/0
106643	100	A	G	999	PASS	0/0	0/1	0/1	0/1	0/1	0/1	0/1	0/1	0/1	0/1	0/0	0/0	0/0	0/1	1/1	0/1	0/1	0/1	0/1	0/0	0/1	0/1	0/0	0/1	0/0	0/1	1/1	0/1	0/1	NA	1/1	0/1	0/0	0/0	NA	0/0	0/0	0/1	0/0	NA	0/1	0/1	0/0	0/0
106643	102	C	G	60	PASS	0/0	0/0	0/0	0/0	0/0	0/0	0/0	0/0	0/0	0/0	0/0	0/1	0/0	0/0	0/0	0/1	0/0	0/0	0/0	0/0	0/0	0/0	0/0	0/0	0/0	0/0	0/0	0/0	0/0	NA	0/0	0/0	0/1	0/0	NA	0/0	0/0	0/0	0/0	NA	0/0	0/0	0/0	0/0
106643	108	A	T	32.1487	PASS	0/0	0/0	0/0	0/0	0/0	0/0	0/0	0/0	0/0	0/0	0/0	0/0	0/0	0/0	0/0	0/0	0/0	0/0	0/0	0/0	0/0	0/0	0/0	0/0	0/0	0/0	0/0	0/0	0/1	NA	0/0	0/0	0/0	0/0	NA	0/0	0/0	0/0	0/0	NA	0/0	0/0	0/0	0/0
106643	109	T	C	71	PASS	0/0	0/0	0/0	0/0	0/0	0/0	0/0	0/0	0/0	0/0	0/0	0/0	0/0	0/0	0/0	0/0	0/0	0/0	0/0	0/0	0/1	0/0	0/0	0/0	0/0	0/0	0/1	0/0	0/0	NA	0/1	0/1	0/0	0/0	NA	0/0	0/0	0/0	0/0	NA	0/0	0/0	0/0	0/0
106643	115	C	A	378	PASS	0/0	0/1	0/0	0/0	0/0	0/1	0/1	0/0	0/0	0/0	0/0	0/0	0/0	0/1	0/0	0/1	0/1	0/1	0/0	0/0	0/1	0/0	0/1	0/0	0/0	0/0	0/0	0/0	0/0	NA	0/0	0/0	0/0	0/0	NA	0/0	0/0	0/0	0/0	NA	0/0	0/1	0/0	0/0
106643	122	A	C	40.0677	PASS	0/0	0/0	0/0	0/0	0/0	0/0	0/0	0/0	0/0	0/0	0/0	0/0	0/0	0/0	0/0	0/0	0/0	0/0	0/0	0/0	0/0	0/0	0/0	0/0	0/0	0/0	0/0	0/0	0/1	NA	0/0	0/0	0/0	0/0	NA	0/0	0/0	0/0	0/0	NA	0/0	0/0	0/0	0/0
106803	3	A	G	198	PASS	0/1	0/0	0/1	0/0	0/1	0/0	0/0	0/0	0/0	0/0	0/0	0/0	0/0	0/0	0/0	0/0	0/0	0/0	0/0	0/0	0/0	0/0	0/0	0/0	0/0	0/0	0/0	0/0	0/1	0/0	0/0	0/0	0/1	0/0	0/0	0/1	0/0	0/0	0/0	0/1	0/0	0/0	0/0	0/1
106803	15	A	T	127	PASS	0/0	0/1	0/0	0/0	0/0	0/0	0/0	0/0	0/0	0/0	0/0	0/0	0/0	0/0	0/0	0/0	0/0	0/1	0/0	0/0	0/0	0/0	0/1	0/0	0/0	0/1	0/0	0/0	0/0	0/1	0/0	0/0	0/1	0/0	0/0	0/0	0/0	0/0	0/1	0/0	0/0	0/1	0/0	0/0
106803	70	A	T	78	PASS	0/0	0/0	0/0	0/0	0/0	0/0	0/0	0/0	0/0	0/0	0/0	0/0	0/0	0/0	0/0	0/0	0/0	0/1	0/0	0/0	0/0	0/0	0/0	0/0	0/0	0/0	0/0	0/0	0/0	0/0	0/0	0/0	0/0	0/1	0/0	0/0	0/0	0/0	0/0	0/0	0/0	0/0	0/0	0/0
106803	106	T	A	381	PASS	0/0	0/0	0/1	0/0	0/0	0/0	0/1	0/0	0/0	0/0	0/0	0/0	0/0	0/0	0/0	0/0	0/0	0/0	0/0	0/0	0/0	0/1	0/0	0/0	0/0	0/0	0/0	0/0	0/1	0/0	0/0	0/0	0/1	0/0	0/0	0/1	0/0	0/0	0/0	0/1	0/0	0/0	0/1	0/1
106803	113	A	G	186	PASS	0/0	0/0	0/0	0/0	0/0	0/0	0/0	0/0	0/0	0/0	0/0	0/1	0/1	0/1	0/0	0/0	0/0	0/0	0/0	0/1	0/1	0/0	0/0	0/1	0/1	0/0	0/0	0/0	0/0	0/0	0/1	0/0	0/0	0/0	0/0	0/0	0/0	0/0	0/1	0/0	0/0	0/0	0/0	0/0
106803	115	G	A	999	PASS	0/1	0/1	0/1	0/0	0/1	0/0	0/1	0/0	0/0	0/1	0/0	0/1	0/1	0/0	0/0	0/1	0/1	0/1	0/1	0/1	0/0	0/1	0/1	0/1	0/1	0/1	0/1	0/1	0/1	0/1	0/0	0/0	0/1	0/1	0/1	0/1	0/1	0/1	0/0	0/1	0/1	0/0	0/1	0/1
106803	122	A	C	999	PASS	0/0	1/1	0/0	0/1	0/0	0/1	0/0	0/1	0/1	0/1	0/1	0/1	0/1	0/1	0/1	0/1	0/1	0/1	0/1	0/1	0/1	0/1	0/1	0/1	0/1	0/1	0/0	0/0	0/1	0/1	0/0	0/1	0/0	0/0	0/1	0/0	0/0	0/1	0/1	0/1	0/0	0/1	0/1	0/1
118603	59	C	T	285	PASS	NA	0/1	0/0	0/1	0/0	0/0	0/0	0/0	NA	NA	NA	0/1	NA	0/0	NA	0/0	0/1	0/0	0/0	0/0	NA	0/0	NA	NA	NA	NA	NA	NA	NA	0/1	0/1	NA	NA	0/0	0/1	0/0	NA	NA	NA	NA	0/1	0/0	NA	NA
118603	66	A	C	949	PASS	NA	0/1	0/1	1/1	0/1	0/1	1/1	1/1	NA	NA	NA	0/1	NA	1/1	NA	0/0	1/1	0/1	0/1	1/1	NA	0/1	NA	NA	NA	NA	NA	NA	NA	0/1	1/1	NA	NA	1/1	1/1	1/1	NA	NA	NA	NA	1/1	1/1	NA	NA
118603	111	G	C	250	PASS	NA	0/1	0/1	0/0	0/0	0/0	0/0	0/0	NA	NA	NA	0/0	NA	0/0	NA	0/1	0/0	0/1	0/1	0/0	NA	0/0	NA	NA	NA	NA	NA	NA	NA	0/0	0/0	NA	NA	0/0	0/0	0/0	NA	NA	NA	NA	0/0	0/0	NA	NA
128363	79	G	C	574	PASS	0/0	0/0	0/0	0/1	0/0	NA	NA	0/1	0/0	0/0	0/0	0/1	0/0	0/0	0/0	0/1	0/1	NA	0/1	NA	0/1	0/0	NA	0/0	0/1	0/1	0/1	0/0	NA	0/1	0/0	0/0	0/0	0/0	NA	NA	0/0	0/1	NA	0/1	0/0	NA	NA	NA
128363	141	G	T	319	PASS	0/0	0/1	0/1	0/0	0/0	NA	NA	0/0	0/1	0/0	0/0	0/0	0/1	0/1	0/0	0/1	0/0	NA	0/1	NA	0/0	0/1	NA	0/1	0/0	0/0	0/1	0/1	NA	0/1	0/0	0/0	0/0	0/0	NA	NA	1/1	0/0	NA	0/0	0/1	NA	NA	NA
128563	12	C	T	124	PASS	NA	0/0	0/1	0/0	0/0	0/0	0/0	0/0	0/0	NA	0/0	0/0	0/0	0/1	0/0	0/0	0/0	0/1	0/0	0/0	0/0	0/1	0/0	0/1	0/0	0/0	0/0	0/0	0/0	0/0	NA	0/0	0/0	NA	0/0	0/0	0/0	0/1	0/0	0/1	0/0	0/1	0/0	0/0
128563	14	A	G	109	PASS	NA	0/0	0/0	0/0	0/0	0/0	0/0	0/0	0/0	NA	0/0	0/1	0/0	0/0	0/0	0/0	0/0	0/0	0/0	0/0	0/0	0/0	0/0	0/0	0/0	0/0	0/0	0/0	0/0	0/0	NA	0/0	0/1	NA	0/0	0/0	0/0	0/1	0/0	0/0	0/0	0/1	0/0	0/0
128563	20	A	T	391	PASS	NA	0/0	0/1	0/0	0/1	0/1	0/1	0/1	0/1	NA	0/0	0/0	0/0	0/0	0/0	0/0	0/0	0/0	0/0	0/0	0/0	0/0	0/0	0/0	0/0	0/0	0/0	0/0	0/0	0/0	NA	0/0	0/1	NA	0/0	0/1	0/0	0/0	0/1	0/0	0/0	0/0	0/0	0/0
128563	37	A	C	999	PASS	NA	0/1	1/1	0/1	1/1	0/1	0/1	1/1	0/1	NA	1/1	0/1	0/1	0/1	1/1	1/1	1/1	1/1	1/1	1/1	0/1	1/1	1/1	1/1	0/1	0/1	0/1	0/1	1/1	1/1	NA	1/1	0/1	NA	1/1	1/1	1/1	0/1	0/1	1/1	0/1	1/1	0/1	1/1
128563	108	C	T	67	PASS	NA	0/0	0/0	0/0	0/0	0/1	0/1	0/0	0/0	NA	0/0	0/0	0/0	0/0	0/0	0/1	0/0	0/0	0/0	0/0	0/0	0/0	0/0	0/0	0/0	0/0	0/0	0/1	0/0	0/0	NA	0/1	0/0	NA	0/0	0/0	0/0	0/0	0/0	0/0	0/0	0/0	0/0	0/0
128563	117	G	A	116	PASS	NA	0/0	0/0	0/0	0/0	0/0	0/0	0/1	0/1	NA	0/0	0/0	0/0	0/1	0/0	0/0	0/0	0/1	0/1	0/1	0/0	0/0	0/1	0/0	0/0	0/0	0/0	0/0	0/0	0/1	NA	0/0	0/1	NA	0/0	0/1	0/0	0/0	0/0	0/0	0/1	0/0	0/0	0/1
137523	4	C	T	95	PASS	NA	0/0	0/0	0/0	0/0	0/0	0/0	0/0	0/0	0/0	0/0	0/1	0/0	0/0	0/0	0/0	0/0	0/0	NA	0/1	0/0	NA	0/0	0/0	0/0	NA	0/0	0/1	0/0	NA	0/0	0/0	0/0	0/0	NA	0/0	0/0	0/1	0/0	NA	0/1	0/0	0/0	NA
137523	19	G	A	982	PASS	NA	0/1	0/0	1/1	0/1	0/1	0/1	1/1	1/1	0/1	1/1	0/1	1/1	0/1	1/1	0/1	0/1	0/1	NA	0/1	0/1	NA	0/1	1/1	1/1	NA	0/1	0/0	1/1	NA	0/1	1/1	1/1	0/1	NA	0/1	1/1	0/0	1/1	NA	0/1	0/1	1/1	NA
137523	21	C	T	884	PASS	NA	0/1	0/0	1/1	0/1	0/1	0/1	0/1	1/1	0/0	0/1	0/1	1/1	0/1	0/1	0/1	0/0	0/1	NA	0/0	0/1	NA	0/1	0/0	0/1	NA	0/1	0/0	0/1	NA	0/1	1/1	0/1	0/0	NA	0/1	1/1	0/0	1/1	NA	0/1	0/1	1/1	NA
137523	24	C	T	76	PASS	NA	0/0	0/0	0/0	0/1	0/0	0/0	0/0	0/0	0/0	0/0	0/0	0/0	0/0	0/0	0/0	0/0	0/0	NA	0/0	0/0	NA	0/0	0/0	0/0	NA	0/1	0/0	0/0	NA	0/1	0/0	0/0	0/0	NA	0/0	0/0	0/1	0/0	NA	0/0	0/0	0/0	NA
137523	39	C	T	127	PASS	NA	0/1	0/0	0/0	0/0	0/1	0/0	0/0	0/0	0/0	0/0	0/1	0/0	0/0	0/0	0/0	0/0	0/1	NA	0/0	0/0	NA	0/1	0/0	0/0	NA	0/0	0/0	0/0	NA	0/0	0/0	0/0	0/0	NA	0/1	0/0	0/0	0/0	NA	0/0	0/0	0/0	NA
137523	45	G	A	96	PASS	NA	0/0	0/0	0/0	0/1	0/0	0/0	0/0	0/0	0/0	0/0	0/0	0/0	0/0	0/0	0/0	0/0	0/0	NA	0/0	0/0	NA	0/0	0/0	0/0	NA	0/1	0/0	0/0	NA	0/1	0/0	0/0	0/0	NA	0/0	0/0	0/1	0/0	NA	0/0	0/0	0/0	NA
137523	46	T	C	343	PASS	NA	0/0	0/0	0/0	0/1	0/0	0/1	0/1	0/0	0/1	0/0	0/0	0/0	0/1	0/0	0/0	0/1	0/0	NA	0/0	0/0	NA	0/0	0/0	0/0	NA	0/1	0/0	0/0	NA	0/1	0/0	0/0	0/0	NA	0/0	0/0	0/1	0/0	NA	0/0	0/0	0/0	NA
137523	70	T	C	941	PASS	NA	0/0	0/0	1/1	0/1	0/1	0/1	0/1	1/1	0/1	1/1	0/1	1/1	0/1	1/1	1/1	0/1	0/1	NA	0/1	0/1	NA	0/1	1/1	1/1	NA	0/1	0/0	1/1	NA	0/1	1/1	1/1	1/1	NA	0/1	1/1	0/0	1/1	NA	0/1	0/1	1/1	NA
137523	93	C	T	104	PASS	NA	0/0	0/0	0/0	0/0	0/0	0/0	0/0	0/0	0/0	0/0	0/1	0/0	0/0	0/0	0/0	0/0	0/0	NA	0/1	0/0	NA	0/0	0/0	0/0	NA	0/0	0/1	0/0	NA	0/0	0/0	0/0	0/0	NA	0/0	0/0	0/1	0/0	NA	0/1	0/0	0/0	NA
137523	103	C	T	237	PASS	NA	0/0	0/0	0/0	0/0	0/0	0/0	0/1	0/0	0/0	0/0	0/1	0/1	0/0	0/0	0/0	0/0	0/1	NA	0/0	0/1	NA	0/0	0/0	0/0	NA	0/0	0/0	0/0	NA	0/0	0/1	0/0	0/0	NA	0/0	0/0	0/0	0/0	NA	0/1	0/0	0/1	NA
137523	121	A	G	246	PASS	NA	0/0	0/1	0/0	0/1	0/1	0/1	NA	0/0	0/1	0/0	0/0	0/0	0/1	0/0	0/1	0/1	0/0	NA	0/0	0/0	NA	0/0	0/0	NA	NA	0/0	0/1	0/0	NA	0/0	0/0	0/0	0/0	NA	0/0	0/0	0/0	0/0	NA	0/0	0/0	0/0	NA
148243	22	G	A	167	PASS	0/1	NA	NA	NA	NA	NA	NA	NA	0/0	NA	NA	0/0	0/0	0/0	NA	NA	0/0	0/0	NA	NA	0/0	0/0	NA	NA	0/0	NA	NA	0/0	NA	0/0	0/1	0/1	0/1	NA	0/0	NA	0/1	NA	NA	NA	0/0	0/0	0/0	0/0
148243	38	A	G	607	PASS	0/0	NA	NA	NA	NA	NA	NA	NA	1/1	NA	NA	1/1	0/0	1/1	NA	NA	0/1	1/1	NA	NA	1/1	1/1	NA	NA	1/1	NA	NA	0/1	NA	1/1	0/1	0/1	0/0	NA	0/1	NA	0/1	NA	NA	NA	0/0	0/1	1/1	0/1
148243	53	T	G	569	PASS	0/0	NA	NA	NA	NA	NA	NA	NA	1/1	NA	NA	1/1	0/0	1/1	NA	NA	0/1	1/1	NA	NA	1/1	1/1	NA	NA	1/1	NA	NA	0/1	NA	1/1	0/1	0/1	0/0	NA	0/1	NA	0/1	NA	NA	NA	0/0	0/1	1/1	0/1
148243	55	T	A	91	PASS	0/1	NA	NA	NA	NA	NA	NA	NA	0/0	NA	NA	0/0	0/0	0/0	NA	NA	0/0	0/0	NA	NA	0/0	0/0	NA	NA	0/0	NA	NA	0/0	NA	0/0	0/1	0/1	0/1	NA	0/0	NA	0/0	NA	NA	NA	0/0	0/0	0/0	NA
148243	56	A	G	94	PASS	0/0	NA	NA	NA	NA	NA	NA	NA	0/0	NA	NA	0/0	0/1	0/0	NA	NA	0/1	NA	NA	NA	0/0	0/0	NA	NA	0/0	NA	NA	0/0	NA	0/0	0/0	0/0	0/0	NA	0/0	NA	0/0	NA	NA	NA	0/1	0/0	0/0	0/0
148243	66	C	G	999	PASS	0/1	NA	NA	NA	NA	NA	NA	NA	1/1	NA	NA	1/1	1/1	1/1	NA	NA	1/1	1/1	NA	NA	1/1	1/1	NA	NA	1/1	NA	NA	0/1	NA	1/1	1/1	1/1	1/1	NA	0/1	NA	1/1	NA	NA	NA	1/1	1/1	1/1	0/1
170523	37	C	A	102	PASS	0/0	0/0	0/0	0/0	0/0	0/0	0/0	0/0	0/0	0/0	0/1	0/1	0/0	0/0	0/0	0/0	0/0	0/1	0/0	0/0	NA	0/0	0/0	0/0	0/0	0/0	0/0	0/0	0/0	NA	0/0	0/0	NA	NA	0/0	NA	0/0	0/0	0/0	0/0	0/1	0/0	0/0	0/0
196763	21	G	A	119	PASS	NA	NA	0/0	0/0	0/0	0/0	0/0	0/0	0/0	NA	NA	NA	0/1	0/1	NA	0/1	0/0	0/0	NA	NA	0/0	NA	0/0	0/0	NA	0/1	NA	0/0	NA	NA	NA	NA	0/1	NA	0/0	0/1	0/0	0/0	0/0	NA	0/0	0/0	NA	0/0
196763	30	G	A	266	PASS	NA	NA	0/1	0/1	0/1	0/0	0/0	0/1	0/0	NA	NA	NA	0/0	0/0	NA	0/0	0/0	0/0	NA	NA	0/0	NA	0/1	0/0	NA	0/0	NA	0/1	NA	NA	NA	NA	0/0	NA	0/1	0/0	0/0	0/0	0/0	NA	0/1	0/1	NA	0/1
196763	63	T	C	166	PASS	NA	NA	0/0	0/0	0/0	0/0	0/0	0/1	0/0	NA	NA	NA	0/0	0/0	NA	0/1	0/1	0/0	NA	NA	0/0	NA	0/0	0/0	NA	0/0	NA	0/0	NA	NA	NA	NA	0/0	NA	0/0	0/0	0/0	0/0	0/1	NA	0/0	0/1	NA	0/0
196763	113	C	G	90	PASS	NA	NA	0/0	0/0	0/0	0/1	0/0	0/0	0/0	NA	NA	NA	0/0	0/0	NA	0/0	0/0	0/0	NA	NA	0/0	NA	0/0	0/0	NA	0/0	NA	0/0	NA	NA	NA	NA	0/0	NA	0/0	0/0	0/0	0/0	0/0	NA	0/0	0/0	NA	0/0
202163	12	A	T	999	PASS	0/1	0/1	0/1	0/1	0/1	0/1	0/1	0/1	0/1	0/1	0/1	0/1	1/1	0/1	0/1	0/1	0/0	0/1	1/1	0/1	0/1	0/1	0/1	0/0	0/1	0/1	0/1	0/0	0/1	NA	0/1	0/1	0/1	0/1	0/0	0/1	0/1	0/1	0/1	0/0	0/1	0/1	0/1	0/1
202163	41	A	T	105	PASS	0/0	0/1	0/0	0/0	0/0	0/1	0/0	0/0	0/0	0/0	0/0	0/0	0/0	0/0	0/0	0/0	0/0	0/0	0/0	0/0	0/1	0/0	0/0	0/0	0/0	0/0	0/0	0/0	0/0	NA	0/0	0/0	0/0	0/0	0/0	0/0	0/1	0/0	0/0	0/0	0/0	0/0	0/1	0/0
202163	135	A	G	100	PASS	0/0	0/0	0/0	0/0	0/0	0/0	0/1	0/0	0/0	0/0	0/0	0/0	0/0	0/0	0/0	0/0	0/0	0/0	0/0	0/0	0/0	0/1	0/0	0/0	0/0	0/0	0/0	0/0	0/0	NA	0/0	0/0	0/0	0/0	0/0	0/0	0/1	0/0	0/1	0/0	0/1	0/0	0/0	0/0
207803	4	C	A	122	PASS	NA	0/0	0/0	NA	0/0	0/0	NA	0/1	NA	NA	NA	0/0	0/0	NA	NA	0/1	0/1	NA	0/0	0/1	0/0	0/1	NA	NA	NA	0/0	0/0	0/1	0/0	NA	0/0	NA	0/0	NA	NA	0/1	0/0	0/0	0/0	NA	NA	0/0	0/1	NA
207803	54	C	T	94	PASS	NA	0/0	0/0	NA	0/0	0/0	NA	0/1	NA	NA	NA	0/0	0/0	NA	NA	0/1	0/1	NA	0/0	0/1	0/0	0/1	0/0	NA	NA	0/0	0/0	0/1	0/0	NA	0/0	0/0	NA	NA	NA	0/1	0/0	0/0	0/0	NA	NA	0/0	0/1	NA
207803	105	C	T	464	PASS	NA	0/0	0/0	NA	0/1	0/1	NA	0/0	NA	NA	NA	1/1	0/1	NA	NA	0/1	0/0	NA	0/0	0/1	0/1	0/0	0/0	NA	NA	0/1	0/0	0/0	1/1	NA	0/1	0/0	0/0	NA	NA	0/1	0/1	0/1	0/0	NA	NA	0/1	0/0	NA
207803	118	C	T	892	PASS	NA	1/1	1/1	NA	1/1	0/1	NA	1/1	NA	NA	NA	0/1	0/1	NA	NA	1/1	1/1	NA	NA	0/1	0/1	1/1	NA	NA	NA	0/1	1/1	1/1	0/1	NA	0/1	1/1	NA	NA	NA	0/1	0/1	1/1	1/1	NA	NA	0/1	1/1	NA
207803	137	C	T	779	PASS	NA	1/1	1/1	NA	0/1	1/1	NA	0/1	NA	NA	NA	0/0	0/1	NA	NA	0/1	0/1	NA	1/1	0/1	1/1	0/0	0/1	NA	NA	1/1	1/1	0/1	0/1	NA	1/1	0/1	NA	NA	NA	0/1	1/1	0/0	0/1	NA	NA	0/1	0/1	NA
207803	140	C	T	113	PASS	NA	0/0	0/0	NA	0/0	0/0	NA	0/0	NA	NA	NA	0/0	0/0	NA	NA	0/0	0/0	NA	0/0	0/1	0/1	0/0	NA	NA	NA	0/0	0/0	0/0	0/0	NA	0/0	NA	0/0	NA	NA	0/1	0/0	0/1	0/1	NA	NA	0/0	0/0	NA
210683	27	T	A	37.9188	PASS	NA	0/0	0/0	NA	0/0	0/0	NA	0/0	0/0	0/0	NA	0/0	0/0	NA	NA	NA	0/0	NA	0/0	NA	NA	0/1	0/0	0/0	NA	0/1	0/0	0/0	NA	NA	0/0	0/0	0/0	NA	0/0	0/0	0/0	0/0	0/0	NA	0/0	NA	NA	NA
210683	32	G	A	285	PASS	NA	0/0	0/0	NA	0/1	0/1	NA	0/0	0/0	0/1	0/0	0/1	0/0	NA	NA	NA	0/1	NA	0/0	NA	NA	0/0	0/0	0/0	NA	0/0	0/1	0/0	NA	NA	0/0	0/0	0/1	NA	0/0	0/0	0/0	0/0	0/1	NA	0/0	NA	NA	NA
210683	62	C	T	130	PASS	NA	0/0	0/0	NA	0/0	0/0	NA	0/1	0/0	0/1	0/0	0/0	0/0	NA	NA	NA	0/0	NA	0/0	NA	NA	0/0	0/0	0/0	NA	0/0	0/0	0/0	NA	NA	0/1	0/1	0/0	NA	0/0	0/1	0/0	0/0	0/1	NA	0/0	NA	NA	NA
210683	80	C	T	164	PASS	NA	0/0	0/0	NA	0/0	0/0	NA	0/1	0/0	0/0	0/0	0/0	0/0	NA	NA	NA	0/0	NA	0/0	NA	NA	0/0	0/0	0/0	NA	0/0	0/0	0/0	NA	NA	0/0	0/0	0/0	NA	0/1	0/0	0/0	0/1	0/0	NA	0/0	NA	NA	NA
210683	101	A	G	188	PASS	NA	0/0	0/0	NA	0/0	0/0	NA	0/1	0/0	0/0	0/0	0/0	0/0	NA	NA	NA	0/0	NA	0/0	NA	NA	0/0	0/0	0/0	NA	0/0	0/0	0/0	NA	NA	0/0	0/0	0/0	NA	0/1	0/0	0/0	0/1	0/0	NA	0/0	NA	NA	NA
210683	109	C	T	155	PASS	NA	0/0	0/0	NA	0/0	0/0	NA	0/0	0/0	0/0	0/0	0/1	0/0	NA	NA	NA	0/1	NA	0/1	NA	NA	0/0	0/0	0/0	NA	0/0	0/0	0/0	NA	NA	0/0	0/0	0/0	NA	0/1	0/0	0/0	0/0	0/0	NA	0/0	NA	NA	NA
210683	110	C	T	89	PASS	NA	0/1	0/0	NA	0/0	0/0	NA	0/0	0/0	0/0	0/0	0/0	0/0	NA	NA	NA	0/0	NA	0/0	NA	NA	0/0	0/1	0/1	NA	0/0	0/0	0/0	NA	NA	0/0	0/0	0/0	NA	0/0	0/0	0/1	0/0	0/0	NA	0/0	NA	NA	NA
210683	111	G	A	67	PASS	NA	NA	0/0	NA	0/0	0/0	NA	0/0	0/0	0/0	0/0	0/0	0/0	NA	NA	NA	0/0	NA	0/0	NA	NA	0/0	0/0	0/1	NA	0/0	0/0	0/0	NA	NA	0/0	0/0	0/0	NA	0/0	0/0	0/1	0/0	0/0	NA	0/0	NA	NA	NA
210683	119	G	C	45.67	PASS	NA	0/0	0/0	NA	0/0	0/0	NA	0/0	0/1	0/0	0/1	0/0	0/0	NA	NA	NA	0/1	NA	0/0	NA	NA	0/0	0/0	0/0	NA	0/0	0/0	0/1	NA	NA	0/0	0/0	0/0	NA	0/0	0/0	0/0	0/0	0/0	NA	0/0	NA	NA	NA
210683	125	C	T	117	PASS	NA	0/0	0/0	NA	0/0	0/0	NA	0/1	0/0	0/1	0/0	0/0	0/0	NA	NA	NA	0/0	NA	0/0	NA	NA	0/0	0/0	0/0	NA	0/0	0/0	0/0	NA	NA	0/1	0/1	0/0	NA	0/0	0/1	0/0	0/0	0/1	NA	0/0	NA	NA	NA
210683	129	G	A	128	PASS	NA	0/0	0/0	NA	0/0	0/0	NA	0/1	0/0	0/1	0/0	0/0	0/0	NA	NA	NA	0/0	NA	0/0	NA	NA	0/0	0/0	0/0	NA	NA	0/0	0/0	NA	NA	0/1	0/1	0/0	NA	0/0	0/1	0/0	0/0	0/1	NA	0/0	NA	NA	NA
210683	134	C	T	195	PASS	NA	0/0	0/0	NA	0/1	0/1	NA	0/0	0/0	0/1	0/0	0/1	0/0	NA	NA	NA	0/1	NA	0/0	NA	NA	0/0	0/0	0/0	NA	0/0	0/0	0/0	NA	NA	0/0	0/0	0/1	NA	0/0	0/0	0/0	0/0	0/1	NA	0/0	NA	NA	NA
210683	138	A	T	503	PASS	NA	0/1	0/0	NA	0/0	0/0	NA	0/1	0/1	0/0	0/1	0/0	0/0	NA	NA	NA	0/1	NA	0/0	NA	NA	0/0	0/0	0/1	NA	0/0	0/0	0/1	NA	NA	0/0	0/0	0/1	NA	0/1	0/0	0/1	0/1	0/0	NA	0/0	NA	NA	NA
222123	6	T	C	85	PASS	0/0	0/0	0/0	0/0	0/0	0/0	0/0	0/0	0/0	NA	0/1	0/0	0/0	0/0	0/0	0/0	0/0	0/0	0/1	NA	0/0	0/0	0/0	0/0	0/0	0/0	0/0	0/0	0/0	0/0	0/0	0/0	0/1	0/0	0/0	0/0	0/0	0/0	0/0	0/1	0/1	0/0	0/0	0/0
222123	37	C	T	206	PASS	0/0	0/0	0/0	0/1	0/0	0/0	0/1	0/0	0/0	NA	0/1	0/0	0/0	0/0	0/0	0/0	0/0	0/1	0/0	NA	0/0	0/0	0/0	0/1	0/0	0/0	0/1	0/0	0/1	0/1	0/0	0/0	0/0	0/1	0/0	0/0	0/0	0/0	0/1	0/0	0/0	0/0	0/0	0/0
222123	53	T	C	274	PASS	0/0	0/1	0/1	0/1	0/0	0/1	0/1	0/0	0/0	NA	0/0	0/0	0/0	0/0	0/1	0/1	0/0	0/0	0/0	NA	0/0	0/0	0/0	0/1	0/0	0/0	0/0	0/1	0/1	0/0	0/0	0/0	0/0	0/0	0/0	0/0	0/1	0/1	0/0	0/0	0/1	0/0	0/1	0/0
222123	76	C	T	218	PASS	0/0	0/0	0/1	0/1	0/0	0/0	0/1	0/0	0/0	NA	0/1	0/0	0/0	0/0	0/0	0/0	0/0	0/1	0/0	NA	0/0	0/0	0/0	0/1	0/0	0/0	0/1	0/0	0/1	0/1	0/0	0/0	0/0	0/1	0/0	0/0	0/0	0/0	0/1	0/0	0/0	0/0	0/0	0/0
222123	80	G	A	185	PASS	0/0	0/0	0/0	0/1	0/0	0/0	0/0	0/0	0/0	NA	0/0	0/0	0/0	0/1	0/0	0/0	0/1	0/1	0/0	NA	0/1	0/0	0/0	0/0	0/1	0/0	0/0	0/0	0/0	0/0	0/0	0/0	0/1	0/0	0/0	0/1	0/1	0/1	0/0	0/0	0/0	0/1	0/0	0/1
222123	86	C	A	53	PASS	0/0	0/1	0/0	0/0	0/0	0/0	0/0	0/0	0/0	NA	0/0	0/0	0/1	0/0	0/0	0/0	0/0	0/0	0/1	NA	0/0	0/1	0/0	0/0	0/0	0/0	0/0	0/0	0/0	0/0	0/1	0/0	0/0	0/0	0/0	0/0	0/0	0/0	0/0	0/0	0/0	0/1	0/0	0/0
222123	90	G	T	65	PASS	0/0	0/1	0/0	0/0	0/0	0/0	0/0	0/0	0/0	NA	0/0	0/0	0/1	0/0	0/0	0/0	0/0	0/0	0/1	NA	0/0	0/1	0/0	0/0	0/0	0/0	0/0	0/0	0/0	0/0	0/1	0/0	0/0	0/0	0/0	0/0	0/0	0/0	0/0	0/0	0/0	0/1	0/0	0/0
222123	93	C	T	109	PASS	0/0	0/1	0/1	0/0	0/1	0/0	0/1	0/1	0/0	NA	0/1	0/0	0/1	0/0	0/0	0/1	0/0	0/0	0/0	NA	0/0	0/0	0/1	0/0	0/1	0/1	0/0	0/0	0/0	0/0	0/0	0/0	0/0	0/0	0/0	0/0	0/0	0/0	0/0	0/0	0/1	0/0	0/0	0/0
222123	96	C	A	74	PASS	0/0	0/0	0/0	0/0	0/0	0/0	0/0	0/0	0/0	NA	0/1	0/0	0/0	0/0	0/0	0/0	0/0	0/0	0/1	NA	0/0	0/0	0/0	0/0	0/0	0/0	0/0	0/0	0/0	0/0	0/0	0/0	0/1	0/0	0/0	0/0	0/0	0/0	0/0	0/1	0/1	0/0	0/0	0/0
222123	116	C	T	214	PASS	0/1	0/1	0/0	0/0	0/0	0/0	0/1	0/0	0/0	NA	0/0	0/0	0/0	0/1	0/0	0/1	0/0	0/0	0/0	NA	0/0	0/1	0/0	0/0	0/1	0/0	0/0	0/0	0/0	0/0	0/0	0/0	0/0	0/0	0/1	0/0	0/0	0/0	0/0	0/0	0/0	0/1	0/1	0/1
222123	128	G	A	230	PASS	0/0	0/0	0/1	0/0	0/0	0/1	0/1	0/0	0/0	NA	0/0	0/0	0/0	0/0	0/0	0/1	0/0	0/0	0/0	NA	0/0	0/0	0/0	0/1	0/0	0/0	0/0	0/1	0/1	0/0	0/0	0/0	0/0	0/0	0/0	0/0	0/1	0/1	0/0	0/0	0/1	0/0	0/1	0/0
231443	137	C	G	999	PASS	NA	NA	NA	0/1	NA	1/1	NA	0/1	NA	1/1	NA	1/1	NA	NA	NA	NA	1/1	1/1	1/1	0/1	0/0	1/1	NA	0/1	0/1	NA	0/1	NA	0/1	NA	1/1	0/1	NA	NA	1/1	NA	0/1	1/1	1/1	0/1	0/1	NA	NA	NA
243083	113	C	T	737	PASS	1/1	NA	1/1	0/1	0/1	0/1	NA	NA	NA	1/1	1/1	NA	NA	1/1	1/1	NA	0/1	0/1	1/1	0/1	0/1	0/1	NA	0/0	NA	NA	1/1	1/1	1/1	1/1	0/1	NA	1/1	NA	0/0	0/1	NA	1/1	0/1	0/1	0/1	1/1	0/1	NA
243083	116	A	T	182	PASS	0/1	NA	0/1	0/0	0/1	0/0	NA	NA	NA	0/0	0/0	0/0	0/0	0/0	0/0	NA	0/0	0/1	0/1	0/0	0/0	0/0	NA	0/0	0/0	NA	0/0	0/1	0/0	0/1	0/0	NA	NA	NA	0/0	0/1	NA	NA	0/1	0/0	0/0	0/0	0/0	NA
243083	122	C	A	426	PASS	0/1	NA	0/1	0/0	0/1	0/0	NA	NA	NA	0/1	0/0	0/0	0/0	0/0	0/1	NA	0/0	0/1	0/1	0/0	0/0	0/1	NA	0/0	0/0	NA	0/0	0/1	0/0	0/1	0/1	NA	0/1	NA	0/0	0/1	NA	NA	0/1	0/0	0/0	0/0	0/0	NA
243083	125	A	T	235	PASS	0/1	NA	0/1	0/0	0/1	0/0	NA	NA	NA	0/1	0/0	0/0	0/0	NA	0/0	NA	0/0	0/1	0/1	0/0	0/0	NA	NA	0/0	0/0	NA	NA	0/0	0/0	0/1	0/1	NA	0/1	NA	0/0	0/0	NA	0/1	0/1	0/0	0/1	0/0	0/0	NA
263723	6	G	T	40.1371	PASS	NA	NA	0/0	NA	NA	0/0	0/0	0/0	0/0	0/1	0/0	0/0	NA	NA	0/0	0/0	0/0	NA	NA	0/0	0/0	0/0	NA	NA	0/0	0/0	0/0	NA	0/0	NA	0/1	NA	0/0	NA	0/0	0/1	0/0	0/0	NA	NA	0/0	NA	0/1	NA
263723	51	A	T	251	PASS	NA	NA	0/0	NA	NA	0/0	0/0	0/0	0/0	0/0	0/1	0/1	NA	NA	0/0	0/0	0/0	NA	NA	0/1	0/1	0/1	NA	NA	0/1	0/0	0/0	NA	0/0	NA	0/0	NA	0/0	NA	0/1	0/0	0/0	0/1	NA	NA	0/0	NA	0/0	NA
263723	87	T	C	143	PASS	NA	NA	0/1	NA	NA	0/0	0/0	0/0	0/0	0/0	0/0	0/0	NA	NA	0/0	0/0	0/0	NA	NA	0/0	0/1	0/0	NA	NA	0/0	0/0	0/1	NA	0/0	NA	0/0	NA	0/1	NA	0/0	0/0	0/0	0/0	NA	NA	0/0	NA	0/0	NA
263723	92	A	T	37.6614	PASS	NA	NA	0/0	NA	NA	0/0	0/0	0/0	0/0	0/0	0/0	0/0	NA	NA	0/0	0/0	0/0	NA	NA	0/0	0/0	0/0	NA	NA	0/0	0/1	0/0	NA	0/1	NA	0/0	NA	0/0	NA	0/0	0/0	0/0	0/0	NA	NA	0/0	NA	0/0	NA
301203	23	A	G	61	PASS	0/0	0/0	0/0	0/0	0/0	0/1	0/0	0/0	0/0	0/0	0/0	0/0	NA	0/0	0/0	0/0	0/0	0/0	0/0	0/0	0/0	0/0	0/0	0/1	0/0	0/0	0/1	0/0	0/0	0/0	0/0	0/0	0/0	0/0	0/0	0/0	0/0	0/0	0/0	NA	0/0	0/0	0/0	0/0
301203	27	T	A	241	PASS	0/1	0/0	0/0	0/0	0/0	0/0	0/0	0/0	0/0	0/1	0/0	0/0	NA	0/0	0/0	0/0	0/1	0/0	0/0	0/1	0/0	0/0	0/0	0/0	0/1	0/0	0/0	0/0	0/1	0/0	0/1	0/0	0/1	0/0	0/0	0/0	0/1	0/0	0/0	NA	0/0	0/0	0/0	0/0
301203	30	T	G	54	PASS	0/0	0/0	0/0	0/0	0/0	0/0	0/0	NA	0/0	0/0	0/0	0/0	NA	0/0	0/0	0/0	0/0	0/0	0/0	0/0	0/0	0/1	0/0	0/0	0/0	0/0	0/0	0/0	0/1	0/0	0/0	0/0	0/0	0/0	0/0	0/0	0/0	0/0	0/0	NA	0/0	0/0	0/0	0/0
301203	35	T	C	271	PASS	0/0	0/0	0/0	0/0	0/0	0/0	0/0	0/0	0/0	0/1	0/1	0/1	NA	0/0	0/0	0/0	0/0	0/0	0/0	0/0	0/1	0/1	0/0	0/0	0/0	0/0	0/0	0/1	0/1	0/0	0/1	0/1	0/1	0/0	0/0	0/0	0/0	0/0	0/0	NA	0/0	0/0	0/0	0/0
301203	44	T	A	139	PASS	0/0	0/0	0/0	0/0	0/0	0/0	0/0	NA	0/0	0/0	0/0	0/0	NA	0/0	0/0	0/0	0/0	0/0	0/0	0/0	0/0	0/0	0/0	0/0	0/0	0/0	0/0	0/0	0/0	0/0	0/0	0/0	0/0	0/0	0/0	0/0	0/0	0/0	0/0	NA	0/0	0/1	0/1	0/0
301203	53	T	G	220	PASS	0/0	0/0	0/0	0/0	0/0	0/0	0/0	0/0	0/0	0/0	0/0	0/0	NA	0/0	0/0	0/0	0/0	0/0	0/1	0/0	0/0	0/1	0/0	0/0	0/0	0/0	0/0	0/0	0/0	0/0	0/0	0/0	0/0	0/0	0/0	0/0	0/1	0/0	0/0	NA	0/0	0/1	0/1	0/0
301203	55	A	G	117	PASS	0/0	0/0	0/0	0/1	0/0	0/1	0/1	0/0	0/0	0/0	0/0	0/0	NA	0/0	0/0	0/0	0/0	0/0	0/0	0/0	0/0	0/0	0/0	0/0	0/0	0/0	0/0	0/0	0/0	0/1	0/0	0/0	0/0	0/0	0/0	0/0	0/0	0/0	0/0	NA	0/0	0/0	0/1	0/0
301203	59	T	G	78	PASS	0/0	0/0	0/0	0/0	0/1	0/0	0/0	NA	0/0	0/0	0/1	0/0	NA	0/0	0/0	0/0	0/0	0/0	0/0	0/0	0/1	0/0	0/0	0/0	0/0	0/0	0/0	0/0	0/0	0/0	0/0	0/0	0/0	0/0	0/1	0/0	0/0	0/0	0/0	NA	0/0	0/0	0/0	0/0
301203	60	G	A	349	PASS	0/0	0/1	0/1	0/0	0/1	0/1	0/0	NA	0/0	0/0	0/0	0/0	NA	0/1	0/0	0/0	0/0	0/1	0/0	0/0	0/0	0/1	0/1	0/0	0/1	0/1	0/1	0/0	0/0	0/0	0/0	0/0	0/0	0/1	0/0	0/0	0/0	0/1	0/0	NA	0/0	0/1	0/0	0/1
301203	72	C	T	90	PASS	0/0	0/0	0/1	0/0	0/0	0/0	0/0	0/0	0/0	0/0	0/0	0/0	NA	0/0	0/0	0/0	0/0	0/1	0/0	0/0	0/0	0/1	0/0	0/0	0/0	0/1	0/0	0/0	0/0	0/0	0/0	0/0	0/0	0/1	0/0	0/0	0/0	0/0	0/0	NA	0/0	0/0	0/0	0/0
301203	110	T	C	61	PASS	0/0	0/0	0/0	0/0	0/0	0/0	0/0	NA	0/0	0/0	0/0	0/0	NA	0/0	0/0	0/1	0/0	0/0	0/1	0/0	0/0	0/0	0/0	0/0	0/0	0/0	0/0	0/0	0/0	0/0	0/0	0/0	0/1	0/0	0/0	0/0	0/0	0/0	0/0	NA	0/0	0/0	0/0	0/1
301203	139	T	C	163	PASS	0/0	0/0	0/0	0/0	0/0	0/0	0/1	0/0	0/1	0/0	0/0	0/1	NA	0/0	0/0	0/1	0/0	0/0	0/0	0/1	0/0	0/0	0/0	0/0	0/0	0/0	0/0	0/0	0/0	0/0	0/0	0/0	0/0	0/0	0/0	0/0	0/0	0/0	0/0	NA	0/0	0/0	0/0	0/0
302563	7	C	T	77	PASS	0/0	0/0	0/0	NA	NA	0/0	NA	0/0	0/0	0/0	NA	0/1	NA	0/1	0/0	0/0	NA	0/0	0/0	0/0	0/0	0/0	NA	NA	0/0	0/0	0/0	NA	0/0	NA	NA	NA	NA	NA	0/0	0/0	0/0	NA	0/0	0/0	0/0	0/0	NA	NA
302563	14	T	A	318	PASS	0/1	0/0	0/0	NA	NA	0/1	NA	0/0	0/1	0/1	NA	0/0	NA	0/0	0/0	0/1	NA	0/1	0/1	0/0	0/0	0/0	NA	NA	0/0	0/0	0/0	NA	0/0	NA	NA	NA	NA	NA	0/1	0/0	0/0	NA	0/0	0/0	0/0	0/0	NA	NA
302563	23	T	C	236	PASS	0/0	0/0	0/0	NA	NA	0/1	NA	0/0	0/1	0/0	NA	0/1	NA	0/0	0/0	0/1	NA	0/0	0/0	0/0	0/0	0/0	NA	NA	0/0	0/0	0/0	NA	0/1	NA	NA	NA	NA	NA	0/0	0/0	0/0	NA	0/0	0/0	0/0	0/0	NA	NA
302563	35	C	T	97	PASS	0/0	0/1	NA	NA	NA	0/0	NA	0/0	0/0	0/0	NA	0/0	NA	0/1	0/1	0/0	NA	0/0	0/0	0/0	0/0	0/1	NA	NA	0/0	0/0	0/0	NA	0/0	NA	NA	NA	NA	NA	0/0	0/0	0/0	NA	0/0	0/0	0/0	0/0	NA	NA
302563	40	G	A	48.8877	PASS	0/0	0/1	0/0	NA	NA	0/0	NA	0/0	0/0	0/0	NA	0/0	NA	0/0	0/1	0/0	NA	0/0	0/0	0/0	0/0	0/1	NA	NA	0/0	0/0	0/0	NA	0/0	NA	NA	NA	NA	NA	0/0	0/0	0/0	NA	0/0	0/0	0/0	0/0	NA	NA
302563	41	C	T	103	PASS	0/0	0/0	0/0	NA	NA	0/0	NA	0/1	0/0	0/0	NA	0/0	NA	0/1	0/0	0/0	NA	0/1	0/0	0/0	0/1	0/0	NA	NA	0/0	0/0	0/0	NA	0/0	NA	NA	NA	NA	NA	0/0	0/0	0/1	NA	0/0	0/0	0/0	0/1	NA	NA
302563	78	G	T	374	PASS	0/0	0/0	0/1	NA	NA	0/1	NA	0/0	0/1	0/0	NA	0/1	NA	0/0	0/0	0/1	NA	0/0	0/0	0/1	0/0	0/0	NA	NA	0/1	0/0	0/0	NA	0/1	NA	NA	NA	NA	NA	0/1	0/0	0/0	NA	0/0	0/0	0/0	0/0	NA	NA
302563	96	G	A	33.6289	PASS	0/0	0/0	0/1	NA	NA	0/0	NA	0/0	0/0	0/0	NA	0/0	NA	0/0	0/0	0/0	NA	0/0	0/0	0/1	0/0	0/0	NA	NA	0/1	0/0	0/0	NA	0/0	NA	NA	NA	NA	NA	0/0	0/0	0/0	NA	0/0	0/0	0/0	0/0	NA	NA
302563	141	C	T	407	PASS	0/1	0/1	0/0	NA	NA	0/1	NA	0/0	0/1	NA	NA	0/0	NA	0/1	0/1	0/0	NA	0/1	0/1	0/0	0/0	0/1	NA	NA	0/0	0/0	NA	NA	NA	NA	NA	NA	NA	NA	0/1	0/0	0/0	NA	0/0	0/0	0/0	0/0	NA	NA
319883	22	T	C	57	PASS	NA	0/0	0/1	0/0	0/0	0/0	0/0	0/0	0/0	NA	0/0	0/0	NA	0/0	NA	0/0	NA	NA	NA	0/0	0/0	NA	NA	0/0	NA	NA	0/0	0/0	0/0	0/0	NA	0/1	0/0	NA	NA	0/0	0/1	0/0	0/0	NA	0/0	NA	0/0	NA
319883	49	C	T	74	PASS	NA	0/0	0/0	0/1	0/1	0/0	0/0	0/1	0/0	NA	0/0	0/0	NA	0/1	NA	0/0	NA	NA	NA	0/0	0/0	NA	NA	0/0	NA	NA	0/0	0/0	0/0	0/0	NA	0/0	0/0	NA	NA	0/1	0/1	0/0	0/0	NA	0/0	NA	0/0	NA
319883	73	T	C	871	PASS	NA	1/1	0/1	0/1	0/0	1/1	0/1	0/1	0/1	NA	1/1	1/1	NA	0/1	NA	0/1	NA	NA	NA	1/1	1/1	NA	NA	1/1	NA	NA	1/1	0/1	0/1	1/1	NA	1/1	0/0	NA	NA	0/1	0/1	0/1	1/1	NA	1/1	NA	1/1	NA
319883	89	C	G	64	PASS	NA	0/0	0/0	0/1	0/1	0/0	0/1	0/1	0/0	NA	0/0	0/0	NA	0/1	NA	NA	NA	NA	NA	0/0	0/0	NA	NA	0/0	NA	NA	0/0	0/0	0/0	0/0	NA	0/0	0/0	NA	NA	0/1	0/1	0/0	0/0	NA	0/0	NA	0/0	NA
319883	99	C	A	184	PASS	NA	0/1	0/0	0/0	0/0	0/0	0/1	0/0	0/0	NA	0/1	0/1	NA	0/0	NA	0/0	NA	NA	NA	0/0	0/1	NA	NA	0/1	NA	NA	0/0	0/1	0/1	0/0	NA	0/1	0/0	NA	NA	0/0	0/0	0/0	0/0	NA	0/0	NA	0/0	NA
340323	18	G	C	116	PASS	0/0	0/0	0/0	0/0	0/1	0/0	0/0	0/0	0/0	0/0	0/0	0/0	0/0	0/0	0/0	0/1	0/0	0/0	0/0	0/0	0/0	0/0	0/0	0/0	0/0	0/0	0/0	NA	0/0	0/0	0/0	0/1	0/0	NA	0/0	0/1	0/0	0/0	0/0	0/0	0/0	0/0	0/0	0/1
340323	39	C	A	137	PASS	0/0	0/0	0/0	0/0	0/0	0/0	0/0	0/0	0/0	0/0	0/0	0/0	0/1	0/1	0/0	0/0	0/0	0/0	0/0	0/0	0/0	0/0	0/0	0/0	0/1	0/0	0/0	NA	0/0	0/0	0/1	0/0	0/0	NA	0/1	0/0	0/0	0/0	0/0	0/0	0/0	0/0	0/1	0/1
340323	47	C	A	87	PASS	0/0	0/0	0/0	0/0	0/0	0/0	0/0	0/0	0/0	0/0	0/0	0/0	0/0	0/0	0/0	0/0	0/0	0/0	0/0	0/0	0/0	0/0	0/0	0/0	0/1	0/0	0/0	NA	0/0	0/0	0/0	0/0	0/0	NA	0/1	0/0	0/0	0/0	0/0	0/0	0/0	0/0	0/1	0/1
340323	58	T	C	67	PASS	0/0	0/0	0/0	0/0	0/0	0/0	0/0	0/0	0/0	0/1	0/0	0/1	0/0	0/0	0/1	0/0	0/0	0/0	0/0	0/0	0/1	0/0	0/0	0/0	0/1	0/0	0/0	NA	0/0	0/1	0/0	0/0	0/1	NA	0/0	0/1	0/0	0/0	0/0	0/0	0/0	0/0	0/0	0/0
340323	69	A	T	981	PASS	0/1	0/1	0/1	0/0	0/0	0/0	0/0	0/1	0/0	0/1	0/0	0/1	0/0	0/0	0/0	0/1	0/0	0/1	0/1	0/1	0/1	0/1	NA	0/1	0/0	0/0	0/0	NA	0/1	0/1	0/0	0/0	0/1	NA	0/0	0/1	0/1	0/0	0/1	0/0	0/1	0/0	0/0	0/0
340323	74	T	C	999	PASS	0/1	0/1	0/1	0/1	0/1	0/1	0/1	0/0	0/0	0/0	0/0	0/0	0/0	0/0	0/0	0/1	0/1	0/1	0/1	0/0	0/0	0/1	0/0	0/1	0/1	0/1	0/1	NA	0/0	0/0	0/0	0/1	0/0	NA	0/0	0/0	0/0	0/1	0/1	0/1	0/0	0/0	0/1	0/0
340323	99	G	T	106	PASS	0/0	0/0	0/0	0/0	0/1	0/0	0/0	0/0	0/0	0/0	0/0	0/0	0/0	0/0	0/0	0/1	0/0	0/0	0/0	0/0	0/0	0/0	0/0	0/0	0/0	0/0	0/0	NA	0/0	0/0	0/0	0/1	0/0	NA	0/0	0/1	0/0	0/0	0/0	0/0	0/0	0/0	0/0	0/1
340323	103	G	T	329	PASS	0/0	0/0	0/0	0/0	0/0	0/0	0/0	0/0	0/1	0/1	0/0	0/0	0/0	0/0	0/0	0/0	0/0	0/1	0/1	0/1	0/0	0/0	0/0	0/0	0/0	0/1	0/0	NA	0/0	0/0	0/0	0/0	0/0	NA	0/1	0/0	0/0	0/0	0/0	0/0	0/1	0/1	0/0	0/0
340323	106	T	C	408	PASS	0/0	0/0	0/0	0/0	0/0	0/1	0/0	0/0	0/1	0/1	0/0	0/0	0/0	0/0	NA	0/0	0/0	0/1	0/1	0/1	0/0	0/1	0/0	0/0	0/0	0/1	0/0	NA	0/0	0/0	0/0	0/0	0/0	NA	0/0	0/0	0/0	0/0	0/0	0/0	0/1	0/1	0/1	0/0
340323	107	C	A	294	PASS	0/0	0/0	0/0	0/0	0/0	0/1	0/0	0/0	0/1	0/1	0/0	0/0	0/0	0/1	0/0	0/0	0/0	0/1	0/1	0/1	0/0	0/1	0/0	0/0	0/0	0/0	0/0	NA	0/0	0/0	0/0	0/0	0/0	NA	0/0	0/0	0/0	0/0	0/0	0/0	0/0	0/1	0/0	0/0
340323	119	C	A	999	PASS	0/1	0/1	0/1	0/0	0/0	0/0	0/0	0/1	0/0	0/1	0/1	0/1	0/0	0/0	NA	0/1	0/0	0/1	0/1	0/1	0/1	0/1	0/0	0/1	0/1	0/0	0/0	NA	0/1	0/1	0/1	0/0	0/1	NA	0/0	0/1	0/1	0/0	0/1	0/0	0/1	0/0	0/0	0/0
340323	125	C	A	999	PASS	0/1	0/1	0/0	0/0	0/1	0/0	0/0	0/1	0/0	0/1	0/1	0/1	0/0	0/0	0/1	0/1	0/0	0/1	0/1	0/1	0/1	0/1	0/0	0/1	0/0	0/0	0/0	NA	0/1	0/1	0/1	0/0	0/1	NA	0/0	0/1	0/1	0/1	0/1	0/1	0/1	0/0	0/0	0/0
340323	130	T	A	196	PASS	0/0	0/0	0/0	0/0	0/0	0/0	0/0	0/0	0/1	0/1	0/0	0/0	0/0	0/1	0/0	0/0	0/0	0/1	0/0	0/0	0/0	0/0	0/0	0/0	0/0	0/1	0/0	NA	0/0	0/0	0/0	0/0	0/0	NA	0/0	0/0	0/0	0/0	0/0	0/0	0/0	0/1	0/1	0/0
357603	19	T	A	165	PASS	0/0	NA	NA	NA	0/0	0/0	0/0	NA	0/0	0/0	0/1	0/0	0/0	0/0	0/0	0/0	0/0	0/1	0/0	NA	0/0	0/0	NA	NA	NA	NA	0/0	NA	0/0	0/0	0/0	NA	0/1	NA	0/0	0/0	0/1	0/1	0/0	NA	NA	0/0	0/0	0/1
357603	38	A	G	143	PASS	0/0	NA	NA	NA	0/0	0/0	0/0	NA	0/0	0/1	0/1	0/0	0/0	0/0	0/1	0/0	0/0	0/0	0/0	NA	0/0	0/0	NA	NA	NA	NA	0/1	NA	0/0	0/1	0/0	NA	0/0	NA	0/0	0/0	0/0	0/0	0/0	NA	NA	NA	0/0	0/0
357603	54	C	T	200	PASS	0/1	NA	NA	NA	0/1	0/0	0/0	NA	0/0	0/0	0/0	0/0	0/0	0/1	0/0	0/0	0/0	0/0	0/0	NA	0/0	0/0	NA	NA	NA	NA	0/0	NA	0/1	0/1	0/1	NA	0/0	NA	0/1	0/0	0/0	0/0	0/0	NA	NA	0/0	0/0	0/0
405883	4	A	G	840	PASS	0/1	0/1	0/1	0/0	0/0	0/0	0/0	0/0	0/0	0/0	0/1	0/1	0/1	0/1	0/0	0/1	0/1	0/0	0/0	0/1	0/0	0/0	0/0	0/0	0/0	0/0	0/1	0/0	0/0	0/0	0/0	0/1	0/0	0/0	0/0	0/1	0/1	0/0	0/0	0/0	0/0	0/0	0/0	0/0
405883	26	C	A	257	PASS	0/0	0/0	0/0	0/0	0/0	0/0	0/0	0/0	0/0	0/0	0/0	0/1	0/1	0/0	0/0	0/0	0/0	0/0	0/0	0/1	0/0	0/0	0/0	0/0	0/0	0/0	0/0	0/0	0/0	0/0	0/0	0/0	0/0	0/0	0/0	0/0	0/0	0/1	0/0	0/0	0/0	0/1	0/1	0/0
405883	74	C	G	102	PASS	0/0	0/0	0/0	0/0	0/0	0/0	0/0	0/0	0/0	0/0	0/0	0/0	0/0	0/0	0/0	0/0	0/0	0/0	0/0	0/0	0/0	0/1	0/0	0/0	0/0	0/0	0/0	0/1	0/1	0/1	0/0	0/0	0/0	0/0	0/0	0/0	0/0	0/0	0/0	0/0	0/0	0/0	0/0	0/0
405883	82	G	A	999	PASS	0/0	0/1	0/1	0/0	0/0	0/0	0/1	0/1	0/0	0/1	0/0	0/0	0/0	0/0	0/0	0/1	0/0	0/1	0/1	0/1	0/1	0/0	0/0	0/1	0/1	0/1	0/0	0/1	0/0	0/1	0/1	0/0	0/1	0/1	0/1	0/0	0/1	0/1	0/1	0/0	0/0	0/0	0/1	0/1
405883	85	T	C	225	PASS	0/0	0/0	0/0	0/0	0/0	0/0	0/1	0/0	0/0	0/0	0/0	0/0	0/0	0/0	0/0	0/0	0/1	0/0	0/0	0/0	0/0	0/0	0/0	0/0	0/0	0/0	0/0	0/0	0/0	0/0	0/0	0/0	0/0	0/0	0/0	0/0	0/0	0/0	0/0	0/0	0/1	0/0	0/0	0/1
405883	86	C	T	999	PASS	0/1	0/1	0/1	0/0	0/1	0/1	0/1	0/1	0/1	0/1	0/1	0/0	0/1	0/1	0/0	0/1	0/0	0/1	0/1	0/1	0/1	0/1	0/0	0/1	0/1	0/1	0/1	0/1	0/1	0/1	0/1	0/1	0/1	0/1	0/1	0/1	0/1	0/1	0/1	0/1	0/1	0/0	0/1	0/1
405883	107	C	T	999	PASS	1/1	0/1	0/1	0/1	0/1	0/1	0/1	0/1	0/1	0/1	0/1	0/0	0/1	0/1	0/1	0/1	0/1	0/1	0/1	0/1	0/1	0/1	0/1	0/1	0/1	0/1	0/1	0/1	0/1	0/1	0/1	0/1	0/1	0/1	0/1	0/1	0/1	0/1	0/1	0/1	0/1	0/1	0/1	0/1
405883	110	T	A	123	PASS	0/0	0/0	0/0	0/0	0/0	0/0	0/0	0/0	0/0	0/1	0/0	0/0	0/1	0/0	0/0	0/0	0/0	0/0	0/0	0/0	0/1	0/0	0/0	0/0	0/0	0/0	0/0	0/0	0/0	0/0	0/0	0/0	0/0	0/0	0/0	0/1	0/0	0/0	0/0	0/0	0/0	0/0	0/0	0/0
405883	114	C	A	313	PASS	0/0	0/0	0/0	0/0	0/0	0/0	0/0	0/0	0/0	0/0	0/0	0/0	0/0	0/0	0/0	0/0	0/0	0/0	0/0	0/0	0/0	0/1	0/0	0/1	0/0	0/0	0/0	0/0	0/1	0/1	0/0	0/0	0/1	0/0	0/0	0/0	0/0	0/0	0/0	0/0	0/0	0/0	0/0	0/0
405883	135	G	C	243	PASS	0/0	0/0	0/0	0/0	0/0	0/0	0/0	0/0	0/0	0/0	0/0	0/0	0/0	0/0	0/0	0/0	0/0	0/0	0/0	0/1	0/0	0/0	0/0	0/0	0/0	0/0	0/0	0/0	0/0	0/0	0/0	0/0	0/0	0/0	0/0	0/0	0/0	0/1	0/0	0/0	0/0	0/1	0/1	0/0
405883	142	G	T	999	PASS	1/1	1/1	1/1	0/1	1/1	0/1	1/1	1/1	1/1	0/1	1/1	0/1	0/1	1/1	1/1	1/1	1/1	1/1	1/1	1/1	1/1	1/1	0/1	1/1	0/1	1/1	0/1	0/1	1/1	1/1	0/1	1/1	1/1	1/1	1/1	1/1	1/1	1/1	1/1	0/1	1/1	1/1	0/1	NA
406723	18	G	A	239	PASS	0/1	0/0	0/0	NA	NA	0/1	NA	0/1	0/0	0/0	0/0	0/1	0/0	0/0	NA	0/1	0/0	0/0	0/1	0/0	0/0	0/0	0/0	0/1	0/0	NA	0/0	0/1	0/0	NA	NA	0/0	0/1	NA	NA	0/1	0/0	0/0	0/0	NA	0/1	0/1	0/0	0/1
406723	19	C	G	227	PASS	0/1	0/0	0/0	NA	NA	0/1	NA	0/1	0/0	0/0	0/0	0/1	0/0	0/0	NA	0/1	0/0	0/0	0/1	0/0	0/0	0/0	0/0	0/1	0/0	NA	0/0	0/1	0/0	NA	NA	0/0	0/1	NA	NA	0/1	0/0	0/0	0/0	NA	0/1	0/1	0/0	0/1
406723	20	G	A	999	PASS	1/1	1/1	1/1	NA	NA	1/1	NA	1/1	1/1	0/1	1/1	1/1	1/1	1/1	NA	1/1	1/1	1/1	1/1	1/1	1/1	0/1	0/1	1/1	1/1	NA	1/1	1/1	1/1	NA	NA	1/1	1/1	NA	NA	1/1	1/1	1/1	1/1	NA	1/1	1/1	1/1	1/1
406723	55	G	A	124	PASS	0/0	0/0	0/0	NA	NA	0/0	NA	0/0	0/0	0/0	0/0	0/0	0/0	0/0	NA	0/1	0/0	0/0	0/0	0/0	0/1	0/0	0/0	0/1	0/0	NA	0/0	0/0	0/1	NA	NA	0/1	0/0	NA	NA	0/0	0/0	0/1	0/1	NA	0/0	0/0	0/0	0/0
406723	57	A	T	228	PASS	0/0	0/1	0/1	NA	NA	0/0	NA	0/0	0/0	0/0	0/1	0/0	0/0	0/1	NA	0/0	0/1	0/0	0/0	0/0	0/0	0/0	0/1	0/0	0/0	NA	0/0	0/0	0/1	NA	NA	0/1	0/0	NA	NA	0/0	0/1	0/0	0/0	NA	0/1	0/1	0/1	0/0
406723	72	C	T	80	PASS	0/0	0/0	0/0	NA	NA	0/0	NA	0/1	0/0	0/0	0/0	0/0	0/0	0/0	NA	0/0	0/0	0/0	0/0	0/0	0/0	0/0	0/0	0/0	0/0	NA	0/1	0/1	0/0	NA	NA	0/0	0/0	NA	NA	0/0	0/1	0/0	0/0	NA	0/0	0/0	0/0	0/0
406723	104	C	G	359	PASS	0/0	0/1	0/0	NA	NA	0/1	NA	0/0	0/0	0/0	0/1	0/0	0/1	0/0	NA	0/0	0/1	0/1	0/1	0/1	0/1	0/0	0/0	0/0	0/1	NA	0/0	0/0	0/1	NA	NA	0/0	0/1	NA	NA	0/0	0/0	0/0	0/1	NA	0/1	0/0	0/0	0/0
406723	112	C	G	59	PASS	0/0	0/0	0/1	NA	NA	0/0	NA	0/0	0/0	0/0	0/0	0/0	0/0	0/1	NA	0/0	0/0	NA	0/1	0/0	0/0	0/0	0/0	0/0	0/0	NA	0/0	0/0	0/1	NA	NA	0/0	0/0	NA	NA	0/0	0/0	0/0	0/0	NA	0/1	0/1	0/1	0/0
406723	128	C	A	999	PASS	0/1	1/1	1/1	NA	NA	0/1	NA	0/1	0/1	0/1	0/1	0/1	1/1	0/1	NA	0/1	0/1	1/1	0/1	1/1	0/1	0/1	0/1	0/1	1/1	NA	1/1	0/1	1/1	NA	NA	1/1	0/1	NA	NA	0/1	0/1	1/1	1/1	NA	0/1	0/1	1/1	0/1
417523	19	T	A	196	PASS	0/0	0/0	0/1	0/0	0/0	0/0	0/0	0/0	0/0	0/0	0/0	0/0	0/0	0/0	0/0	0/0	0/0	0/1	0/0	0/0	0/1	0/0	0/0	0/0	0/0	0/0	0/1	0/0	0/0	0/1	0/0	0/0	0/1	0/0	0/0	0/0	0/0	0/0	0/1	0/1	0/0	0/0	0/0	0/0
417523	35	G	T	999	PASS	0/0	0/0	0/1	0/0	0/0	0/0	0/0	0/0	0/0	0/1	0/1	0/0	0/0	0/0	0/0	0/1	0/1	0/1	0/0	0/0	0/1	0/0	0/1	0/1	0/1	0/0	0/1	0/1	0/0	0/1	0/0	0/0	0/1	0/0	0/0	0/1	0/1	0/1	0/1	0/0	0/1	0/1	0/0	0/0
417523	41	T	C	599	PASS	0/0	0/0	0/0	0/0	0/1	0/0	0/0	0/0	0/0	0/0	0/0	0/0	0/0	0/0	0/0	0/0	0/0	0/1	0/0	0/0	0/1	0/0	0/0	0/0	0/0	0/0	0/1	0/1	0/1	0/1	0/1	0/0	0/1	0/0	0/1	0/1	0/0	0/1	0/1	0/1	0/0	0/0	0/0	0/0
417523	49	G	T	197	PASS	0/0	0/0	0/0	0/0	0/0	0/0	0/1	0/0	0/0	0/0	0/0	0/0	0/0	0/0	0/0	0/0	0/1	0/0	0/1	0/0	0/0	0/0	0/0	0/0	0/0	0/0	0/0	0/0	0/0	0/0	0/0	0/0	0/0	0/0	0/0	0/0	0/1	0/0	0/1	0/0	0/0	0/0	0/0	0/0
417523	52	G	A	36.4358	PASS	0/0	0/0	0/0	0/0	0/0	0/0	0/0	0/0	0/0	0/0	0/1	0/0	0/0	0/0	0/0	0/0	0/0	0/0	0/0	0/0	0/0	0/0	0/0	0/0	0/0	0/0	0/0	0/1	0/0	0/0	0/0	0/0	0/0	0/0	0/0	0/0	0/0	0/0	0/0	0/0	0/0	0/0	0/0	0/0
417523	55	A	G	182	PASS	0/0	0/0	0/0	0/0	0/0	0/0	0/1	0/0	0/0	0/0	0/1	0/1	0/0	0/0	0/1	0/0	0/0	0/0	0/0	0/0	0/0	0/1	0/0	0/0	0/0	0/1	0/0	0/0	0/0	0/0	0/0	0/1	0/0	0/0	0/0	0/0	0/0	0/0	0/0	0/0	0/0	0/0	0/0	0/0
417523	59	A	T	717	PASS	0/1	0/0	0/0	0/0	0/1	0/1	0/0	0/1	0/0	0/0	0/0	0/0	0/0	0/1	0/0	0/0	0/0	0/0	0/0	0/0	0/0	0/0	0/0	0/0	0/0	0/0	0/0	0/0	0/1	0/0	0/1	0/0	0/0	0/0	0/1	0/1	0/0	0/1	0/0	0/0	0/0	0/0	0/0	0/0
417523	74	G	T	219	PASS	0/0	0/1	0/0	0/0	0/1	0/0	0/0	0/0	0/0	0/0	0/0	0/0	0/1	0/1	0/0	0/0	0/0	0/0	0/0	0/0	0/0	0/0	0/0	0/0	0/0	0/0	0/0	0/0	0/0	0/0	0/1	0/0	0/0	0/0	0/0	0/0	0/0	0/0	0/0	0/0	0/0	0/1	0/0	0/0
417523	114	A	T	159	PASS	0/0	0/0	0/0	0/0	0/0	0/0	0/0	0/0	0/0	0/0	0/0	0/0	0/0	0/0	0/1	0/0	0/0	0/0	0/1	0/0	0/0	0/0	0/0	0/0	0/0	0/0	0/0	0/0	0/0	0/0	0/0	0/0	0/0	0/0	0/0	0/0	0/0	0/0	0/0	0/1	0/1	0/0	0/0	0/0
417523	138	G	A	65	PASS	0/0	0/0	0/0	0/0	0/0	0/0	0/0	0/0	0/0	0/0	0/0	0/0	0/0	0/0	0/0	0/0	0/1	0/1	0/0	0/0	0/0	0/0	0/0	0/0	0/0	0/1	0/0	0/0	0/0	0/0	0/0	0/0	0/0	0/0	0/0	0/0	0/0	0/0	0/0	0/0	0/0	0/0	0/0	0/0
12764	33	C	T	102	PASS	NA	NA	0/0	0/1	0/1	NA	0/1	0/0	0/0	0/0	0/1	0/0	0/0	0/0	NA	NA	NA	0/0	0/0	NA	NA	NA	NA	0/0	0/0	0/0	0/1	0/1	0/1	0/0	0/0	0/0	0/1	NA	NA	0/0	0/0	0/0	NA	0/0	NA	0/1	NA	NA
12764	60	T	C	696	PASS	NA	NA	0/1	1/1	0/0	NA	0/1	1/1	1/1	1/1	0/1	1/1	1/1	0/1	NA	NA	NA	1/1	1/1	NA	NA	NA	NA	0/1	1/1	1/1	0/1	0/1	1/1	0/0	NA	0/1	1/1	NA	NA	0/1	1/1	1/1	NA	1/1	NA	1/1	NA	NA
12764	82	C	T	81	PASS	NA	NA	0/0	0/0	0/1	NA	0/0	0/0	0/0	NA	0/0	0/1	0/0	0/0	NA	NA	NA	0/0	0/0	NA	NA	NA	NA	0/0	0/0	0/0	0/0	0/1	0/1	0/0	0/0	0/0	0/0	NA	NA	0/0	0/0	0/1	NA	0/1	NA	0/0	NA	NA
12764	83	G	A	30.3668	PASS	NA	NA	0/0	0/0	0/0	NA	0/0	0/0	0/0	NA	0/1	0/1	0/0	0/0	NA	NA	NA	0/0	0/0	NA	NA	NA	NA	0/0	0/0	0/1	0/1	0/0	0/0	0/0	0/0	0/0	0/0	NA	NA	0/1	0/0	0/0	NA	0/0	NA	0/0	NA	NA
25044	11	T	C	999	PASS	0/1	NA	0/1	0/1	0/0	0/1	0/1	0/1	0/1	0/1	0/1	0/1	0/1	0/0	0/1	0/1	0/1	0/1	0/1	0/1	0/1	0/1	0/1	0/1	0/1	0/1	0/1	0/1	0/1	0/1	0/1	0/1	0/1	0/1	0/0	0/0	0/1	0/1	0/1	0/1	0/1	0/1	NA	0/1
25044	86	T	G	386	PASS	0/0	NA	0/0	0/1	0/0	0/0	0/0	0/0	0/0	0/0	0/0	0/0	0/0	0/0	0/0	0/0	0/0	0/1	0/0	0/0	0/0	0/0	0/1	0/0	0/1	0/0	0/0	0/0	0/0	0/0	0/0	0/0	0/0	0/0	0/0	0/0	0/0	0/0	0/0	0/0	0/0	0/0	NA	0/0
27244	23	G	T	73	PASS	0/0	0/1	0/0	0/0	0/0	0/0	0/0	0/0	0/0	0/0	0/0	0/0	0/0	0/0	0/0	0/0	0/0	0/0	0/0	0/0	0/0	0/0	NA	0/0	0/0	0/0	0/0	0/0	NA	0/0	0/1	0/1	0/1	0/0	0/0	0/0	0/1	0/0	0/0	0/0	0/0	0/0	0/0	0/0
27244	45	C	T	276	PASS	0/0	0/0	0/0	0/1	0/0	0/0	0/0	0/0	0/0	0/0	0/0	0/0	0/0	0/1	0/0	0/0	0/1	0/0	0/0	0/0	0/1	0/1	NA	0/0	0/0	0/1	0/1	0/1	NA	0/0	0/0	0/0	0/0	0/0	0/1	0/0	0/1	0/1	0/1	0/1	0/1	0/0	0/0	0/0
27244	54	A	T	999	PASS	0/1	0/1	0/1	0/1	0/1	0/1	1/1	0/1	1/1	1/1	0/1	0/1	0/1	1/1	1/1	0/1	0/1	0/1	0/1	1/1	NA	0/0	NA	0/0	0/1	0/1	0/0	0/1	NA	0/0	0/0	0/0	0/1	0/1	0/0	0/0	0/0	0/0	0/1	0/0	0/0	1/1	1/1	0/1
27244	87	A	G	999	PASS	0/1	0/1	0/1	0/0	0/1	0/1	0/0	0/1	0/0	0/0	0/1	0/1	0/0	0/0	0/0	0/1	0/0	0/0	0/0	0/0	0/0	0/1	NA	0/1	0/1	0/0	0/1	0/1	NA	1/1	0/1	0/1	0/1	0/1	0/1	0/1	0/1	0/1	0/0	0/1	0/1	0/0	0/0	0/0
27244	106	T	A	602	PASS	0/0	0/0	0/0	0/1	0/0	0/0	0/0	0/1	0/0	0/0	0/0	0/0	0/1	0/1	0/0	0/0	0/1	0/1	0/0	0/0	NA	0/1	NA	0/0	0/0	0/1	0/1	0/1	NA	0/0	0/0	0/0	0/0	0/0	0/1	0/0	0/1	0/1	0/1	0/0	0/1	0/0	0/0	0/1
27244	137	G	A	128	PASS	0/0	0/1	0/0	0/0	0/0	0/0	0/0	0/0	0/0	0/0	0/0	0/0	0/0	0/0	0/0	0/0	0/0	0/0	0/0	0/0	0/0	0/0	NA	0/0	0/1	0/0	0/0	0/0	NA	0/0	0/1	0/1	0/0	0/1	0/0	0/0	0/0	0/1	0/0	0/0	0/0	0/0	0/0	0/0
33564	122	T	C	57	PASS	NA	0/0	NA	0/0	0/0	NA	0/0	0/0	0/1	0/0	0/0	0/0	0/0	0/0	NA	0/0	0/0	NA	0/0	0/0	0/0	NA	0/1	NA	NA	0/0	NA	NA	NA	NA	NA	NA	NA	NA	NA	0/0	NA	0/0	0/1	NA	NA	0/0	0/0	0/0
33564	127	C	A	142	PASS	NA	0/0	NA	0/0	0/0	0/0	0/0	0/0	1/1	0/0	0/0	0/0	NA	0/0	NA	0/0	0/0	NA	0/0	0/0	0/0	NA	1/1	NA	NA	0/0	0/0	0/0	NA	NA	NA	NA	NA	0/1	NA	0/0	NA	0/0	0/0	NA	NA	0/0	0/0	0/0
39484	12	C	G	84	PASS	0/0	NA	0/0	0/0	0/0	0/0	0/0	0/0	NA	0/0	NA	0/0	NA	NA	NA	NA	NA	NA	0/0	NA	0/0	0/0	NA	0/0	0/0	0/0	0/0	0/0	NA	NA	0/1	0/0	0/0	0/0	0/0	0/1	0/1	0/0	0/0	0/0	0/0	0/0	NA	0/0
39484	30	T	G	74	PASS	0/0	NA	0/0	0/0	0/0	0/0	NA	0/0	NA	0/0	NA	0/0	NA	NA	NA	NA	NA	NA	0/0	NA	0/0	0/0	NA	0/0	0/0	0/0	0/0	0/0	NA	NA	0/1	0/0	0/0	0/0	0/0	0/1	0/1	0/0	0/0	0/0	0/0	0/0	NA	0/0
39484	32	C	A	82	PASS	0/0	NA	0/0	0/0	0/1	0/1	0/0	0/0	NA	0/0	NA	0/0	NA	NA	NA	NA	NA	NA	0/0	NA	0/0	0/0	NA	0/1	0/0	0/0	0/0	0/0	NA	NA	0/0	0/0	0/0	0/0	0/0	0/0	0/0	0/0	0/0	0/0	0/0	0/0	NA	0/1
39484	40	G	C	476	PASS	0/0	NA	0/0	0/0	0/0	0/0	0/0	0/0	NA	0/1	NA	0/0	NA	NA	NA	NA	NA	NA	0/0	NA	1/1	0/0	NA	0/1	0/1	0/1	0/0	0/0	NA	NA	0/0	0/0	0/0	0/0	0/1	0/1	0/1	0/1	0/0	0/0	0/0	0/0	NA	0/1
39484	55	C	A	999	PASS	1/1	NA	1/1	0/1	0/1	0/1	1/1	1/1	NA	1/1	NA	1/1	NA	NA	NA	NA	NA	NA	1/1	NA	1/1	0/1	NA	0/1	1/1	1/1	0/1	1/1	NA	NA	0/1	1/1	1/1	1/1	1/1	0/1	0/1	1/1	0/0	1/1	1/1	1/1	NA	0/1
39484	68	G	A	999	PASS	1/1	NA	1/1	0/1	0/1	0/1	1/1	1/1	NA	1/1	NA	1/1	NA	NA	NA	NA	NA	NA	1/1	NA	1/1	0/1	NA	0/1	1/1	1/1	0/1	1/1	NA	NA	0/1	1/1	1/1	1/1	1/1	0/1	0/1	1/1	0/0	1/1	1/1	0/1	NA	0/1
39484	71	A	G	67	PASS	0/0	NA	0/0	0/0	0/1	0/1	0/0	0/0	NA	0/0	NA	0/0	NA	NA	NA	NA	NA	NA	0/0	NA	0/0	0/0	NA	0/1	0/0	0/0	0/0	0/0	NA	NA	0/0	0/0	0/0	0/0	NA	0/0	0/0	0/0	0/0	0/0	0/0	0/0	NA	0/1
39484	73	G	T	110	PASS	0/1	NA	0/0	0/0	0/1	0/0	0/1	0/1	NA	0/0	NA	0/0	NA	NA	NA	NA	NA	NA	0/0	NA	0/0	0/0	NA	0/0	0/0	0/0	0/1	0/0	NA	NA	0/0	0/1	0/1	0/1	NA	0/0	0/0	0/0	0/0	0/0	0/0	0/0	NA	0/0
39484	91	T	C	46.1944	PASS	0/0	NA	0/1	0/0	0/0	0/1	0/0	0/0	NA	0/0	NA	0/0	NA	NA	NA	NA	NA	NA	0/0	NA	0/0	0/0	NA	0/0	0/0	0/0	0/0	0/0	NA	NA	0/0	0/0	0/0	0/0	0/0	0/0	0/0	0/0	0/0	0/0	0/0	0/0	NA	0/0
39484	138	A	G	68	PASS	0/1	NA	0/0	0/0	0/1	0/0	NA	0/1	NA	0/0	NA	0/0	NA	NA	NA	NA	NA	NA	0/0	NA	0/0	0/0	NA	0/0	0/0	0/0	0/0	0/0	NA	NA	0/0	NA	0/1	0/0	NA	0/0	0/0	0/0	0/0	0/0	0/0	0/0	NA	0/0
43884	7	A	G	117	PASS	0/0	0/0	0/1	NA	0/0	0/0	0/1	0/0	0/0	0/0	0/1	0/0	0/0	0/0	NA	NA	0/0	0/0	NA	0/0	0/0	0/0	0/0	0/0	NA	NA	0/1	0/0	0/1	NA	NA	0/0	0/0	NA	0/0	0/0	0/0	0/1	0/1	0/1	0/0	0/0	NA	NA
43884	17	T	G	681	PASS	0/1	0/0	0/0	NA	1/1	0/1	0/0	0/0	0/0	0/1	0/0	0/1	0/1	0/1	NA	NA	0/1	0/1	NA	1/1	0/1	0/0	0/1	0/1	NA	NA	0/1	0/1	0/0	NA	NA	0/0	0/1	NA	0/0	0/1	0/0	0/0	0/0	0/0	0/0	0/0	NA	NA
43884	22	A	G	98	PASS	0/1	0/0	0/0	NA	0/0	0/0	0/1	0/0	0/1	0/0	0/0	0/0	0/0	0/0	NA	NA	0/0	0/0	NA	0/0	0/0	0/0	0/0	0/0	NA	NA	0/0	0/0	0/0	NA	NA	0/0	0/0	NA	0/1	0/0	0/0	0/0	0/0	0/0	0/0	0/0	NA	NA
43884	31	T	G	52	PASS	0/0	0/1	0/1	NA	0/0	0/0	0/0	0/0	0/0	0/0	0/0	0/0	0/0	0/0	NA	NA	0/0	0/1	NA	0/0	0/0	0/0	0/0	0/0	NA	NA	0/0	0/0	0/0	NA	NA	0/0	0/0	NA	0/0	0/0	NA	0/0	0/0	0/0	0/0	0/0	NA	NA
43884	34	T	C	107	PASS	0/0	0/0	0/1	NA	0/0	0/0	0/0	0/0	0/0	0/0	0/0	0/0	0/0	0/0	NA	NA	0/0	0/0	NA	0/0	0/0	0/1	0/0	0/0	NA	NA	0/0	0/0	0/0	NA	NA	0/1	0/0	NA	0/0	0/0	0/0	0/0	0/0	0/0	0/0	0/0	NA	NA
43884	37	T	C	616	PASS	0/1	0/0	0/0	NA	0/1	0/1	0/0	0/0	0/0	NA	0/0	0/1	0/1	0/1	NA	NA	0/1	0/0	NA	0/1	0/1	0/0	0/1	0/1	NA	NA	0/1	0/1	0/0	NA	NA	0/0	0/1	NA	0/0	0/1	0/0	0/0	0/0	0/0	0/0	0/0	NA	NA
43884	43	T	C	276	PASS	0/1	0/0	0/0	NA	0/0	0/0	0/1	0/0	0/1	0/0	0/0	0/0	0/1	0/0	NA	NA	0/0	0/0	NA	0/0	0/1	0/0	0/0	0/0	NA	NA	0/0	0/0	0/0	NA	NA	0/0	0/0	NA	0/1	0/0	0/1	0/0	0/0	0/0	0/0	0/0	NA	NA
43884	66	A	G	240	PASS	0/0	0/0	0/1	NA	0/0	0/0	0/1	0/0	0/0	0/0	0/1	0/0	0/0	0/0	NA	NA	0/0	0/1	NA	0/0	0/0	0/0	0/0	0/1	NA	NA	0/1	0/0	0/1	NA	NA	0/0	0/0	NA	0/0	0/1	0/0	0/1	0/1	0/1	0/1	0/0	NA	NA
43884	76	T	C	157	PASS	0/0	0/0	0/1	NA	0/0	0/0	0/1	0/0	0/0	0/0	0/1	0/0	0/0	0/0	NA	NA	0/0	0/0	NA	0/0	0/0	0/0	0/0	0/1	NA	NA	0/1	0/0	0/1	NA	NA	0/0	0/0	NA	0/0	0/0	0/0	0/1	0/1	0/1	0/0	0/0	NA	NA
43884	92	G	A	30.8422	PASS	0/0	NA	0/0	NA	0/0	0/0	0/0	0/0	0/0	0/0	0/0	0/1	0/0	0/0	NA	NA	0/0	0/0	NA	0/0	0/0	0/0	0/0	0/0	NA	NA	0/0	0/0	0/0	NA	NA	0/0	0/0	NA	0/0	0/1	0/0	0/0	0/0	0/0	0/0	0/0	NA	NA
43884	112	A	G	35.8222	PASS	0/0	0/1	0/1	NA	0/0	0/0	0/0	0/0	NA	0/0	0/0	0/0	0/0	0/0	NA	NA	0/0	0/1	NA	0/0	0/0	0/0	0/0	0/0	NA	NA	0/0	0/0	0/0	NA	NA	0/0	0/0	NA	0/0	0/0	NA	0/0	0/0	0/0	0/0	0/0	NA	NA
43884	115	A	G	363	PASS	0/1	0/0	0/1	NA	0/0	0/0	0/0	NA	NA	0/0	0/0	0/0	0/1	0/0	NA	NA	0/0	0/0	NA	0/0	0/1	0/1	0/0	0/0	NA	NA	0/0	0/0	0/0	NA	NA	0/1	0/0	NA	0/1	0/0	0/1	0/0	0/0	0/0	0/0	0/0	NA	NA
43884	130	G	A	102	PASS	0/0	0/0	0/1	NA	0/0	0/0	0/0	0/0	0/0	NA	0/0	0/0	0/0	0/0	NA	NA	0/0	0/0	NA	0/0	0/0	0/1	0/0	0/0	NA	NA	0/0	0/0	0/0	NA	NA	0/1	0/0	NA	0/0	0/0	0/0	0/0	0/0	0/0	0/0	0/0	NA	NA
49724	45	A	G	68	PASS	0/0	0/0	0/0	0/0	0/0	0/0	0/0	0/0	0/0	0/0	0/0	0/0	NA	0/0	0/0	0/0	0/1	0/0	NA	0/0	0/0	0/0	0/1	0/0	0/0	NA	0/0	0/0	0/0	NA	0/0	0/0	0/0	0/0	0/0	NA	0/0	0/0	0/0	0/1	0/0	NA	0/0	0/0
49724	46	G	A	66	PASS	0/0	0/1	0/0	0/0	0/0	0/0	0/0	0/0	0/0	0/0	0/0	0/0	NA	0/0	0/0	0/0	0/0	0/0	NA	0/0	0/1	0/0	0/0	0/0	0/1	0/0	0/0	0/0	0/0	NA	0/0	0/0	0/1	0/0	0/0	NA	0/0	0/0	0/0	0/0	0/0	NA	0/0	0/0
75284	4	G	A	196	PASS	NA	0/1	0/0	0/0	0/0	0/0	0/0	0/0	0/0	NA	0/0	0/0	NA	0/1	0/0	0/0	0/1	0/1	0/0	NA	NA	NA	0/0	NA	0/0	0/0	0/0	NA	0/0	0/0	NA	0/0	0/1	NA	0/1	0/1	0/1	NA	0/1	NA	0/0	0/1	0/0	0/0
75284	7	A	G	36.9088	PASS	NA	0/0	0/0	0/0	0/0	0/0	0/0	0/0	0/0	NA	0/0	0/0	NA	0/0	0/0	0/0	0/0	0/0	0/0	NA	NA	NA	0/0	NA	0/0	0/0	0/0	NA	0/0	0/0	NA	0/0	0/0	NA	0/0	0/0	0/0	NA	0/0	NA	0/0	0/0	0/0	0/0
75284	24	C	T	248	PASS	NA	0/0	0/0	0/0	0/0	0/0	0/1	0/0	0/1	NA	0/0	0/0	NA	0/0	0/0	0/1	0/0	0/1	0/1	NA	NA	NA	0/1	NA	0/0	0/1	0/0	NA	0/0	0/0	NA	0/0	0/0	NA	0/0	0/0	0/0	NA	0/0	NA	0/0	0/1	0/1	0/0
75284	34	C	T	388	PASS	NA	0/0	0/1	0/0	0/0	0/0	0/1	0/1	0/0	NA	0/0	0/1	NA	0/1	0/1	0/0	0/1	0/0	0/0	NA	NA	NA	0/0	NA	0/0	0/0	0/0	NA	0/0	0/0	NA	0/1	0/0	NA	0/0	0/1	0/0	NA	0/1	NA	0/1	0/1	0/0	0/0
75284	35	G	A	221	PASS	NA	0/1	0/0	0/1	0/0	0/1	0/0	0/0	0/0	NA	0/1	0/0	NA	0/1	0/0	0/0	0/0	0/0	0/0	NA	NA	NA	0/0	NA	0/0	0/0	0/0	NA	0/1	0/0	NA	0/0	0/1	NA	0/1	0/0	0/1	NA	0/0	NA	0/0	0/0	0/1	0/0
75284	52	A	G	349	PASS	NA	0/0	0/1	0/0	0/1	0/0	0/0	0/1	0/0	NA	0/0	0/1	NA	0/0	0/0	0/1	0/0	0/1	0/0	NA	NA	NA	0/0	NA	0/1	0/1	0/1	NA	0/1	0/1	NA	0/1	0/0	NA	0/0	0/0	0/0	NA	0/0	NA	0/1	0/0	0/0	0/1
75284	74	C	T	95	PASS	NA	0/0	0/1	0/0	0/0	0/0	0/0	0/1	0/0	NA	0/0	0/1	NA	0/0	0/0	0/1	0/0	0/0	0/0	NA	NA	NA	0/0	NA	0/0	0/1	0/1	NA	0/1	0/0	NA	0/0	0/0	NA	0/0	0/0	0/0	NA	0/0	NA	0/0	0/0	0/0	0/0
75284	95	G	A	45.6204	PASS	NA	0/0	0/0	0/0	0/0	0/0	0/0	0/0	0/1	NA	0/0	0/0	NA	0/0	0/0	0/0	0/0	0/0	0/0	NA	NA	NA	0/0	NA	0/0	0/0	0/0	NA	0/0	0/0	NA	0/0	0/0	NA	0/0	0/0	0/0	NA	0/0	NA	0/0	0/0	0/0	0/0
75284	109	C	T	193	PASS	NA	0/1	0/0	0/0	0/0	0/0	0/0	0/0	0/0	NA	0/0	0/0	NA	0/1	0/0	0/0	0/1	0/1	0/0	NA	NA	NA	0/0	NA	0/0	0/0	0/0	NA	0/0	0/0	NA	0/0	0/1	NA	0/1	0/1	0/1	NA	0/1	NA	0/0	0/1	0/0	0/0
75284	119	G	A	189	PASS	NA	0/0	0/0	0/1	0/0	0/1	0/0	0/0	0/0	NA	0/1	0/0	NA	0/0	0/0	0/0	0/0	0/0	0/1	NA	NA	NA	0/0	NA	0/0	0/0	0/0	NA	0/1	0/0	NA	0/0	0/0	NA	0/1	0/0	0/0	NA	0/0	NA	0/0	0/0	0/1	0/0
75284	130	G	T	56	PASS	NA	0/0	0/0	0/0	0/0	0/0	0/0	0/0	0/0	NA	0/0	0/0	NA	0/0	0/0	0/0	0/0	0/0	0/0	NA	NA	NA	0/0	NA	0/1	0/0	0/0	NA	0/0	0/0	NA	0/1	0/0	NA	0/0	0/0	0/0	NA	0/0	NA	0/0	0/0	0/0	0/0
75284	141	G	A	195	PASS	NA	0/0	0/1	0/0	0/0	0/0	0/1	0/1	0/0	NA	0/0	0/1	NA	0/1	NA	0/0	0/1	0/0	0/0	NA	NA	NA	0/0	NA	0/0	0/0	0/0	NA	0/0	0/0	NA	0/1	0/0	NA	0/0	0/1	0/0	NA	0/1	NA	0/1	0/1	0/0	0/0
76124	9	C	T	744	PASS	NA	0/1	1/1	1/1	NA	NA	0/1	1/1	NA	1/1	NA	NA	1/1	0/0	NA	0/1	1/1	0/1	1/1	NA	0/1	NA	NA	0/1	NA	NA	NA	NA	NA	NA	1/1	NA	NA	NA	NA	1/1	0/1	NA	0/0	NA	NA	NA	1/1	1/1
76124	128	A	T	334	PASS	NA	0/1	0/0	0/0	NA	NA	0/0	0/0	NA	0/0	NA	NA	0/0	0/0	NA	0/1	0/0	0/1	0/0	NA	0/1	NA	NA	0/1	NA	NA	NA	NA	NA	NA	0/0	NA	NA	NA	NA	0/0	0/1	NA	0/1	NA	NA	NA	0/0	0/0
83764	79	C	T	86	PASS	0/0	0/0	0/0	0/1	0/0	NA	0/0	0/0	NA	NA	NA	0/0	NA	NA	NA	0/1	0/1	0/0	NA	NA	NA	0/0	0/0	NA	0/1	NA	NA	0/0	0/0	0/0	0/0	NA	0/0	0/1	NA	0/0	0/0	0/0	NA	NA	NA	0/0	0/0	NA
83764	97	G	A	662	PASS	0/0	0/0	0/0	0/1	0/0	NA	0/1	0/0	NA	NA	NA	0/1	NA	NA	NA	0/1	0/1	0/1	NA	NA	NA	0/0	0/0	NA	1/1	NA	NA	0/0	0/1	0/1	0/1	NA	0/1	0/1	NA	0/0	0/1	0/0	NA	NA	NA	0/0	1/1	NA
83764	108	G	A	77	PASS	0/0	0/0	0/0	0/1	0/0	NA	0/0	0/0	NA	NA	NA	0/0	NA	NA	NA	0/1	0/1	0/0	NA	NA	NA	0/0	0/0	NA	0/1	NA	NA	0/0	0/0	0/0	0/0	NA	0/0	0/1	NA	0/0	0/0	0/0	NA	NA	NA	0/0	0/0	NA
83764	110	A	G	234	PASS	1/1	0/0	0/0	0/0	0/1	NA	0/1	0/0	NA	NA	NA	0/0	NA	NA	NA	0/0	0/0	0/0	NA	NA	NA	0/0	0/1	NA	0/0	NA	NA	0/1	0/0	0/0	0/1	NA	0/0	0/0	NA	0/0	0/1	0/0	NA	NA	NA	0/1	0/0	NA
83764	119	G	A	51	PASS	0/0	0/0	0/0	0/1	0/0	NA	0/0	0/0	NA	NA	NA	0/0	NA	NA	NA	0/0	0/0	0/0	NA	NA	NA	0/0	0/0	NA	0/0	NA	NA	0/0	0/0	0/1	0/0	NA	0/0	0/0	NA	0/0	0/0	0/0	NA	NA	NA	0/0	0/0	NA
83764	136	C	T	71	PASS	0/0	0/0	0/0	0/0	0/1	NA	0/0	0/0	NA	NA	NA	0/0	NA	NA	NA	0/0	0/0	0/0	NA	NA	NA	0/0	0/0	NA	0/0	NA	NA	0/1	0/0	0/0	0/1	NA	0/1	0/0	NA	0/0	0/0	0/0	NA	NA	NA	0/0	0/0	NA
101484	6	C	T	221	PASS	0/0	0/1	0/0	0/0	0/1	0/1	0/1	0/1	0/0	0/0	0/0	0/0	0/1	0/0	0/1	0/0	0/0	0/0	0/0	0/0	0/0	0/1	0/0	0/0	0/0	0/0	0/0	0/0	0/1	0/0	0/0	0/0	0/0	0/0	0/0	0/0	0/0	0/0	0/0	0/1	NA	0/0	0/0	0/0
101484	28	T	C	53	PASS	0/0	0/0	0/0	0/0	0/0	0/0	0/0	0/0	0/0	0/0	0/0	0/0	0/0	0/0	0/1	0/0	0/0	0/0	0/1	0/0	0/0	0/0	0/0	0/0	0/0	0/0	0/0	0/0	0/0	0/0	0/0	0/1	0/0	0/0	0/0	0/0	0/1	0/1	0/0	0/0	NA	0/0	0/0	0/0
101484	90	A	G	999	PASS	0/1	0/1	1/1	0/1	0/1	0/1	1/1	1/1	0/1	0/1	1/1	0/1	0/1	1/1	0/1	1/1	1/1	0/1	1/1	1/1	0/1	1/1	1/1	1/1	0/1	0/1	0/1	1/1	0/1	1/1	0/1	0/1	0/1	0/1	1/1	1/1	0/1	1/1	1/1	1/1	NA	0/1	1/1	1/1
101484	91	C	T	138	PASS	0/0	0/0	0/0	0/0	0/0	0/0	0/0	0/0	0/0	0/1	0/0	0/0	0/1	0/0	0/0	0/0	0/0	0/1	0/0	0/0	0/0	0/0	0/0	0/0	0/0	0/0	0/1	0/0	0/0	0/0	0/0	0/0	0/1	0/0	0/0	0/0	0/0	0/0	0/0	0/0	NA	0/0	0/0	0/0
101484	107	G	A	106	PASS	0/1	0/0	0/0	0/0	0/0	0/0	0/0	0/0	0/0	0/1	0/0	0/0	0/0	0/0	0/0	0/0	0/0	0/0	0/0	0/0	0/0	0/0	0/0	0/0	0/0	0/0	0/0	0/0	0/0	0/0	0/0	0/0	0/0	0/0	0/0	0/0	0/1	0/0	0/0	0/0	NA	0/0	0/0	0/0
101484	123	A	G	106	PASS	NA	0/0	0/0	0/0	0/0	0/0	0/0	0/0	0/0	0/0	0/0	0/0	0/0	0/0	0/0	0/0	0/0	0/1	0/0	0/0	0/1	0/0	0/0	0/0	0/0	0/0	0/0	0/0	0/0	0/0	0/0	0/0	0/0	0/0	0/0	0/0	0/0	0/0	0/0	0/0	NA	0/1	0/0	0/0
103564	10	G	A	62	PASS	0/0	0/0	NA	0/0	0/0	0/0	0/0	0/0	0/1	0/0	0/0	0/0	NA	0/1	0/0	0/0	0/0	0/0	NA	NA	0/0	NA	0/0	0/0	0/0	NA	0/0	0/0	0/0	0/0	0/0	0/0	0/0	0/0	0/1	0/0	0/0	0/0	0/0	NA	0/0	0/0	0/0	0/0
103564	33	G	A	118	PASS	0/1	0/1	NA	0/0	0/0	0/1	0/0	0/1	0/0	0/0	0/1	0/0	NA	0/0	0/0	0/0	0/0	0/1	NA	NA	0/1	NA	0/0	0/0	0/0	NA	0/0	0/0	0/0	0/0	0/0	0/0	0/0	0/0	0/1	0/0	0/1	0/0	0/0	NA	0/0	0/0	0/1	0/0
103564	36	T	C	43.7532	PASS	0/0	0/0	NA	0/0	0/0	0/0	0/0	0/0	0/0	0/0	0/0	0/0	NA	0/0	0/0	0/0	0/0	0/0	NA	NA	0/0	NA	0/0	0/0	0/0	NA	0/0	0/0	0/0	0/0	0/0	0/0	0/0	0/0	0/0	0/0	0/0	0/1	0/0	NA	0/0	0/0	0/0	0/0
103564	56	C	G	48.5927	PASS	NA	0/0	NA	0/0	0/0	0/0	0/0	0/0	0/0	0/0	0/0	0/0	NA	0/0	0/0	0/0	0/0	0/0	NA	NA	0/0	NA	0/0	0/0	0/0	NA	0/0	0/0	0/0	0/0	0/1	0/0	0/0	0/0	0/0	0/0	0/0	0/1	0/0	NA	0/0	0/0	0/0	0/0
103564	67	C	T	999	PASS	1/1	0/1	NA	0/1	0/0	0/1	0/0	0/1	0/1	0/1	1/1	0/1	NA	0/1	0/1	0/1	0/1	0/1	NA	NA	1/1	NA	0/1	1/1	1/1	NA	0/1	1/1	0/1	0/1	0/1	0/0	0/1	0/1	1/1	0/0	1/1	0/1	1/1	NA	0/1	1/1	1/1	0/1
103564	83	C	T	48.2653	PASS	0/0	0/0	NA	0/0	0/0	0/0	0/0	0/0	0/0	0/0	0/0	0/0	NA	0/0	0/0	0/0	0/0	0/0	NA	NA	0/0	NA	0/0	0/0	0/1	NA	0/0	0/0	0/0	0/0	0/0	0/0	0/0	0/0	0/0	0/0	0/0	0/0	0/0	NA	0/0	0/1	0/0	0/0
103564	132	T	G	420	PASS	NA	0/1	NA	0/1	0/0	0/1	0/0	0/1	0/0	0/0	0/1	0/1	NA	0/0	0/0	0/0	0/0	0/1	NA	NA	0/1	NA	0/0	0/0	0/1	NA	0/0	0/1	0/1	0/0	0/0	0/0	0/1	0/0	0/1	0/0	1/1	0/1	0/1	NA	0/0	0/0	0/1	0/1
103564	133	A	G	663	PASS	NA	0/1	NA	0/1	0/0	0/1	0/0	0/1	0/1	0/0	1/1	0/1	NA	0/1	0/0	0/1	0/1	0/1	NA	NA	0/1	NA	0/1	0/1	0/1	NA	0/1	1/1	0/1	0/1	0/1	0/0	0/0	0/0	0/1	0/0	1/1	0/1	0/1	NA	0/0	0/1	0/1	0/1
103564	137	C	T	199	PASS	NA	0/1	NA	0/0	0/0	0/0	0/1	0/1	0/0	0/0	0/0	0/1	NA	0/0	0/0	0/0	0/0	0/1	NA	NA	0/0	NA	0/0	0/0	0/0	NA	0/0	0/0	0/1	0/1	0/0	0/0	0/0	0/1	0/0	0/0	0/0	0/0	0/0	NA	0/1	0/0	0/0	0/0
120444	32	C	T	116	PASS	NA	0/0	0/0	NA	0/0	0/0	0/0	0/0	0/0	NA	0/0	NA	NA	0/1	NA	0/0	NA	0/0	NA	0/1	0/0	NA	0/0	0/0	NA	0/0	NA	NA	0/0	NA	0/0	NA	0/0	0/0	NA	0/0	0/0	NA	0/1	0/1	0/0	NA	NA	NA
120444	68	A	G	635	PASS	NA	0/1	0/1	NA	0/0	0/1	0/0	0/1	0/0	NA	0/0	NA	NA	0/1	NA	0/1	NA	0/1	NA	0/1	0/0	NA	0/0	0/0	NA	0/0	0/1	NA	0/1	0/0	0/0	NA	0/0	0/1	NA	0/0	0/0	NA	0/1	1/1	0/1	NA	NA	NA
120444	70	T	C	383	PASS	NA	0/0	0/1	NA	0/0	0/0	0/1	0/1	0/1	NA	0/0	NA	NA	0/0	NA	0/0	NA	0/1	NA	0/0	NA	NA	0/0	0/0	NA	0/1	0/0	NA	0/0	NA	0/0	NA	0/0	0/0	NA	0/1	0/1	NA	0/0	0/0	0/0	NA	NA	NA
120444	86	C	T	106	PASS	NA	0/0	0/0	NA	0/0	0/0	0/0	0/0	0/0	NA	0/0	NA	NA	0/0	0/0	0/0	NA	0/0	NA	0/1	0/1	NA	0/0	0/0	NA	0/1	0/0	NA	0/0	NA	0/0	NA	0/0	0/0	NA	0/0	0/0	NA	0/0	0/0	0/0	NA	NA	NA
120444	115	G	A	70	PASS	NA	0/0	0/0	NA	0/0	0/0	0/1	0/0	0/0	NA	NA	NA	NA	0/0	0/0	0/0	NA	0/0	NA	0/0	0/0	NA	0/0	0/0	NA	0/0	0/0	NA	0/0	NA	0/0	NA	NA	0/0	NA	0/1	0/1	NA	0/0	0/0	0/0	NA	NA	NA
120444	138	A	T	140	PASS	NA	0/0	0/0	NA	0/0	0/1	0/0	0/0	0/1	NA	0/0	NA	NA	0/0	0/0	0/1	NA	0/0	NA	0/0	0/0	NA	NA	NA	NA	0/0	0/0	NA	0/0	0/0	0/0	NA	0/0	0/0	NA	0/0	0/1	NA	0/0	0/0	0/0	NA	NA	NA
120444	139	G	A	119	PASS	NA	0/1	0/0	NA	0/0	0/1	0/0	0/0	0/0	NA	NA	NA	NA	0/0	0/0	0/0	NA	0/0	NA	0/0	0/0	NA	0/0	0/0	NA	0/0	0/0	NA	0/0	0/0	0/0	NA	0/0	0/0	NA	0/0	0/0	NA	0/0	0/0	0/1	NA	NA	NA
121924	12	C	T	48.8115	PASS	0/0	0/0	0/0	0/0	0/0	0/0	0/0	0/0	0/0	0/1	0/0	0/1	0/0	0/0	0/0	0/0	0/0	0/0	0/0	0/0	0/0	0/0	0/0	0/0	0/0	0/0	0/0	0/0	0/0	0/0	0/0	0/0	0/0	0/0	0/0	0/1	0/0	0/0	0/0	0/0	0/0	0/0	0/1	NA
121924	16	C	T	61	PASS	0/0	0/0	0/0	0/0	0/0	0/0	0/0	0/0	0/1	0/0	0/1	0/0	0/0	0/0	0/0	0/0	0/0	0/0	0/0	0/0	0/0	0/0	0/0	0/0	0/0	0/1	0/0	0/0	0/0	0/0	0/0	0/0	0/0	0/0	0/0	0/0	0/0	0/1	0/0	0/0	0/0	0/0	0/0	NA
121924	19	G	T	172	PASS	0/1	0/0	0/0	0/0	0/0	0/0	0/0	0/0	0/0	0/1	0/1	0/0	0/0	0/0	0/1	0/0	0/0	0/0	0/0	0/0	0/0	0/0	0/1	0/0	0/0	0/0	0/0	0/0	0/0	0/0	0/0	0/0	0/0	0/0	0/0	0/0	0/0	0/0	0/0	0/0	0/1	0/0	0/0	NA
121924	23	C	G	46.1206	PASS	0/0	0/1	0/0	0/0	0/0	0/0	0/0	0/0	0/0	0/0	0/0	0/0	0/0	0/0	0/0	0/0	0/0	0/0	0/1	0/0	0/0	0/0	0/0	0/0	0/0	0/0	0/1	0/1	0/0	0/0	0/0	0/0	0/0	0/0	0/0	0/0	0/0	0/0	0/0	0/0	0/0	0/0	0/0	NA
121924	41	C	A	115	PASS	0/0	0/0	0/0	0/0	0/0	0/0	0/0	0/1	0/0	0/0	0/0	0/1	0/0	0/0	0/1	0/0	0/0	0/0	0/0	0/0	0/0	0/1	0/0	0/0	0/0	0/0	0/1	0/0	0/0	0/0	0/0	0/0	0/0	0/0	0/0	0/1	0/0	0/0	0/0	0/0	0/0	0/0	0/1	NA
121924	58	G	C	103	PASS	0/0	0/0	0/0	0/1	0/0	0/0	0/0	0/0	0/0	0/0	0/0	0/1	0/0	0/0	0/0	0/1	0/0	0/0	0/0	0/1	0/0	0/1	0/0	0/1	0/0	0/0	0/0	0/1	0/0	0/0	0/0	0/0	0/0	0/0	0/0	0/0	0/0	0/0	0/0	0/0	0/1	0/0	0/0	NA
121924	64	G	T	39.548	PASS	0/0	0/0	0/0	0/1	0/0	0/0	0/0	0/0	0/0	0/0	0/0	0/0	0/0	0/0	0/0	0/0	0/0	0/0	0/0	0/0	0/0	0/0	0/0	0/0	0/0	0/0	0/0	0/0	0/0	0/0	0/0	0/1	0/0	0/0	0/0	0/0	0/0	0/0	0/1	0/0	0/0	0/1	0/0	NA
121924	67	T	C	137	PASS	0/1	0/0	0/0	0/0	0/0	0/0	0/0	0/0	0/0	0/1	0/0	0/0	0/0	0/0	0/1	0/0	0/0	0/0	0/0	0/0	0/0	0/0	0/1	0/0	0/0	0/0	0/0	0/0	0/0	0/0	0/0	0/0	0/0	0/0	0/0	0/0	0/0	0/0	0/0	0/0	0/0	0/0	0/0	NA
121924	71	G	A	163	PASS	0/0	0/0	0/0	0/0	0/1	0/0	0/0	0/0	0/1	0/0	0/0	0/0	0/0	0/1	0/0	0/0	0/0	0/1	0/0	0/0	0/0	0/0	0/1	0/0	0/0	0/0	0/0	0/0	0/0	0/0	0/0	0/0	0/0	0/1	0/1	0/0	0/0	0/0	0/0	0/0	0/0	0/0	0/1	NA
121924	79	A	G	56	PASS	0/0	0/0	0/0	0/0	0/0	0/0	0/0	0/0	0/0	0/0	0/0	0/0	0/0	0/0	0/0	0/0	0/0	0/0	0/0	0/0	0/0	0/0	0/1	0/0	0/0	0/0	0/0	0/0	0/0	0/0	0/0	0/0	0/0	0/0	0/0	0/0	0/0	0/1	0/1	0/0	0/0	0/0	0/0	NA
121924	90	C	T	48.6625	PASS	0/0	0/0	0/0	0/0	0/0	0/0	0/0	0/0	0/1	0/0	0/0	0/0	0/0	0/0	0/0	0/0	0/0	0/0	0/0	0/0	0/0	0/1	0/1	0/0	0/0	0/0	0/0	0/0	0/0	0/0	0/0	0/0	0/0	0/0	0/0	0/0	0/0	0/0	0/0	0/0	0/1	0/0	0/0	NA
121924	91	T	C	178	PASS	0/1	0/0	0/0	0/0	0/0	0/1	0/0	0/0	0/0	0/0	0/1	0/0	0/0	0/0	0/0	0/1	0/0	0/0	0/0	0/0	0/0	0/0	0/0	0/1	0/1	0/0	0/0	0/0	0/1	0/1	0/0	0/1	0/0	0/0	0/0	0/0	0/1	0/0	0/0	0/0	0/0	0/0	0/0	NA
121924	92	G	A	120	PASS	0/0	0/1	0/0	0/0	0/0	0/0	0/0	0/0	0/0	0/0	0/0	0/0	0/0	0/0	0/0	0/0	0/0	0/0	0/0	0/0	0/0	0/0	0/0	0/0	0/1	0/0	0/1	0/0	0/0	0/1	0/0	0/1	0/0	0/0	0/0	0/0	0/1	0/0	0/0	0/1	0/0	0/0	0/0	NA
121924	94	G	A	89	PASS	0/0	0/0	0/0	0/0	0/0	0/1	0/0	0/1	0/0	0/0	0/0	0/0	0/0	0/0	0/0	0/0	0/0	0/0	0/0	0/0	0/0	0/0	0/0	0/0	0/0	0/0	0/0	0/0	0/1	0/0	0/0	0/0	0/0	0/0	0/0	0/0	0/0	0/0	0/0	0/0	0/1	0/1	0/0	NA
121924	97	T	G	270	PASS	0/0	0/0	0/0	0/0	0/1	0/0	0/0	0/0	0/1	0/0	0/1	0/0	0/0	0/0	0/0	0/0	0/0	0/0	0/0	0/0	0/0	0/0	0/1	0/0	0/0	0/1	0/0	0/0	0/0	0/0	0/0	0/0	0/0	0/0	0/0	0/0	0/1	0/1	0/1	0/0	0/0	0/0	0/1	NA
121924	99	C	A	46.4967	PASS	0/0	0/0	0/0	0/0	0/1	0/0	0/0	0/0	0/1	0/0	0/0	0/0	0/0	0/0	0/0	0/0	0/0	0/1	0/0	0/0	0/0	0/0	0/0	0/0	0/0	0/0	0/0	0/0	0/0	0/0	0/0	0/0	0/0	0/0	0/1	0/0	0/0	0/0	0/0	0/0	0/0	0/0	0/1	NA
121924	105	T	C	49.4354	PASS	0/0	0/0	0/1	0/0	0/0	0/0	0/1	0/0	0/0	0/0	0/0	0/0	0/0	0/0	0/0	0/0	0/0	0/0	0/1	0/0	0/0	0/0	0/0	0/0	0/0	0/0	0/0	0/0	0/1	0/0	0/0	0/0	0/0	0/0	0/0	0/0	0/0	0/0	0/0	0/0	0/0	0/0	0/0	NA
121924	106	G	A	105	PASS	0/0	0/0	0/0	0/0	0/1	0/0	0/0	0/0	0/1	0/0	0/1	0/0	0/0	0/0	0/0	0/0	0/0	0/0	0/0	0/0	0/0	0/0	0/0	0/0	0/0	0/1	0/0	0/0	0/0	0/0	0/0	0/0	0/0	0/0	0/0	0/0	0/1	0/1	0/0	0/0	0/0	0/0	0/0	NA
121924	111	G	A	150	PASS	0/0	0/0	0/0	0/0	0/0	0/1	0/0	0/1	0/0	0/0	0/0	0/0	0/0	0/0	0/0	0/0	0/1	0/0	0/0	0/0	0/0	0/0	0/0	0/0	0/0	0/0	0/0	0/0	0/1	0/0	0/0	0/0	0/0	0/0	0/0	0/0	0/0	0/0	0/0	0/0	0/1	0/1	0/0	NA
121924	122	C	G	103	PASS	0/1	0/0	0/0	0/0	0/0	0/1	0/0	0/1	0/0	0/0	0/0	0/0	0/0	0/0	0/0	0/0	0/0	0/1	0/0	0/0	0/0	0/0	0/0	0/0	0/0	0/0	0/0	0/0	0/0	0/0	0/1	0/1	0/0	0/0	0/0	0/0	0/0	0/0	0/0	0/1	0/0	0/0	0/0	NA
121924	128	C	T	41.015	PASS	0/0	0/1	0/0	0/1	0/0	0/0	0/1	0/0	0/0	0/0	0/0	0/0	0/0	0/0	0/0	0/0	0/0	0/0	0/0	0/0	0/0	0/0	0/0	0/0	0/0	0/0	0/0	0/0	0/0	0/0	0/0	0/1	0/1	0/0	0/0	0/0	0/0	0/0	0/1	0/0	0/0	0/0	0/0	NA
121924	130	G	A	125	PASS	0/1	0/0	0/0	0/0	0/0	0/0	0/0	0/0	0/0	0/0	0/0	0/0	0/0	0/0	0/0	0/1	0/0	0/0	0/0	0/0	0/0	0/0	0/0	0/0	0/1	0/0	0/1	0/0	0/0	0/1	0/0	0/1	0/0	0/0	0/0	0/0	0/1	0/0	0/0	0/0	0/0	0/0	0/0	NA
121924	131	G	A	227	PASS	0/0	0/0	0/0	0/0	0/0	0/1	0/0	0/0	0/0	0/0	0/1	0/1	0/0	0/0	0/0	0/0	0/0	0/1	0/0	0/1	0/0	0/0	0/1	0/1	0/0	0/0	0/1	0/0	0/1	0/0	0/1	0/0	0/0	0/1	0/0	0/0	0/0	0/1	0/0	0/0	0/0	0/0	0/0	NA
121924	141	G	A	61	PASS	0/0	0/0	0/0	0/0	0/0	0/0	0/0	0/0	0/0	0/1	0/0	0/0	0/1	0/0	0/0	0/0	0/0	0/0	0/0	0/0	0/0	0/0	0/0	0/0	0/0	0/0	0/0	0/0	0/1	0/0	0/0	0/0	0/0	0/0	0/0	0/0	0/0	0/0	0/0	0/0	0/0	0/0	0/0	NA
127884	11	C	T	35.065	PASS	0/1	0/0	0/0	0/0	0/0	0/0	0/0	0/1	0/0	0/0	0/0	NA	NA	0/0	0/0	0/0	NA	0/0	NA	0/0	0/0	0/0	0/0	0/0	0/0	NA	0/0	0/0	0/0	NA	0/0	0/0	0/0	NA	0/0	0/0	0/0	0/0	0/0	0/0	0/0	0/0	0/0	NA
127884	28	G	A	130	PASS	0/0	0/0	0/0	0/0	0/0	0/0	0/0	0/0	0/0	0/1	0/0	NA	NA	0/0	0/0	0/0	NA	0/0	NA	0/0	0/0	0/0	0/0	0/0	0/0	NA	0/0	0/0	0/0	NA	0/1	0/0	0/0	NA	0/0	0/0	0/0	0/0	0/0	0/0	0/0	0/0	0/0	NA
127884	84	C	T	123	PASS	0/0	0/0	0/0	0/1	0/0	0/0	0/0	0/0	0/0	0/0	0/0	NA	NA	0/0	0/0	0/0	NA	0/0	NA	0/0	0/0	0/0	0/0	0/0	0/1	NA	0/0	0/1	0/0	NA	0/0	0/0	0/1	NA	0/0	0/0	0/0	0/1	0/0	0/0	0/0	0/0	0/0	NA
127884	108	G	A	212	PASS	0/0	0/0	0/1	0/0	0/0	0/0	0/1	0/0	0/0	0/1	0/0	NA	NA	0/0	0/0	0/0	NA	0/0	NA	0/0	0/0	0/0	0/0	0/0	0/1	NA	0/0	0/0	0/0	NA	0/1	0/0	0/0	NA	0/0	0/0	0/0	0/0	0/0	0/0	0/0	0/0	0/0	NA
127884	109	G	A	232	PASS	0/0	0/0	0/0	0/0	0/1	0/0	0/0	0/0	0/0	0/1	0/0	NA	NA	0/0	0/0	0/0	NA	0/1	NA	0/0	0/0	0/0	0/0	0/0	0/0	NA	0/1	0/0	0/1	NA	0/1	0/1	0/0	NA	0/1	0/0	0/0	0/1	0/1	0/0	0/0	0/0	0/0	NA
127884	117	G	A	164	PASS	0/1	0/0	0/0	0/0	0/0	0/0	0/0	0/1	0/0	0/1	0/1	NA	NA	0/0	0/1	0/0	NA	0/1	NA	0/0	0/0	0/0	0/0	0/0	0/0	NA	0/0	0/0	0/0	NA	0/0	0/1	0/0	NA	0/0	0/1	0/1	0/0	0/0	0/0	0/0	0/0	0/1	NA
127884	122	C	T	86	PASS	0/0	0/1	0/0	0/0	0/1	0/1	0/0	0/0	0/0	0/0	0/0	NA	NA	0/1	0/0	0/0	NA	0/0	NA	0/0	0/0	0/0	0/0	0/0	0/0	NA	0/0	0/0	0/0	NA	0/0	0/0	0/0	NA	0/0	0/0	0/1	0/0	0/0	0/0	0/0	0/0	0/0	NA
127884	132	C	T	128	PASS	0/0	0/0	0/0	0/0	0/0	0/0	0/0	0/0	0/0	0/0	0/0	NA	NA	0/0	0/0	0/0	NA	0/0	NA	0/0	0/0	0/0	0/0	0/0	0/0	NA	0/0	0/0	0/1	NA	0/0	0/1	0/0	NA	0/1	0/0	0/1	0/1	0/0	0/0	0/0	0/0	0/0	NA
127884	135	G	A	803	PASS	0/1	0/0	0/1	0/0	0/1	0/1	0/0	0/1	0/1	0/0	0/1	NA	NA	0/1	0/1	0/0	NA	0/1	NA	0/0	0/0	0/1	0/1	0/1	0/1	NA	0/1	0/0	0/1	NA	0/1	0/0	0/0	NA	0/1	0/1	0/1	0/1	0/1	0/0	0/1	0/0	0/1	NA
139284	13	C	G	57	PASS	NA	0/0	0/0	0/0	0/0	0/0	0/0	0/1	0/1	0/0	0/0	0/0	NA	0/0	0/0	0/0	NA	0/0	0/0	0/0	0/0	0/1	0/0	NA	0/0	0/0	0/1	NA	0/0	NA	0/0	0/0	0/0	0/0	0/0	0/0	0/0	0/0	NA	NA	0/0	0/1	0/0	NA
139284	25	C	T	229	PASS	NA	0/0	0/0	0/0	0/1	0/0	0/0	0/0	0/0	0/0	0/0	0/1	NA	0/1	0/1	0/0	NA	0/1	0/0	0/0	0/0	0/1	0/0	NA	0/0	0/0	0/0	NA	0/0	NA	0/1	0/0	0/0	0/0	0/0	0/0	0/0	0/0	NA	NA	0/0	0/0	0/0	NA
139284	26	A	T	57	PASS	NA	0/0	0/0	0/0	0/0	0/0	0/0	0/1	0/1	0/0	0/0	0/0	NA	0/0	0/0	0/0	NA	0/0	0/0	0/0	0/0	0/1	0/0	NA	0/0	0/0	0/1	NA	0/0	NA	0/0	0/0	0/0	0/0	0/0	0/0	0/0	0/0	NA	NA	0/0	0/1	0/0	NA
139284	29	C	T	130	PASS	NA	0/0	0/0	0/0	0/0	0/0	0/0	0/0	0/0	0/0	0/1	0/0	NA	0/0	0/0	0/0	NA	0/0	0/0	0/0	0/1	0/0	0/0	NA	0/0	0/1	0/0	NA	0/0	NA	0/0	0/0	0/0	0/1	0/0	0/0	0/0	0/1	NA	NA	0/0	0/0	0/0	NA
139284	40	T	C	145	PASS	NA	0/0	0/0	0/0	0/0	0/0	0/0	0/0	0/0	0/0	0/1	0/0	NA	0/0	0/0	0/0	NA	0/1	0/0	0/0	0/1	0/0	0/0	NA	0/0	0/1	0/0	NA	0/0	NA	0/0	0/1	0/0	0/1	0/0	0/0	0/0	0/1	NA	NA	0/0	0/0	0/0	NA
139284	50	A	G	130	PASS	NA	0/0	0/0	0/1	0/1	0/1	0/0	0/0	0/0	0/0	0/0	0/0	NA	0/0	0/0	0/0	NA	0/0	0/0	0/0	0/1	0/0	0/0	NA	0/0	0/0	0/0	NA	0/0	NA	0/0	0/0	0/1	0/0	0/1	0/0	0/0	0/0	NA	NA	0/0	0/0	0/0	NA
139284	65	C	T	32.6225	PASS	NA	0/0	0/0	0/0	0/0	0/1	0/0	0/0	0/0	0/0	0/0	0/1	NA	0/0	0/0	0/0	NA	0/0	0/0	0/0	0/0	0/0	0/0	NA	0/0	0/0	0/0	NA	0/0	NA	0/0	0/0	0/0	0/0	0/0	0/0	0/0	0/1	NA	NA	0/0	0/1	0/0	NA
139284	83	G	A	999	PASS	NA	0/1	0/0	0/1	0/1	0/1	0/1	0/1	0/1	0/1	0/1	0/1	NA	0/1	0/1	0/0	NA	0/1	0/0	1/1	1/1	0/1	0/1	NA	0/0	1/1	0/0	NA	0/1	NA	0/1	0/0	0/1	0/1	0/1	0/0	0/1	0/1	NA	NA	0/0	0/1	0/0	NA
139284	120	G	A	177	PASS	NA	0/1	0/0	0/0	0/0	0/1	0/1	0/0	0/0	0/0	0/0	0/0	NA	0/1	0/0	0/0	NA	0/1	0/0	0/0	0/0	0/0	0/0	NA	0/0	0/0	0/0	NA	0/0	NA	0/0	0/0	0/0	0/0	0/0	0/0	0/0	0/0	NA	NA	0/0	0/0	0/0	NA
142444	26	C	T	43.9784	PASS	NA	0/0	0/0	NA	0/0	NA	0/0	0/0	0/0	0/0	0/0	0/1	0/0	0/0	0/0	0/0	0/0	0/0	0/0	0/0	0/0	0/0	0/1	0/0	0/0	0/0	0/0	0/0	0/0	0/0	0/0	0/0	0/0	0/0	0/0	NA	0/1	0/0	NA	0/0	0/0	0/0	NA	0/0
142444	33	T	G	156	PASS	NA	0/0	0/0	NA	0/0	NA	0/0	0/0	0/1	0/0	0/0	0/0	0/0	0/0	0/0	0/0	0/0	0/0	0/1	0/0	0/1	0/0	0/0	0/0	0/0	0/0	0/1	NA	0/0	0/0	0/0	0/0	0/0	0/0	0/0	NA	0/0	0/0	NA	0/0	0/0	0/1	NA	0/1
142444	42	T	C	148	PASS	NA	0/0	0/0	NA	0/0	NA	0/0	0/0	0/1	0/0	0/0	0/0	0/0	0/0	0/0	0/0	0/0	0/0	0/1	0/0	0/1	0/0	0/0	0/0	0/0	0/0	0/1	0/0	0/0	0/0	0/0	0/0	0/0	0/0	0/0	NA	0/0	0/0	NA	0/0	0/0	0/1	NA	0/1
142444	88	G	C	37.2892	PASS	NA	0/0	0/1	NA	0/0	NA	0/0	0/0	0/0	0/0	0/0	0/0	0/0	0/0	0/0	0/0	0/1	0/0	0/0	0/0	0/0	0/0	0/0	0/0	0/0	0/0	0/1	0/0	0/1	0/0	0/0	0/0	0/0	0/1	0/0	NA	0/0	0/1	NA	0/0	0/0	0/0	NA	0/0
142444	97	A	G	359	PASS	NA	0/1	0/0	NA	0/0	NA	0/0	0/0	0/0	0/1	0/0	0/0	0/0	0/0	0/0	0/0	0/1	0/0	0/0	0/0	0/1	0/1	0/0	0/0	0/1	0/0	0/0	0/0	0/0	0/0	0/0	0/0	0/0	0/0	0/0	NA	0/0	0/0	NA	0/1	0/0	0/0	NA	0/0
142444	115	T	A	147	PASS	NA	0/0	0/0	NA	0/0	NA	0/0	0/0	0/1	0/0	0/0	0/0	0/0	0/0	0/0	0/0	0/0	0/0	0/1	0/0	0/1	0/0	0/0	0/0	0/0	0/0	0/1	0/0	0/0	0/0	0/0	0/0	0/0	0/0	0/0	NA	0/0	0/0	NA	0/0	0/0	0/1	NA	0/1
142444	119	C	A	93	PASS	NA	0/0	0/1	NA	0/0	NA	0/0	0/0	0/0	0/0	0/0	0/1	0/0	NA	0/0	0/0	0/1	0/0	0/0	0/0	0/0	0/0	0/0	0/0	0/0	0/0	0/1	0/0	0/1	0/0	0/0	0/0	0/0	0/1	0/0	NA	0/0	0/1	NA	0/0	0/0	0/0	NA	0/0
146284	8	G	A	999	PASS	0/0	0/1	0/0	0/0	0/1	0/1	0/0	0/0	0/0	0/0	0/0	0/1	0/0	0/1	0/0	0/0	0/1	0/1	0/0	0/0	0/0	0/1	0/0	0/1	0/1	0/0	0/0	0/0	0/0	NA	0/0	0/0	0/1	0/0	0/0	0/0	0/0	0/1	0/1	0/1	0/0	0/0	0/0	0/0
146284	11	A	T	895	PASS	0/0	0/0	0/0	0/1	0/0	0/0	0/0	0/1	0/0	0/0	0/1	0/0	0/0	0/1	0/0	0/0	0/0	0/0	0/1	0/0	0/0	0/0	0/0	0/0	0/1	0/0	0/1	0/0	0/0	NA	0/1	0/0	0/0	0/1	0/1	0/1	0/1	0/0	0/0	0/0	0/0	0/1	0/1	0/1
146284	14	C	A	102	PASS	0/0	0/0	0/1	0/0	0/0	0/0	0/0	0/0	0/0	0/1	0/0	0/0	0/0	0/0	0/0	0/0	0/0	0/1	0/0	0/1	0/1	0/0	0/0	0/0	0/0	0/0	0/0	0/0	0/1	NA	0/0	0/0	0/1	0/0	0/0	0/0	0/0	0/0	0/0	0/0	0/0	0/0	0/0	0/0
146284	64	G	T	39.2516	PASS	0/0	0/0	0/0	0/0	0/0	0/0	0/0	0/0	0/0	0/1	0/0	0/0	0/0	0/0	0/0	0/0	0/0	0/1	0/0	0/1	0/1	0/0	0/0	0/0	0/0	0/0	0/0	0/0	0/0	NA	0/0	0/0	0/1	0/0	0/0	0/0	0/0	0/0	0/0	0/0	0/0	0/0	0/0	0/0
146284	76	G	A	352	PASS	0/0	0/0	0/1	0/0	0/0	0/0	0/1	0/0	0/0	0/1	0/0	0/1	0/1	0/0	0/0	0/0	0/0	0/1	0/0	0/1	0/1	0/0	0/0	0/0	0/0	0/0	0/1	0/0	0/1	NA	0/1	0/0	0/1	0/0	0/0	0/0	0/1	0/0	0/0	0/0	0/1	0/0	0/0	0/0
146284	86	A	T	868	PASS	0/0	0/0	0/0	0/1	0/0	0/1	NA	0/1	0/0	0/0	0/1	0/1	0/1	0/0	0/0	0/0	0/0	0/0	0/1	0/0	0/0	0/0	0/0	0/1	0/0	0/0	0/1	0/0	0/0	NA	0/0	0/1	0/0	0/0	0/1	0/1	0/1	0/0	0/0	0/0	0/1	0/1	0/1	0/1
146284	107	G	C	999	PASS	0/1	0/1	0/1	0/1	0/1	0/1	0/1	0/1	0/1	0/1	0/1	0/1	0/1	0/0	0/1	0/0	0/1	0/0	0/0	0/1	0/1	0/1	0/1	0/1	0/1	0/1	0/1	0/1	0/1	NA	0/1	0/1	0/0	0/0	0/1	0/1	0/1	0/1	0/1	0/1	0/1	0/1	0/1	0/0
146284	116	T	A	133	PASS	0/0	0/0	0/0	0/1	0/0	0/0	0/0	0/0	0/0	0/0	0/0	0/0	0/0	0/0	0/0	0/0	0/0	0/0	0/0	0/0	0/0	0/0	0/0	0/0	0/0	0/0	0/0	0/0	0/0	NA	0/0	0/0	0/0	0/0	0/0	0/0	0/0	0/0	0/0	0/0	0/0	0/0	0/0	0/0
146284	136	A	T	195	PASS	0/0	0/1	0/0	0/0	0/0	0/0	0/0	0/0	0/0	0/0	0/0	0/1	0/0	0/1	0/0	0/0	0/1	0/1	0/0	0/0	0/0	0/0	0/0	0/0	0/0	0/0	0/0	0/0	0/0	NA	0/0	0/0	0/0	0/0	0/0	0/0	0/0	0/1	0/1	0/0	0/0	0/0	0/0	0/0
164844	36	C	T	35.805	PASS	0/0	0/0	NA	0/0	0/0	0/0	0/0	NA	0/0	0/0	NA	0/0	NA	NA	NA	0/0	0/1	0/0	NA	NA	NA	NA	0/0	0/0	0/0	NA	0/0	NA	NA	NA	0/0	0/0	0/0	NA	0/0	0/1	0/1	0/0	0/0	NA	NA	0/0	0/0	0/0
164844	46	C	T	185	PASS	0/1	0/0	NA	0/0	0/1	0/0	0/0	NA	0/1	0/0	NA	0/0	NA	NA	NA	0/0	0/0	0/1	NA	NA	NA	NA	0/1	0/0	0/1	NA	0/0	NA	NA	NA	1/1	0/1	0/0	NA	0/1	0/0	0/1	0/1	0/1	NA	NA	0/0	0/0	0/0
164844	48	G	T	46.3596	PASS	0/0	0/0	NA	0/1	0/1	0/1	0/0	NA	0/0	0/1	NA	0/0	NA	NA	NA	0/0	0/0	0/0	NA	NA	NA	NA	0/0	0/0	0/0	NA	0/1	NA	NA	NA	0/0	0/0	0/0	NA	0/0	0/0	0/0	0/0	0/1	NA	NA	0/1	0/1	0/0
164844	54	G	A	36.3225	PASS	0/0	0/0	NA	0/0	0/0	0/0	0/0	NA	0/0	0/0	NA	0/0	NA	NA	NA	0/0	0/1	0/0	NA	NA	NA	NA	0/0	NA	0/0	NA	0/0	NA	NA	NA	0/0	0/0	0/0	NA	0/0	0/1	0/1	0/0	0/0	NA	NA	0/0	0/0	0/0
164844	61	G	A	195	PASS	0/1	0/0	NA	0/0	0/1	0/0	0/0	NA	0/1	0/0	NA	0/0	NA	NA	NA	0/0	0/0	0/1	NA	NA	NA	NA	0/1	0/0	0/1	NA	0/0	NA	NA	NA	1/1	0/1	0/0	NA	0/1	0/0	0/1	0/1	0/1	NA	NA	0/0	0/0	0/0
164844	64	C	T	59	PASS	0/0	0/0	NA	0/1	0/1	0/1	0/0	NA	0/0	0/1	NA	0/0	NA	NA	NA	0/0	0/0	0/0	NA	NA	NA	NA	0/0	0/0	NA	NA	0/1	NA	NA	NA	0/0	0/0	0/1	NA	0/0	0/0	0/0	0/0	0/1	NA	NA	0/1	0/1	0/0
164844	65	C	T	191	PASS	0/1	0/0	NA	0/0	0/1	0/0	0/0	NA	0/1	0/0	NA	0/0	NA	NA	NA	0/0	0/0	0/1	NA	NA	NA	NA	0/1	0/0	0/1	NA	0/0	NA	NA	NA	1/1	0/1	0/0	NA	0/1	0/0	0/1	0/1	0/1	NA	NA	0/0	0/0	0/0
164844	72	G	A	202	PASS	0/0	0/0	NA	0/0	0/0	0/0	0/0	NA	0/0	0/0	NA	0/1	NA	NA	NA	0/1	0/0	0/0	NA	NA	NA	NA	0/0	0/0	0/0	NA	0/0	NA	NA	NA	0/0	0/0	0/1	NA	0/0	0/1	0/1	0/0	0/0	NA	NA	0/1	0/0	0/1
164844	99	C	T	78	PASS	0/0	0/0	NA	0/0	0/0	0/0	0/0	NA	0/0	0/0	NA	0/0	NA	NA	NA	0/1	0/0	0/0	NA	NA	NA	NA	NA	0/0	0/0	NA	0/0	NA	NA	NA	0/0	0/0	0/0	NA	0/0	0/1	0/0	0/0	0/0	NA	NA	0/0	0/0	0/1
164844	117	G	A	36.0012	PASS	0/0	0/0	NA	0/0	0/0	0/0	0/0	NA	0/0	0/0	NA	0/0	NA	NA	NA	0/0	0/1	0/0	NA	NA	NA	NA	0/0	0/0	0/0	NA	0/0	NA	NA	NA	0/0	0/0	0/0	NA	0/0	0/1	0/1	0/0	0/0	NA	NA	0/0	0/0	0/0
164844	130	A	C	128	PASS	0/0	0/0	NA	0/0	0/1	0/0	NA	NA	0/1	0/0	NA	0/0	NA	NA	NA	0/0	0/0	0/1	NA	NA	NA	NA	0/1	0/0	NA	NA	0/0	NA	NA	NA	1/1	0/1	0/0	NA	0/1	0/0	0/1	0/1	0/1	NA	NA	0/0	0/0	0/0
164844	140	G	A	267	PASS	0/1	0/1	NA	0/0	0/0	0/0	0/1	NA	0/0	0/0	NA	0/0	NA	NA	NA	0/0	0/0	0/0	NA	NA	NA	NA	0/0	0/1	0/0	NA	0/1	NA	NA	NA	0/0	0/0	0/0	NA	0/1	0/1	0/0	0/0	0/0	NA	NA	0/0	0/0	0/0
165404	25	G	A	999	PASS	1/1	NA	0/1	1/1	NA	NA	1/1	1/1	1/1	0/1	1/1	NA	1/1	1/1	NA	0/0	1/1	0/1	1/1	1/1	0/1	0/1	NA	NA	NA	NA	NA	1/1	NA	NA	NA	NA	NA	NA	NA	NA	NA	NA	NA	1/1	0/1	1/1	1/1	1/1
165404	76	A	G	999	PASS	1/1	NA	1/1	1/1	NA	NA	NA	1/1	NA	0/1	1/1	NA	1/1	1/1	NA	0/0	1/1	0/1	1/1	1/1	0/1	0/1	NA	NA	NA	NA	NA	1/1	NA	NA	NA	NA	NA	NA	NA	NA	NA	NA	NA	1/1	0/1	1/1	1/1	1/1
207444	19	T	C	164	PASS	0/0	0/0	0/1	0/0	0/1	NA	0/1	NA	0/0	NA	NA	0/0	0/0	0/0	0/0	0/1	0/1	0/0	NA	0/0	NA	0/1	NA	NA	0/0	NA	NA	NA	0/0	NA	0/0	NA	0/0	NA	0/1	NA	0/0	0/0	0/0	0/1	0/0	0/0	NA	NA
207444	36	C	A	53	PASS	0/0	0/0	0/0	0/0	0/0	NA	0/0	NA	0/1	NA	NA	0/0	0/0	0/0	0/0	0/0	0/0	0/1	NA	0/0	NA	0/0	NA	NA	0/0	NA	NA	NA	0/1	NA	0/0	NA	0/0	NA	0/0	NA	0/0	0/0	0/0	0/0	0/0	0/0	NA	NA
207444	43	C	T	419	PASS	0/1	0/0	0/0	0/1	0/0	NA	0/0	NA	0/1	NA	NA	1/1	0/1	0/0	0/1	0/1	0/0	0/1	NA	0/1	NA	0/0	NA	NA	0/0	NA	NA	NA	0/1	NA	0/0	NA	0/0	NA	0/0	NA	0/1	0/0	0/1	0/0	0/1	0/0	NA	NA
207444	45	C	T	106	PASS	0/0	0/0	0/0	0/0	0/0	NA	0/0	NA	0/1	NA	NA	0/1	0/1	0/0	0/0	0/0	0/0	0/1	NA	0/0	NA	0/0	NA	NA	0/0	NA	NA	NA	0/1	NA	0/0	NA	0/0	NA	0/0	NA	0/1	0/0	0/0	0/0	0/0	0/0	NA	NA
207444	50	T	C	108	PASS	0/0	0/0	0/0	0/0	0/1	NA	0/0	NA	0/0	NA	NA	0/0	0/0	0/0	0/1	0/1	0/0	0/0	NA	0/0	NA	0/0	NA	NA	0/1	NA	NA	NA	0/0	NA	0/0	NA	0/0	NA	0/0	NA	0/0	0/1	0/0	0/0	0/1	0/0	NA	NA
207444	73	G	A	237	PASS	0/0	0/0	0/0	0/0	0/0	NA	0/0	NA	0/1	NA	NA	0/0	0/0	0/1	0/0	0/0	0/0	0/1	NA	0/1	NA	0/0	NA	NA	0/0	NA	NA	NA	0/0	NA	0/0	NA	0/1	NA	0/0	NA	0/0	0/0	0/0	0/0	0/0	0/1	NA	NA
207444	105	T	A	108	PASS	0/0	0/0	0/0	0/0	0/1	NA	0/0	NA	0/0	NA	NA	0/0	0/0	0/0	0/1	0/1	0/0	0/0	NA	0/0	NA	0/0	NA	NA	0/1	NA	NA	NA	0/0	NA	0/0	NA	0/0	NA	0/0	NA	0/0	0/1	0/0	0/0	0/1	0/0	NA	NA
207444	121	C	T	162	PASS	0/0	0/0	0/1	0/0	0/1	NA	0/1	NA	0/0	NA	NA	0/0	0/0	0/0	0/0	0/1	0/1	0/0	NA	0/0	NA	0/1	NA	NA	0/0	NA	NA	NA	0/0	NA	0/0	NA	0/0	NA	0/1	NA	0/0	0/0	0/0	0/1	0/0	0/0	NA	NA
237164	21	C	A	305	PASS	0/0	0/0	0/0	0/1	0/0	0/0	0/0	0/0	0/1	0/0	0/0	0/0	NA	0/0	0/0	0/0	0/0	0/0	0/0	0/0	0/0	0/0	0/0	0/0	0/0	0/0	0/0	0/1	0/0	0/1	0/0	0/0	0/1	0/0	0/0	0/0	0/1	0/0	0/0	0/1	0/1	0/0	0/1	0/1
237164	37	A	G	184	PASS	0/0	0/0	0/0	0/0	0/1	0/1	0/0	0/0	0/0	0/0	0/0	0/0	NA	0/0	0/1	0/0	0/0	0/0	0/1	0/0	0/0	0/0	0/0	0/0	0/0	0/1	0/0	0/0	0/0	0/0	0/1	0/0	0/1	0/1	0/0	0/0	0/0	0/0	0/0	0/1	0/0	0/1	0/0	0/0
237164	39	A	T	604	PASS	0/0	0/1	0/0	0/1	0/1	0/0	0/1	0/0	0/0	0/0	0/1	0/1	NA	0/1	0/0	0/1	0/0	0/0	0/1	0/1	0/1	0/0	0/1	0/0	0/0	0/1	0/0	0/0	0/0	0/0	0/0	0/0	0/1	0/0	0/1	0/0	0/0	0/1	0/0	0/0	0/0	0/0	0/0	0/0
237164	55	G	T	65	PASS	0/0	0/0	0/0	0/0	0/1	0/0	0/0	0/0	0/0	0/0	0/0	0/0	NA	0/0	0/1	0/0	0/0	0/1	0/0	0/0	0/0	0/0	0/0	0/0	0/0	0/1	0/0	0/1	0/0	0/0	0/0	0/0	0/0	0/0	0/0	0/0	0/0	0/0	0/0	0/0	0/0	0/0	0/1	0/0
237164	61	C	T	376	PASS	0/0	0/1	0/0	0/1	0/1	0/0	0/1	0/0	0/0	0/0	0/1	0/1	NA	0/1	0/0	0/1	0/0	0/0	0/1	0/1	0/0	0/0	0/1	0/0	0/0	0/0	0/0	0/0	0/0	0/0	0/0	0/0	0/1	0/0	0/0	0/0	0/0	0/1	0/0	0/0	0/0	0/0	0/0	0/0
237164	88	G	C	82	PASS	0/0	0/0	0/0	0/0	0/1	0/0	0/0	0/1	0/0	0/0	0/0	0/0	NA	0/0	0/0	0/0	0/0	0/0	0/0	0/0	0/0	0/0	0/0	0/0	0/0	0/0	0/0	0/0	0/0	0/0	0/0	0/0	0/0	0/0	0/0	0/0	0/0	0/0	0/0	0/0	0/0	0/0	0/0	0/0
237164	119	A	G	177	PASS	0/0	0/0	0/0	0/0	0/1	0/1	0/0	0/0	0/0	0/0	0/0	0/0	NA	0/0	0/0	0/0	0/0	0/0	0/1	0/0	0/0	0/0	0/0	0/0	0/0	0/1	0/0	0/0	0/0	0/0	0/1	0/0	0/1	0/1	0/0	0/0	0/0	0/0	0/0	0/1	0/0	0/1	0/0	0/0
237164	142	A	G	94	PASS	0/0	0/0	0/0	0/0	0/0	0/1	0/0	0/0	0/0	0/0	0/0	0/0	NA	0/0	0/1	0/0	0/0	0/0	0/1	NA	0/0	0/0	0/0	0/0	0/0	0/1	0/0	0/0	0/0	0/0	0/1	0/0	0/0	0/1	0/0	0/0	0/0	0/0	0/0	0/1	0/0	0/1	0/0	0/0
292804	5	C	T	64	PASS	0/0	0/0	0/0	0/1	0/0	0/0	0/0	0/0	0/0	0/0	0/0	0/0	0/1	0/0	0/0	0/0	0/0	0/0	0/0	0/0	0/0	0/1	0/0	0/1	0/0	0/0	0/0	0/0	0/0	0/1	0/0	0/0	0/0	0/0	0/0	0/0	0/0	0/0	0/0	0/0	0/0	0/0	0/0	0/0
292804	9	T	G	76	PASS	0/0	0/0	0/0	0/0	0/0	0/0	0/0	0/1	0/0	0/1	0/0	0/0	0/0	0/0	0/1	0/0	0/0	0/0	0/0	0/0	0/0	0/0	0/0	0/0	0/0	0/0	0/0	0/0	0/0	0/0	0/0	0/0	0/0	0/0	0/0	0/1	0/0	0/0	0/0	0/0	0/0	0/0	0/0	0/0
292804	16	C	T	48.8858	PASS	0/0	0/0	0/0	0/0	0/0	0/0	0/0	0/0	0/0	0/0	0/0	0/0	0/0	0/0	0/0	0/0	0/0	0/0	0/0	0/0	0/0	0/0	0/0	0/0	0/1	0/0	0/0	0/1	0/0	0/0	0/0	0/0	0/1	0/0	0/0	0/0	0/0	0/0	0/0	0/0	0/1	0/0	0/0	0/0
292804	31	G	T	71	PASS	0/0	0/0	0/0	0/0	0/0	0/0	0/0	0/0	0/0	0/0	0/0	0/0	0/0	0/0	0/0	0/0	0/0	0/0	0/0	0/0	0/0	0/0	0/0	0/1	0/0	0/0	0/0	0/0	0/0	0/0	0/0	0/0	0/0	0/0	0/0	0/0	0/0	0/0	0/0	0/0	0/0	0/0	0/1	0/1
292804	58	C	A	625	PASS	0/0	0/0	0/0	0/0	0/0	0/1	0/1	0/1	0/0	0/1	0/0	0/0	0/0	0/0	0/1	0/0	0/1	0/1	0/1	0/0	0/1	0/0	0/0	0/0	0/0	0/1	0/0	0/0	0/1	0/0	0/1	0/0	0/0	0/1	0/0	0/1	0/0	0/1	0/0	0/0	0/0	0/1	0/0	0/0
292804	93	G	A	99	PASS	0/0	0/0	0/0	0/0	0/0	0/0	0/0	0/0	0/0	0/0	0/0	0/0	0/0	0/0	0/0	0/0	0/0	0/0	0/0	0/0	0/1	0/0	0/0	0/0	0/0	0/1	0/0	0/0	0/0	0/0	0/0	0/1	0/0	0/0	0/0	0/0	0/0	0/0	0/0	0/0	0/0	0/0	0/1	0/1
292804	119	G	A	73	PASS	0/0	0/0	0/0	0/0	0/0	0/0	0/0	0/1	0/1	0/0	0/0	0/0	0/1	0/0	0/0	0/0	0/0	0/0	0/0	0/0	0/0	0/0	0/0	0/0	0/0	0/0	0/0	0/0	0/0	0/0	0/0	0/0	0/0	0/0	0/0	0/0	0/1	0/0	0/0	0/0	0/0	0/0	0/0	0/0
292804	122	G	A	137	PASS	0/0	0/1	0/0	0/0	0/1	0/0	0/0	0/0	0/0	0/0	0/0	0/1	0/0	0/0	0/0	0/0	0/1	0/0	0/0	0/1	0/0	0/0	0/0	0/0	0/0	0/0	0/1	0/0	0/0	0/0	0/1	0/1	0/0	0/0	0/0	0/0	0/0	0/1	0/0	0/0	0/0	0/0	0/1	0/0
292804	130	T	C	132	PASS	0/0	0/1	0/0	0/0	0/1	0/0	0/0	0/0	0/0	0/0	0/0	0/1	0/0	0/0	0/0	0/0	0/1	0/0	0/0	0/1	0/0	0/0	0/0	0/0	0/0	0/0	0/1	0/0	0/1	0/0	0/1	0/1	0/0	0/0	0/0	0/0	0/0	0/1	0/1	0/0	0/1	0/0	0/1	0/0
292804	138	T	G	112	PASS	0/0	0/0	0/0	0/0	0/0	0/0	0/0	0/1	0/1	0/1	0/0	0/0	0/0	0/0	0/0	0/0	0/1	0/0	0/0	0/0	0/0	0/0	0/0	0/0	0/0	0/0	0/0	0/0	0/0	0/0	0/0	0/0	0/0	0/1	0/0	0/0	0/0	0/0	0/0	0/0	0/0	0/0	0/0	0/0
305884	13	T	C	999	PASS	1/1	1/1	1/1	1/1	1/1	1/1	0/1	0/1	1/1	0/1	1/1	0/1	0/1	1/1	1/1	1/1	1/1	1/1	0/1	0/1	0/1	0/1	1/1	1/1	1/1	0/1	1/1	0/1	0/1	1/1	0/1	1/1	0/1	1/1	0/1	0/1	0/1	1/1	1/1	1/1	0/1	0/1	1/1	1/1
305884	14	A	G	999	PASS	1/1	1/1	1/1	1/1	1/1	1/1	1/1	1/1	1/1	1/1	1/1	0/1	0/1	1/1	1/1	0/1	1/1	1/1	0/1	1/1	0/1	1/1	1/1	1/1	1/1	0/1	1/1	0/1	0/1	1/1	1/1	1/1	1/1	1/1	1/1	0/1	0/1	1/1	1/1	1/1	0/1	1/1	1/1	1/1
305884	39	T	G	288	PASS	0/0	0/0	0/0	0/0	0/1	0/0	0/0	0/0	0/0	0/0	0/1	0/0	0/0	0/0	0/0	0/0	0/1	0/0	0/0	0/0	0/0	0/0	0/0	0/0	0/0	0/1	0/0	0/0	0/0	0/0	0/0	0/0	0/0	0/1	0/0	0/0	0/0	0/1	0/0	0/0	0/0	0/0	0/0	0/0
305884	66	C	T	75	PASS	0/0	0/0	0/0	0/0	0/0	0/0	0/0	0/0	0/0	0/0	0/0	0/0	0/0	0/0	0/0	0/0	0/0	0/0	0/0	0/0	0/0	0/0	0/0	0/0	0/0	0/0	0/0	0/0	0/0	0/1	0/0	0/0	0/0	0/0	0/0	0/0	0/0	0/0	0/0	0/0	0/0	0/0	0/0	0/0
305884	68	G	A	120	PASS	0/0	0/0	0/0	0/0	0/0	0/0	0/0	0/0	0/0	0/0	0/0	0/1	0/0	0/0	0/0	0/0	0/0	0/0	0/0	0/0	0/0	0/0	0/0	0/0	0/0	0/1	0/0	0/1	0/1	0/0	0/0	0/0	0/0	0/0	0/0	0/0	0/0	0/0	0/0	0/0	0/0	0/0	0/0	0/0
305884	71	T	C	141	PASS	0/0	0/0	0/0	0/1	0/0	0/0	0/1	0/0	0/0	0/1	0/0	0/0	0/0	0/1	0/0	0/0	0/0	0/0	0/0	0/1	0/0	0/1	0/0	0/0	0/0	0/0	0/0	0/0	0/0	0/0	0/0	0/0	0/1	0/0	0/1	0/0	0/0	0/0	0/0	0/0	0/0	0/0	0/0	0/0
305884	133	G	A	75	PASS	0/0	0/0	0/0	0/0	0/0	0/0	0/0	0/0	0/0	0/0	0/0	0/1	0/0	0/0	0/0	0/0	0/0	0/0	0/0	0/0	0/0	0/0	0/0	0/0	0/0	0/1	0/0	0/1	0/0	0/0	0/1	0/0	0/0	0/0	0/0	0/0	0/0	0/0	0/0	0/0	0/0	0/0	0/0	0/0
319164	78	G	A	50	PASS	NA	0/0	0/0	0/0	0/0	0/0	0/0	0/1	0/0	0/0	0/1	0/0	0/0	0/0	0/1	0/0	0/0	0/0	0/0	0/0	0/0	0/0	0/0	0/0	0/0	0/0	0/0	0/0	0/0	0/0	0/0	0/0	0/0	0/0	NA	0/0	0/0	0/0	0/0	0/0	0/0	0/0	0/0	0/0
319164	82	G	C	999	PASS	NA	0/0	0/1	0/0	0/1	0/1	0/0	0/1	0/1	0/0	0/1	0/1	0/1	0/0	0/1	0/1	0/1	0/1	0/0	0/0	0/1	0/1	0/0	0/1	0/1	0/1	0/1	0/1	0/1	0/0	0/1	0/1	0/1	0/1	NA	0/1	0/1	0/0	0/1	0/1	0/1	0/0	0/0	0/0
319164	107	G	T	93	PASS	NA	0/0	0/0	0/0	0/0	0/0	0/0	0/1	0/0	0/1	0/0	0/0	0/0	0/1	0/0	0/0	0/0	0/0	0/1	0/0	0/0	0/0	0/0	0/0	0/0	0/0	0/0	0/0	0/0	0/0	0/0	0/0	0/0	0/0	NA	0/0	0/0	0/0	0/0	0/0	0/0	0/0	0/0	0/0
319164	131	G	A	999	PASS	NA	0/1	0/1	1/1	0/1	1/1	0/1	0/1	1/1	0/1	1/1	1/1	0/1	1/1	1/1	1/1	1/1	1/1	1/1	1/1	0/1	1/1	1/1	0/1	1/1	1/1	1/1	1/1	1/1	1/1	1/1	1/1	1/1	1/1	NA	1/1	0/1	0/1	0/1	1/1	1/1	1/1	0/1	1/1
359284	41	A	T	999	PASS	0/0	0/0	1/1	0/0	0/0	NA	0/0	NA	NA	NA	0/1	0/0	1/1	NA	0/1	0/0	0/0	0/1	NA	NA	0/1	NA	0/1	NA	0/1	1/1	NA	0/1	1/1	0/1	0/1	1/1	0/1	0/1	0/1	0/1	NA	0/1	NA	0/1	NA	0/1	0/0	0/1
359284	52	C	T	50	PASS	0/0	0/0	0/0	0/0	0/0	NA	0/0	NA	NA	NA	0/0	0/1	0/0	NA	0/1	0/0	0/0	0/0	NA	NA	0/0	NA	0/0	NA	0/0	0/0	NA	0/0	0/0	0/0	0/0	0/0	0/0	0/1	0/0	0/0	NA	0/0	NA	0/0	NA	0/0	0/0	0/0
359284	83	C	T	365	PASS	0/1	0/1	0/0	0/1	0/1	NA	0/0	NA	NA	NA	0/0	0/1	0/0	NA	0/0	0/1	0/1	0/0	0/0	NA	0/0	NA	0/0	NA	0/0	0/0	NA	0/0	0/0	0/0	0/0	0/0	0/1	0/0	0/0	0/0	NA	0/0	NA	0/0	NA	0/0	0/0	0/1
379804	7	C	T	101	PASS	NA	0/1	0/1	0/0	0/0	0/0	0/0	0/0	0/1	NA	0/0	NA	NA	0/0	0/0	0/0	0/0	0/0	0/1	NA	0/0	NA	0/0	NA	0/1	NA	0/1	0/0	0/0	NA	0/0	0/0	0/1	NA	NA	0/0	0/0	0/0	0/0	0/0	0/0	0/0	NA	0/0
379804	29	T	A	38.6373	PASS	NA	0/1	NA	0/0	NA	0/0	0/0	0/0	0/1	NA	0/0	NA	NA	0/0	NA	0/0	0/0	0/0	NA	NA	0/0	NA	0/0	NA	0/0	NA	0/1	0/0	0/0	NA	0/0	0/0	0/1	NA	NA	0/0	0/0	0/0	0/0	0/0	0/0	0/0	NA	0/0
379804	39	C	A	112	PASS	NA	0/0	0/0	0/0	0/0	0/1	0/0	0/0	0/0	NA	0/1	NA	NA	0/0	0/0	0/1	0/0	0/0	0/0	NA	0/1	NA	0/0	NA	0/0	NA	0/0	0/0	0/0	NA	NA	0/0	0/0	NA	NA	0/0	0/0	0/0	0/0	0/0	0/0	0/0	NA	0/1
379804	50	C	G	137	PASS	NA	0/0	0/0	0/0	0/0	0/1	0/0	0/0	0/0	NA	0/1	NA	NA	0/0	0/0	0/1	0/0	0/0	0/0	NA	0/1	NA	0/0	NA	0/0	NA	0/0	0/0	0/0	NA	0/1	0/0	0/0	NA	NA	0/0	0/0	0/0	0/0	0/0	0/0	0/0	NA	0/1
379804	64	C	T	53	PASS	NA	0/0	0/0	0/0	0/0	0/0	0/0	0/0	0/0	NA	0/0	NA	NA	0/0	0/0	0/0	0/0	0/0	0/0	NA	0/0	NA	0/0	NA	0/0	NA	0/0	0/0	0/0	NA	0/0	0/0	0/0	NA	NA	0/1	0/0	0/0	0/0	0/0	0/0	0/0	NA	0/0
379804	72	A	C	53	PASS	NA	0/0	0/0	0/0	0/0	0/1	0/0	0/0	0/1	NA	0/0	NA	NA	0/0	0/0	0/0	0/0	0/0	0/0	NA	0/0	NA	0/1	NA	0/0	NA	0/0	NA	0/0	NA	0/0	0/1	0/0	NA	NA	0/0	0/0	0/0	0/0	0/0	0/0	0/0	NA	0/0
379804	78	C	T	80	PASS	NA	0/1	0/1	0/0	0/0	0/0	0/0	0/0	0/1	NA	0/0	NA	NA	0/0	0/0	0/0	0/0	0/0	0/1	NA	0/0	NA	0/0	NA	0/0	NA	0/1	NA	0/0	NA	0/0	0/0	0/1	NA	NA	0/0	0/0	0/0	0/0	0/0	0/0	0/0	NA	0/0
379804	83	C	T	315	PASS	NA	0/1	0/0	0/1	0/0	0/1	0/1	0/1	0/1	NA	0/0	NA	NA	0/0	0/1	0/0	0/1	0/0	0/0	NA	0/1	NA	0/0	NA	0/0	NA	0/1	0/0	0/0	NA	0/0	0/0	0/0	NA	NA	0/0	0/0	0/0	0/0	0/1	0/1	0/0	NA	0/0
379804	114	T	C	53	PASS	NA	0/0	0/0	0/0	0/0	0/0	0/0	0/0	0/0	NA	0/0	NA	NA	0/0	0/0	0/0	0/0	0/0	0/0	NA	0/0	NA	0/0	NA	0/0	NA	0/0	0/0	0/0	NA	0/0	0/0	0/0	NA	NA	0/1	0/0	0/0	0/0	0/0	0/0	0/0	NA	0/0
379804	123	C	T	53	PASS	NA	0/0	0/0	0/0	0/0	0/1	0/0	0/0	0/1	NA	0/0	NA	NA	0/0	0/0	0/0	0/0	0/0	0/0	NA	0/0	NA	0/1	NA	0/0	NA	0/0	0/0	0/0	NA	NA	0/1	0/0	NA	NA	0/0	0/0	0/0	0/0	0/0	0/0	0/0	NA	0/0
379804	129	T	A	999	PASS	NA	1/1	1/1	NA	0/1	0/1	1/1	1/1	0/1	NA	0/1	NA	NA	1/1	1/1	0/1	1/1	0/1	1/1	NA	0/1	NA	0/1	NA	1/1	NA	1/1	1/1	0/1	NA	NA	0/1	1/1	NA	NA	1/1	0/1	0/1	0/1	1/1	1/1	1/1	NA	0/1
379804	136	C	T	37.3683	PASS	NA	0/0	0/0	0/0	0/0	0/1	0/0	0/0	0/0	NA	0/0	NA	NA	0/0	0/0	0/1	0/0	0/0	0/0	NA	0/1	NA	NA	NA	0/0	NA	0/0	0/0	0/0	NA	NA	0/0	0/0	NA	NA	0/0	0/0	0/0	0/0	0/0	0/0	0/0	NA	0/1
382604	57	G	A	102	PASS	NA	NA	0/0	NA	0/0	0/0	0/0	0/0	NA	NA	NA	NA	NA	NA	NA	NA	NA	0/1	NA	NA	NA	NA	0/0	NA	0/0	NA	NA	NA	0/0	0/0	0/0	0/0	0/0	0/0	NA	NA	0/0	0/0	0/0	NA	0/0	0/0	0/1	0/0
382604	67	T	C	111	PASS	NA	NA	0/1	NA	0/0	NA	0/0	0/0	NA	NA	NA	NA	NA	NA	NA	NA	NA	0/0	NA	NA	NA	NA	0/0	NA	0/0	NA	NA	NA	0/0	0/0	0/0	0/0	0/0	0/1	NA	NA	0/0	0/0	0/1	NA	0/0	0/0	0/0	0/0
382604	86	G	C	136	PASS	NA	NA	0/0	NA	NA	0/0	0/0	0/0	NA	NA	NA	NA	NA	NA	NA	NA	NA	0/1	NA	NA	NA	NA	0/0	NA	0/1	NA	NA	NA	0/0	0/0	0/0	0/0	0/0	0/0	NA	NA	0/0	0/0	NA	NA	0/0	0/0	0/1	0/1
382604	135	A	G	40.298	PASS	NA	NA	0/1	NA	0/1	0/0	0/0	0/1	NA	NA	NA	NA	NA	NA	NA	NA	NA	0/0	NA	NA	NA	NA	0/0	NA	0/0	NA	NA	NA	0/1	0/0	NA	0/1	0/0	0/0	NA	NA	0/1	0/0	0/0	NA	0/1	0/0	0/0	0/0
394924	5	A	T	609	PASS	0/1	0/1	0/1	0/0	0/1	0/1	0/1	0/0	0/1	NA	NA	1/1	0/0	0/1	0/0	0/1	0/0	0/1	NA	NA	0/1	0/0	0/1	0/1	0/1	0/0	0/0	0/1	0/0	NA	0/1	0/0	0/0	0/0	0/1	0/0	NA	0/0	NA	0/0	0/0	0/1	NA	0/1
394924	26	G	A	999	PASS	0/1	0/1	0/1	0/0	0/1	0/1	0/1	0/0	0/1	NA	NA	1/1	0/0	0/1	0/0	1/1	0/1	0/1	NA	NA	0/1	0/0	0/1	0/1	1/1	0/0	0/1	0/1	0/1	NA	0/1	0/1	0/0	0/0	0/1	0/0	NA	0/1	NA	0/0	0/0	0/1	NA	0/1
394924	30	C	T	223	PASS	0/0	0/1	0/0	0/0	0/0	0/0	NA	0/0	0/0	NA	NA	0/0	0/1	0/0	0/0	0/0	0/0	0/0	NA	NA	0/1	0/0	0/1	0/0	0/0	0/0	0/0	0/0	0/0	NA	0/0	0/1	0/1	0/0	0/1	0/0	NA	0/0	NA	0/0	0/1	0/0	NA	0/0
394924	31	G	A	311	PASS	0/0	0/0	0/0	0/1	0/0	0/0	NA	0/0	0/0	NA	NA	0/0	0/0	0/1	0/1	0/1	0/1	0/1	NA	NA	0/1	0/0	0/0	0/0	0/0	0/0	0/0	0/0	0/1	NA	0/0	0/0	0/1	0/0	0/0	0/1	NA	0/1	NA	0/1	0/1	0/0	NA	0/0
394924	40	G	A	238	PASS	0/0	0/1	0/0	0/0	0/0	0/0	NA	0/0	0/0	NA	NA	0/0	0/1	0/0	0/0	0/0	0/0	0/0	NA	NA	0/1	0/0	0/1	0/0	0/0	NA	0/0	0/0	0/0	NA	0/0	0/1	0/1	0/0	0/1	0/0	NA	0/0	NA	0/0	0/1	0/0	NA	0/0
394924	53	A	T	256	PASS	0/0	0/0	0/1	0/0	0/0	0/0	0/0	0/0	0/1	NA	NA	0/0	0/0	0/1	0/1	0/0	0/0	0/0	NA	NA	0/0	NA	0/0	0/0	0/0	0/1	0/0	0/1	0/0	NA	0/0	0/0	0/1	0/0	0/0	0/0	NA	0/0	NA	0/0	0/0	0/1	NA	0/0
394924	63	G	A	104	PASS	0/0	0/0	0/0	0/0	0/0	0/0	0/0	0/0	0/0	NA	NA	0/0	0/0	0/0	0/0	0/0	0/0	0/0	NA	NA	0/0	0/0	0/0	0/0	0/0	NA	0/1	0/0	0/1	NA	0/0	0/1	0/0	0/0	0/0	0/0	NA	0/1	NA	0/0	0/0	0/0	NA	0/0
394924	77	C	T	82	PASS	0/0	0/0	0/1	0/1	0/0	0/0	0/0	0/0	0/0	NA	NA	0/0	0/0	0/0	0/0	0/1	0/1	0/0	NA	NA	0/1	0/0	0/0	0/0	0/0	0/0	0/0	0/0	0/0	NA	0/0	0/1	0/0	0/0	0/0	0/0	NA	0/0	NA	0/1	0/0	0/0	NA	0/0
394924	123	C	A	85	PASS	0/0	0/1	0/0	0/0	0/0	0/0	NA	0/0	0/0	NA	NA	0/0	0/0	0/0	0/0	0/0	0/0	0/0	NA	NA	0/1	0/0	0/0	0/0	0/0	NA	0/0	0/0	0/0	NA	0/0	0/1	0/0	0/0	0/1	0/0	NA	0/0	NA	0/0	0/1	0/0	NA	0/0
394924	124	G	A	97	PASS	0/0	0/0	0/0	0/0	0/0	0/0	0/0	0/0	0/0	NA	NA	0/0	0/0	0/0	0/0	0/0	0/0	0/0	NA	NA	0/0	0/0	0/0	0/0	0/0	0/0	0/0	0/0	0/0	NA	0/0	0/0	0/0	0/0	0/0	0/0	NA	0/0	NA	0/0	0/0	0/0	NA	0/0
404244	6	C	T	35.0318	PASS	NA	0/0	0/0	0/0	0/0	0/0	0/0	0/0	0/1	0/0	0/0	0/0	0/0	0/0	0/0	0/0	0/0	0/0	0/0	0/0	0/0	0/0	0/0	0/0	0/0	0/1	0/0	0/0	0/0	NA	0/0	0/0	0/0	0/0	NA	0/0	0/0	0/0	0/0	0/0	0/0	0/1	0/1	NA
404244	11	A	T	61	PASS	NA	0/0	0/0	0/1	0/0	0/0	0/0	0/0	0/0	0/0	0/0	0/1	0/0	0/0	0/0	0/0	0/0	0/0	0/0	0/1	0/0	0/0	0/0	0/0	0/0	0/0	0/0	0/0	0/0	NA	0/0	0/0	0/0	0/0	NA	0/1	0/0	0/0	0/0	0/0	0/0	0/0	0/0	NA
404244	13	C	T	217	PASS	NA	0/0	0/0	0/0	0/0	0/0	0/0	0/0	0/0	0/0	0/0	0/1	0/0	0/0	0/0	0/0	0/0	0/0	0/0	0/1	0/0	0/1	0/1	0/0	0/1	0/1	0/1	0/0	0/0	NA	0/0	0/0	0/0	0/1	NA	0/0	0/0	0/1	0/0	0/0	0/0	0/0	0/0	NA
404244	15	A	T	327	PASS	NA	0/0	0/0	0/1	0/0	0/0	0/0	0/0	0/0	0/0	0/0	0/1	0/0	0/0	0/0	0/0	0/1	0/0	0/0	0/1	0/0	0/1	0/1	0/0	0/1	0/0	0/0	0/0	0/0	NA	0/0	0/0	0/0	0/1	NA	0/0	0/0	0/1	0/0	0/0	0/0	0/1	0/0	NA
404244	19	T	C	168	PASS	NA	0/0	0/0	0/0	0/0	0/0	0/0	0/0	0/0	0/0	0/0	0/0	0/0	0/0	0/0	0/0	0/0	0/0	0/0	0/1	0/0	0/1	0/1	0/0	0/1	0/1	0/0	0/0	0/0	NA	0/0	0/0	0/0	0/1	NA	0/0	0/0	0/1	0/0	0/0	0/0	0/0	0/0	NA
404244	24	A	T	128	PASS	NA	0/0	0/0	0/0	0/1	0/0	0/0	0/0	0/0	0/0	0/0	0/0	0/0	0/0	0/0	0/0	0/0	0/0	0/0	0/0	0/0	0/0	0/0	0/0	0/0	0/0	0/0	0/0	0/0	NA	0/0	0/0	0/0	0/0	NA	0/0	0/1	0/0	0/1	0/0	0/0	0/0	0/0	NA
404244	48	C	T	201	PASS	NA	0/0	0/0	0/0	0/0	0/0	0/0	0/0	0/0	0/0	0/0	0/0	0/1	0/0	0/1	0/0	0/0	0/0	0/0	0/0	0/0	0/0	0/0	0/0	0/0	0/0	0/1	0/0	0/0	NA	0/0	0/0	0/0	0/0	NA	0/0	0/0	0/0	0/0	0/0	0/0	0/0	0/0	NA
404244	53	T	A	999	PASS	NA	0/0	0/0	0/1	0/0	0/1	0/1	0/1	0/0	0/1	0/1	0/0	0/0	0/1	0/1	0/0	0/1	0/1	0/0	0/0	0/0	0/1	0/0	0/1	0/0	0/0	0/0	0/0	0/0	NA	0/0	0/0	0/0	0/0	NA	0/0	0/0	0/0	0/0	0/0	0/0	0/1	0/1	NA
404244	71	T	G	87	PASS	NA	0/0	0/0	0/0	0/1	0/0	0/0	0/0	0/0	0/0	0/0	0/1	0/0	0/0	0/0	0/0	0/1	0/0	0/0	0/1	0/0	0/0	0/1	0/0	0/0	0/1	0/0	0/0	0/0	NA	0/0	0/1	0/1	0/0	NA	0/0	0/0	0/0	0/0	0/0	0/0	0/0	0/0	NA
404244	100	A	G	59	PASS	NA	0/0	0/1	0/0	0/0	0/0	0/0	0/0	0/0	0/0	0/0	0/0	0/0	0/1	0/0	0/0	0/0	0/0	0/0	0/0	0/0	0/0	0/0	0/0	0/0	0/0	0/0	0/0	0/0	NA	0/0	0/0	0/0	0/0	NA	0/0	0/1	0/0	0/0	0/0	0/0	0/0	0/0	NA
404244	109	C	T	174	PASS	NA	0/0	0/0	0/0	0/1	0/1	0/0	0/0	0/0	0/0	0/0	0/0	0/0	0/0	0/0	0/1	0/1	0/0	0/0	0/0	0/0	0/0	0/0	0/0	0/0	0/0	0/0	0/0	0/0	NA	0/0	0/0	0/0	0/0	NA	0/0	0/0	0/0	0/0	0/0	0/1	0/0	0/0	NA
404244	110	C	T	133	PASS	NA	0/0	0/0	0/0	0/1	0/0	0/0	0/0	0/0	0/0	0/0	0/0	0/0	0/0	0/0	0/0	0/0	0/0	0/0	0/0	0/1	0/0	0/0	0/0	0/0	0/1	0/0	0/0	0/1	NA	0/0	0/0	0/0	0/1	NA	0/0	0/0	0/1	0/0	0/0	0/0	0/0	0/0	NA
406884	8	C	T	137	PASS	0/0	0/1	0/0	0/1	NA	0/0	0/0	0/0	NA	0/0	0/0	0/0	0/0	0/0	NA	NA	NA	0/1	0/0	NA	NA	0/0	0/0	0/0	0/0	0/0	NA	NA	0/0	0/0	0/0	NA	0/1	0/0	0/0	NA	0/0	0/0	0/0	0/0	0/0	NA	0/0	0/0
406884	12	G	A	56	PASS	0/0	0/0	0/1	0/0	NA	0/0	0/0	0/1	NA	0/0	0/0	0/0	0/0	0/0	NA	NA	NA	0/0	0/0	NA	NA	0/0	0/0	0/0	0/0	0/0	NA	NA	0/1	0/0	0/0	NA	0/1	0/0	0/1	0/0	0/1	0/0	0/0	0/0	0/0	NA	NA	0/0
406884	19	G	A	736	PASS	0/0	0/0	0/0	0/1	NA	0/1	0/0	0/0	NA	0/1	1/1	0/1	0/1	0/0	NA	NA	NA	0/1	1/1	0/0	NA	0/0	0/0	0/1	0/1	1/1	NA	NA	0/0	0/1	0/0	NA	0/0	0/1	0/1	0/0	0/0	0/1	0/1	0/0	1/1	NA	0/0	0/1
406884	55	G	A	235	PASS	NA	0/0	0/0	0/0	NA	0/0	0/1	0/1	NA	0/1	0/0	0/0	0/1	0/0	NA	NA	NA	0/1	0/0	0/0	NA	0/0	0/1	0/1	NA	0/0	NA	NA	0/1	0/0	0/0	NA	0/1	0/0	0/0	0/0	0/1	0/1	0/0	0/0	0/0	NA	0/0	0/1
406884	72	C	T	969	PASS	0/0	0/0	0/0	1/1	NA	0/1	0/0	0/0	NA	1/1	1/1	0/1	0/0	1/1	NA	NA	NA	0/1	1/1	NA	NA	0/0	0/0	0/0	0/1	1/1	NA	NA	0/1	0/1	0/0	NA	0/1	0/1	0/1	0/0	0/1	0/1	NA	0/0	1/1	NA	0/0	0/1
406884	85	A	G	89	PASS	0/0	0/0	0/0	0/0	NA	0/0	0/1	0/0	NA	0/0	0/0	0/0	0/1	0/0	NA	NA	NA	0/0	0/0	0/0	NA	0/0	0/1	0/1	0/0	0/0	NA	NA	0/0	0/0	0/0	NA	0/0	0/0	0/0	0/0	0/0	0/1	0/0	NA	0/0	NA	0/0	0/1
406884	105	C	A	125	PASS	0/0	0/1	0/0	0/1	NA	0/0	0/0	0/0	NA	0/0	0/0	0/0	0/0	0/0	NA	NA	NA	0/1	0/0	0/0	NA	0/0	0/0	0/0	0/0	0/0	NA	NA	0/0	0/0	NA	NA	0/1	0/0	0/0	0/0	0/0	0/0	0/0	0/0	0/0	NA	NA	0/0
406884	113	C	T	464	PASS	0/0	0/0	0/0	0/1	NA	0/1	0/0	0/0	NA	0/1	0/1	0/1	0/0	0/0	NA	NA	NA	0/0	0/1	NA	NA	0/0	0/0	0/0	NA	0/1	NA	NA	0/0	0/1	0/0	NA	0/0	0/0	0/1	0/0	0/0	0/1	NA	0/0	0/1	NA	0/0	0/1
406884	125	A	C	126	PASS	NA	0/0	0/0	0/0	NA	0/0	0/1	0/0	NA	0/1	0/0	0/0	0/1	0/0	NA	NA	NA	0/1	0/0	0/0	NA	0/0	0/1	0/1	0/0	0/0	NA	NA	0/0	0/0	0/0	NA	0/1	0/0	0/0	0/0	0/0	0/1	0/0	0/0	0/0	NA	0/0	0/1
406884	130	G	A	91	PASS	NA	0/1	0/0	0/1	NA	0/0	0/0	0/0	NA	0/0	0/0	0/0	0/0	0/0	NA	NA	NA	0/1	0/0	NA	NA	0/0	0/0	0/0	0/0	0/0	NA	NA	0/0	0/0	0/0	NA	0/0	0/0	NA	NA	0/0	0/0	0/0	0/0	0/0	NA	NA	0/0
420844	8	G	A	151	PASS	0/0	0/0	0/0	0/1	0/0	0/0	0/0	0/0	0/1	0/0	0/0	0/1	0/1	0/0	0/0	0/0	0/1	0/1	0/1	0/1	0/1	0/0	0/0	0/0	0/0	0/0	0/0	0/1	0/0	NA	0/1	0/0	0/0	0/1	0/0	0/0	0/0	0/0	0/0	0/0	0/0	0/0	0/0	0/0
420844	11	G	A	434	PASS	0/0	0/0	0/1	0/1	0/0	0/0	0/1	0/1	0/1	0/1	0/0	0/1	0/1	0/0	0/1	0/1	0/0	0/0	0/0	0/0	0/1	0/1	0/1	0/0	0/0	0/0	0/0	0/0	0/1	NA	0/0	0/1	0/0	0/1	0/0	0/0	0/1	0/1	0/1	0/0	0/1	0/0	0/1	0/0
420844	44	G	A	144	PASS	0/0	0/1	0/0	0/0	0/0	0/0	0/0	0/0	0/0	0/0	0/0	0/0	0/0	0/0	0/0	0/0	0/0	0/0	0/0	0/0	0/0	0/0	0/0	0/0	0/0	0/0	0/1	0/0	0/0	NA	0/0	0/0	0/0	0/0	0/0	0/0	0/0	0/0	0/0	0/0	0/1	0/0	0/0	0/0
420844	53	T	C	31.5993	PASS	0/0	0/0	0/0	0/0	0/0	0/0	0/0	0/0	0/0	0/0	0/0	0/0	0/0	0/1	0/0	0/0	0/0	0/0	0/0	0/0	0/0	0/0	0/1	0/0	0/1	0/0	0/0	0/0	0/0	NA	0/1	0/1	0/0	0/0	0/0	0/0	0/0	0/0	0/0	0/0	0/0	0/0	0/0	0/0
420844	65	G	A	73	PASS	0/0	0/0	0/0	0/0	0/0	0/1	0/0	0/0	0/1	0/0	0/0	0/1	0/1	0/0	0/0	0/0	0/0	0/1	0/0	0/0	0/0	0/0	0/0	0/0	0/0	0/0	0/0	0/0	0/0	NA	0/1	0/0	0/0	0/1	0/0	0/0	0/0	0/0	0/0	0/0	0/1	0/0	0/0	0/0
420844	94	C	A	90	PASS	0/0	0/0	0/0	0/1	0/0	0/0	0/0	0/0	0/1	0/0	0/0	0/0	0/0	0/0	0/0	0/0	0/1	0/0	0/1	0/1	0/1	0/0	0/0	0/0	0/0	0/0	0/0	0/1	0/1	NA	0/0	0/0	0/0	0/0	0/0	0/0	0/0	0/0	0/0	0/0	0/0	0/0	0/0	0/1
420844	101	T	A	63	PASS	0/0	0/0	0/0	0/0	0/0	0/0	0/0	0/0	0/0	0/0	0/0	0/0	0/0	0/0	0/0	0/0	0/0	0/0	0/0	0/0	0/0	0/1	0/0	0/0	0/0	0/0	0/0	0/0	0/1	NA	0/0	0/0	0/0	0/0	0/0	0/0	0/1	0/0	0/1	0/0	0/1	0/0	0/0	0/0
420844	102	C	A	38.1502	PASS	0/0	0/0	0/0	0/0	0/0	0/0	0/0	0/0	0/0	0/0	0/0	0/0	0/0	0/1	0/0	0/0	0/0	0/0	0/0	0/0	0/0	0/0	0/0	0/0	0/0	0/0	0/0	0/0	0/0	NA	0/0	0/0	0/0	0/0	0/0	0/0	0/0	0/0	0/0	0/0	0/0	0/0	0/0	0/0
420844	103	C	A	180	PASS	0/0	0/1	0/0	0/0	0/1	0/0	0/0	0/0	0/0	0/1	0/1	0/1	0/0	0/0	0/0	0/1	0/0	0/0	0/0	0/0	0/0	0/0	0/0	0/0	0/1	0/0	0/0	0/0	0/0	NA	0/0	0/1	0/1	0/1	0/0	0/0	0/0	0/1	0/0	0/1	0/1	0/0	0/0	0/0
420844	106	G	C	138	PASS	0/0	0/1	0/0	0/0	0/0	0/0	0/0	0/0	0/1	0/0	0/0	0/0	0/0	0/0	0/0	0/0	0/0	0/0	0/0	0/0	0/0	0/0	0/0	0/0	0/1	0/0	0/1	0/0	0/0	NA	0/0	0/0	0/0	0/0	0/1	0/0	0/0	0/0	0/0	0/0	0/0	0/0	0/0	0/0
420844	115	A	G	60	PASS	0/0	0/0	0/0	0/0	0/0	0/0	0/0	0/0	0/0	0/0	0/0	0/0	0/0	0/1	0/0	0/0	0/0	0/0	0/0	0/0	0/0	0/0	0/1	0/0	0/1	0/0	0/0	0/0	0/0	NA	0/1	0/1	0/0	0/0	0/0	0/0	0/0	0/0	0/0	0/0	0/0	0/0	0/1	0/0
420844	119	T	C	52	PASS	0/0	0/0	0/0	0/1	0/0	0/0	0/1	0/0	0/0	0/1	0/0	0/1	0/0	0/0	0/0	0/0	0/0	0/0	0/0	0/0	0/1	0/0	0/0	0/0	0/0	0/0	0/0	0/0	0/0	NA	0/0	0/0	0/0	0/1	0/0	0/0	0/0	0/0	0/0	0/0	0/0	0/0	0/0	0/0
420844	120	C	T	40.9192	PASS	0/0	0/0	0/0	0/0	0/0	0/0	0/0	0/0	0/0	0/0	0/0	0/0	0/1	0/0	0/0	0/0	0/0	0/0	0/0	0/0	0/1	0/1	0/0	0/1	0/0	0/1	0/0	0/0	0/0	NA	0/0	0/0	0/0	0/0	0/0	0/0	0/1	0/0	0/0	0/0	0/0	0/0	0/1	0/0
4405	4	A	G	222	PASS	NA	0/0	0/0	0/0	0/0	NA	NA	NA	0/0	0/0	NA	0/1	NA	0/0	0/0	0/0	NA	NA	0/0	NA	0/0	NA	0/1	0/0	0/0	0/0	0/1	NA	0/1	0/0	0/0	0/0	0/0	0/0	0/0	0/0	0/1	0/0	NA	0/0	0/1	0/0	NA	0/0
4405	13	A	C	48.3291	PASS	NA	0/1	0/1	0/0	0/0	NA	NA	NA	0/1	0/0	NA	0/0	NA	0/0	0/0	0/0	NA	NA	0/0	NA	NA	NA	0/0	0/0	0/0	0/0	0/0	NA	0/0	0/0	0/0	0/0	0/0	0/0	0/0	0/0	0/0	0/0	NA	0/0	0/0	0/0	NA	0/0
4405	37	G	A	43.0719	PASS	NA	0/0	0/0	0/0	0/0	NA	NA	NA	0/0	0/1	NA	0/0	NA	0/0	0/0	0/0	NA	NA	0/0	NA	0/1	NA	0/0	0/0	0/0	0/0	0/0	NA	0/0	0/1	0/0	0/0	0/1	0/0	0/0	0/1	0/1	0/0	NA	0/0	0/0	0/0	NA	0/0
4405	58	T	G	266	PASS	NA	0/0	0/0	0/0	0/0	NA	NA	NA	0/0	0/0	NA	0/1	NA	0/0	NA	0/0	NA	NA	0/0	NA	0/0	NA	0/1	0/0	0/0	0/0	0/1	NA	0/1	0/0	0/0	0/0	0/0	0/0	0/0	0/0	0/1	0/0	NA	0/0	0/1	0/0	NA	0/0
4405	68	G	T	85	PASS	NA	0/0	0/0	0/1	0/0	NA	NA	NA	0/0	0/0	NA	0/0	NA	0/0	0/0	0/0	NA	NA	0/0	NA	0/0	NA	0/0	0/0	0/0	0/0	0/0	NA	0/0	0/0	0/0	0/0	0/0	0/0	0/0	0/0	0/0	0/0	NA	0/0	0/0	0/0	NA	0/1
4405	77	C	T	107	PASS	NA	0/0	0/0	0/0	0/1	NA	NA	NA	0/0	NA	NA	0/0	NA	0/1	0/0	0/1	NA	NA	0/0	NA	0/0	NA	0/0	0/0	0/0	0/0	0/0	NA	0/0	0/0	0/1	0/0	0/0	0/0	0/0	0/1	0/0	0/0	NA	0/0	0/0	0/0	NA	0/1
4405	115	G	A	644	PASS	NA	0/0	0/1	0/0	0/0	NA	NA	NA	0/1	0/1	NA	0/1	NA	0/0	0/0	0/0	NA	NA	1/1	NA	0/1	NA	0/1	0/0	0/0	0/1	0/1	NA	1/1	0/0	0/0	0/1	0/0	0/0	0/0	0/0	0/1	0/1	NA	1/1	0/1	0/1	NA	0/1
4405	121	C	T	159	PASS	NA	0/0	0/0	0/0	0/0	NA	NA	NA	0/0	0/0	NA	0/1	NA	0/0	0/0	0/0	NA	NA	0/1	NA	0/0	NA	0/0	0/0	0/0	0/1	0/0	NA	0/0	0/0	0/0	0/1	0/0	0/0	0/0	0/0	0/0	0/1	NA	0/0	0/0	0/1	NA	0/0
4405	124	T	C	173	PASS	NA	0/0	0/0	0/0	0/0	NA	NA	NA	0/0	0/0	NA	0/1	NA	0/0	0/0	0/0	NA	NA	0/1	NA	0/0	NA	0/0	0/0	0/0	0/1	0/0	NA	0/0	0/0	0/0	0/1	0/0	0/0	0/0	0/0	0/0	0/1	NA	NA	0/0	0/1	NA	0/1
4405	127	A	G	205	PASS	NA	0/0	0/0	0/1	0/0	NA	NA	NA	0/0	0/0	NA	0/0	NA	0/0	0/0	0/0	NA	NA	0/0	NA	0/0	NA	0/0	0/0	NA	0/0	0/0	NA	0/0	0/1	0/0	0/1	0/1	0/1	0/1	0/0	0/0	0/0	NA	0/0	0/0	0/0	NA	0/1
4405	128	C	T	252	PASS	NA	0/0	0/0	0/0	0/0	NA	NA	NA	0/0	0/0	NA	0/1	NA	0/1	0/0	0/0	NA	NA	0/0	NA	0/0	NA	0/0	0/0	0/1	0/0	0/0	NA	0/0	0/0	0/0	0/0	0/0	0/1	0/1	0/0	0/1	0/0	NA	0/0	0/0	0/1	NA	0/0
4405	129	G	A	416	PASS	NA	0/1	0/1	0/0	0/1	NA	NA	NA	0/1	0/0	NA	0/1	NA	0/1	0/0	0/1	NA	NA	0/0	NA	0/0	NA	0/0	0/1	0/0	0/0	0/0	NA	0/0	0/1	0/1	0/0	0/0	0/0	0/1	0/1	0/0	0/0	NA	0/0	0/0	0/0	NA	0/0
4405	130	A	G	441	PASS	NA	0/1	0/1	0/0	0/1	NA	NA	NA	0/1	0/0	NA	0/1	NA	0/1	0/1	0/1	NA	NA	0/0	NA	0/0	NA	0/0	0/1	0/0	0/0	0/0	NA	0/0	0/1	0/1	0/0	0/0	0/0	0/1	0/1	0/0	0/0	NA	0/0	0/0	0/0	NA	0/0
45965	6	A	T	39.376	PASS	NA	0/0	0/0	0/0	0/1	0/1	0/0	0/0	0/0	0/0	0/0	0/0	0/0	0/0	0/0	0/1	0/0	0/0	0/0	0/0	0/0	NA	0/0	0/0	0/0	0/0	0/0	NA	0/0	NA	0/0	0/0	0/0	0/0	0/0	0/0	0/1	0/1	0/1	0/1	0/0	0/0	0/0	NA
45965	53	A	G	95	PASS	NA	0/0	0/0	0/0	0/0	0/0	0/0	0/0	0/0	0/0	0/0	0/0	0/0	0/0	0/0	0/0	0/0	0/0	0/0	0/0	0/0	NA	0/0	0/0	0/0	0/0	0/0	NA	0/0	NA	0/0	0/0	0/0	0/0	0/1	0/0	0/0	0/0	0/0	0/0	0/0	0/0	0/0	NA
45965	54	C	T	105	PASS	NA	0/0	0/0	0/1	0/1	0/0	0/0	0/1	0/0	0/0	0/1	0/0	0/0	0/0	0/0	0/0	0/0	0/0	0/0	0/0	0/0	NA	0/1	0/0	0/0	0/0	0/0	NA	0/1	NA	0/0	0/0	0/0	0/0	0/0	0/0	0/0	0/0	0/0	0/0	0/0	0/0	0/0	NA
45965	55	G	A	266	PASS	NA	0/0	0/0	0/0	0/0	0/1	0/0	0/0	0/0	0/0	0/0	0/0	0/0	0/0	0/0	0/0	0/0	0/0	0/0	0/0	0/0	NA	0/0	0/0	0/0	0/0	0/0	NA	0/1	NA	0/0	0/0	0/0	0/0	0/1	0/0	0/1	0/1	0/1	0/0	0/0	0/1	0/0	NA
45965	58	G	A	200	PASS	NA	0/0	0/0	0/0	0/0	0/1	0/0	0/0	0/0	0/0	0/1	0/0	0/0	0/0	NA	0/0	0/0	0/0	0/0	0/1	0/1	NA	0/1	0/0	0/0	0/0	0/0	NA	0/1	NA	0/0	0/0	0/1	0/0	0/0	0/0	0/1	0/1	0/1	0/0	0/0	0/0	0/0	NA
45965	63	G	C	289	PASS	NA	0/1	0/1	0/0	0/0	0/0	0/1	0/0	0/0	1/1	0/0	0/0	0/1	0/1	0/0	0/1	0/0	0/0	0/0	0/0	0/0	NA	0/0	0/1	0/0	0/1	0/1	NA	0/0	NA	0/1	0/0	0/1	0/0	0/1	0/1	0/0	0/0	0/0	0/0	0/0	0/1	0/0	NA
45965	73	T	A	152	PASS	NA	0/0	0/0	0/1	0/0	0/0	0/0	0/0	0/0	0/0	0/0	0/0	0/1	0/0	0/0	0/0	0/0	0/0	0/1	0/0	0/0	NA	0/0	0/0	0/0	0/0	0/0	NA	0/1	NA	0/0	0/0	0/0	0/0	0/0	0/0	0/0	0/0	0/0	0/0	0/0	0/0	0/0	NA
45965	88	C	T	195	PASS	NA	0/0	0/1	0/1	0/0	0/1	0/0	0/0	0/0	0/1	0/0	0/0	0/0	0/1	0/1	0/0	0/0	0/0	0/0	0/0	0/1	NA	0/1	0/1	0/0	0/0	0/1	NA	0/0	NA	0/0	0/0	0/1	0/0	0/0	0/0	0/0	0/0	0/1	0/0	0/0	0/0	0/1	NA
45965	95	G	A	44.0306	PASS	NA	0/0	0/0	0/0	0/0	0/0	0/0	0/0	0/0	0/0	0/0	0/0	0/0	0/0	0/0	0/0	0/0	0/1	0/0	0/0	0/1	NA	0/0	0/0	0/0	0/0	0/0	NA	0/0	NA	0/0	0/0	0/0	0/0	0/0	0/0	0/0	0/0	0/1	0/0	0/0	0/1	0/0	NA
45965	101	C	T	199	PASS	NA	0/0	0/0	0/1	0/0	0/0	0/0	0/0	0/0	0/0	0/0	0/0	0/1	0/0	0/0	0/0	0/0	0/0	0/1	0/0	0/0	NA	0/0	0/0	0/0	0/0	0/0	NA	0/1	NA	0/0	0/0	0/1	0/0	0/0	0/0	0/0	0/1	0/0	0/0	0/0	0/0	0/0	NA
45965	102	G	A	33.6378	PASS	NA	0/1	0/0	0/0	0/0	0/0	0/0	0/0	0/0	0/0	0/1	0/0	0/0	0/0	0/0	0/0	0/0	0/0	0/0	0/0	0/0	NA	0/0	0/0	0/0	0/0	0/0	NA	0/0	NA	0/0	0/0	0/0	0/0	0/0	0/0	0/0	0/1	0/0	0/0	0/0	0/0	0/0	NA
45965	104	G	A	37.2232	PASS	NA	0/0	0/0	0/0	0/1	0/1	0/0	0/0	0/0	0/0	0/0	0/0	0/0	0/0	0/0	0/1	NA	0/0	0/0	0/0	0/0	NA	0/0	0/0	0/0	0/0	0/0	NA	0/0	NA	0/0	0/0	0/1	0/0	0/0	0/0	0/1	0/0	0/0	0/0	0/0	0/0	0/1	NA
45965	118	C	T	36.6938	PASS	NA	0/0	0/0	0/0	0/0	0/0	0/0	0/0	0/0	0/0	0/0	0/0	0/0	0/0	0/0	0/0	0/0	0/0	0/0	0/0	0/0	NA	0/0	0/0	0/0	0/0	0/0	NA	0/0	NA	NA	0/0	0/0	0/0	0/0	0/1	0/0	0/0	0/0	0/0	0/0	0/0	0/0	NA
45965	123	T	C	33.1942	PASS	NA	0/0	0/0	0/0	0/1	0/0	0/0	0/1	0/0	0/0	0/1	0/0	0/0	0/0	0/0	0/0	0/0	0/0	0/0	0/0	0/0	NA	0/0	0/0	0/0	0/0	0/0	NA	0/1	NA	NA	0/0	0/0	0/0	0/0	0/0	0/0	0/0	0/0	0/0	0/0	0/0	0/0	NA
45965	124	C	A	80	PASS	NA	0/0	0/0	0/0	0/0	0/0	0/0	0/0	0/0	0/0	0/0	0/0	0/0	0/1	0/0	0/0	0/0	0/1	0/0	0/1	0/0	NA	0/0	0/0	0/0	0/0	0/0	NA	0/0	NA	NA	0/1	0/0	0/1	0/0	0/0	0/0	0/0	0/0	0/0	0/0	0/1	0/0	NA
45965	137	T	A	135	PASS	NA	0/0	0/0	0/0	0/0	0/0	0/1	0/1	0/0	0/0	0/0	0/1	0/1	0/0	0/0	0/0	0/0	0/0	0/0	0/0	0/0	NA	0/0	0/0	0/0	0/0	0/0	NA	0/0	NA	0/0	0/0	0/0	0/0	0/0	0/0	0/0	0/0	0/0	0/0	0/0	0/0	0/0	NA
49165	19	G	A	92	PASS	NA	0/0	0/0	0/0	0/0	NA	0/0	0/0	0/0	NA	0/1	0/1	NA	0/0	0/1	0/0	0/0	NA	0/0	NA	NA	0/0	NA	0/0	0/0	0/0	0/0	NA	0/0	0/0	0/0	0/0	0/0	0/0	0/0	0/0	0/1	0/0	NA	0/0	0/0	0/0	NA	0/0
49165	66	C	T	52	PASS	NA	0/0	0/0	0/1	0/1	NA	0/0	0/0	0/0	NA	0/0	0/0	NA	0/0	0/0	0/0	0/1	NA	0/0	NA	NA	0/0	NA	0/0	0/0	0/1	0/0	NA	0/0	0/0	0/1	0/0	0/0	0/0	0/0	0/0	0/0	0/0	NA	0/0	0/0	0/0	NA	0/0
49165	84	A	G	57	PASS	NA	0/0	0/0	0/0	0/0	NA	0/0	0/0	0/0	NA	0/0	0/0	NA	0/0	0/0	0/1	0/0	NA	0/0	NA	NA	0/0	NA	0/0	0/1	0/0	0/0	NA	0/0	0/0	0/1	0/0	0/0	0/0	0/0	0/0	0/0	0/0	NA	0/0	0/0	0/0	NA	0/0
49165	87	C	T	193	PASS	NA	0/0	0/0	0/0	0/0	NA	0/0	0/0	0/0	NA	0/0	0/0	NA	0/0	0/1	0/0	0/0	NA	NA	NA	NA	0/0	NA	0/1	0/0	0/1	0/0	NA	0/0	0/0	0/1	0/1	0/1	0/0	0/0	0/0	0/1	0/0	NA	0/0	0/0	0/0	NA	0/0
49165	140	A	T	999	PASS	NA	1/1	1/1	1/1	0/1	NA	1/1	1/1	1/1	NA	1/1	1/1	NA	1/1	1/1	1/1	1/1	NA	1/1	NA	NA	1/1	NA	NA	1/1	1/1	1/1	NA	1/1	1/1	1/1	1/1	1/1	1/1	1/1	1/1	1/1	1/1	NA	1/1	1/1	1/1	NA	0/1
67165	6	T	C	999	PASS	0/1	0/1	0/1	0/1	0/1	0/1	1/1	0/1	0/1	0/1	0/1	0/1	0/1	0/1	0/1	0/1	0/1	0/1	1/1	1/1	0/1	0/1	0/1	0/1	0/1	0/1	0/1	0/1	0/1	0/1	0/1	0/1	0/1	0/1	0/1	0/1	0/1	0/1	0/1	0/1	1/1	0/1	1/1	0/1
67165	10	C	G	46.3763	PASS	0/0	0/1	0/0	0/0	0/0	0/0	0/0	0/0	0/0	0/0	0/0	0/0	0/0	0/0	0/0	0/0	0/0	0/0	0/0	0/0	0/0	0/0	0/0	0/0	0/1	0/0	0/1	0/1	0/0	0/0	0/0	0/0	0/0	0/0	0/1	0/0	0/0	0/0	0/1	0/1	0/1	0/0	0/0	0/0
67165	12	A	T	189	PASS	0/1	0/0	0/0	0/0	0/0	0/1	0/0	0/0	0/0	0/0	0/0	0/0	0/1	0/0	0/0	0/0	0/0	0/0	0/0	0/0	0/0	0/0	0/0	0/0	0/0	0/0	0/1	0/0	0/0	0/0	0/0	0/1	0/0	0/0	0/0	0/0	0/1	0/0	0/0	0/0	0/0	0/0	0/0	0/1
67165	16	A	T	228	PASS	0/0	0/0	0/1	0/0	0/0	0/0	0/1	0/1	0/0	0/0	0/1	0/0	0/0	0/0	0/0	0/1	0/0	0/0	0/0	0/0	0/0	0/0	0/1	0/0	0/1	0/0	0/0	0/0	0/0	0/0	0/0	0/0	0/0	0/0	0/1	0/1	0/0	0/0	0/0	0/1	0/0	0/0	0/0	0/0
67165	17	G	A	341	PASS	0/1	0/1	0/0	0/0	0/0	0/0	0/0	0/0	0/0	0/1	0/1	0/1	0/0	0/0	0/1	0/0	0/1	0/0	0/0	0/0	0/0	0/0	0/0	0/0	0/0	0/1	0/0	0/0	0/0	0/0	0/0	0/0	0/1	0/1	0/1	0/1	0/1	0/0	0/0	0/0	0/0	0/1	0/0	0/0
67165	42	T	A	999	PASS	0/1	0/1	0/1	0/1	0/1	0/1	0/1	0/1	0/1	0/1	0/1	0/1	0/1	0/1	0/1	0/1	0/1	0/1	0/1	0/1	0/1	0/1	0/1	0/1	0/1	0/1	0/1	0/1	0/1	0/1	0/0	0/1	0/1	0/1	0/1	0/1	0/1	0/1	0/1	0/1	0/1	0/1	0/1	0/1
67165	46	T	C	783	PASS	0/0	0/0	0/0	0/1	0/0	0/0	0/1	0/0	0/1	0/0	0/0	0/0	0/0	0/0	0/0	0/0	0/0	0/1	0/1	0/1	0/0	0/0	0/0	0/0	0/0	0/0	0/0	0/0	0/0	0/0	0/0	0/0	0/0	0/0	0/0	0/0	0/0	0/0	0/0	0/0	0/0	0/0	0/0	0/1
67165	57	C	G	94	PASS	0/1	0/0	0/0	0/0	0/0	0/0	0/1	0/0	0/0	0/0	0/0	0/0	0/1	0/0	0/0	0/0	0/0	0/0	0/1	0/0	0/0	0/0	0/0	0/0	0/0	0/0	0/0	0/0	0/0	0/0	0/0	0/0	0/0	0/0	0/0	0/0	0/0	0/0	0/0	0/0	0/0	0/0	0/1	0/0
67165	66	C	A	999	PASS	0/1	0/1	0/1	0/1	0/1	0/1	0/0	0/0	0/0	0/1	0/0	0/1	0/1	0/0	0/1	0/1	0/0	0/1	0/0	0/0	0/1	0/1	0/1	0/1	0/0	0/1	0/1	0/1	0/0	0/0	0/1	0/1	0/1	0/1	0/0	0/0	0/1	0/0	0/1	0/0	0/0	0/0	0/0	0/1
67165	95	C	A	251	PASS	0/0	0/0	0/0	0/1	0/0	0/0	0/0	0/0	0/0	0/0	0/0	0/0	0/0	0/0	0/0	0/0	0/0	0/0	0/0	0/0	0/0	0/1	0/0	0/0	0/0	0/0	0/0	0/0	0/0	0/1	0/1	0/1	0/0	0/1	0/0	0/1	0/0	0/1	0/0	0/1	0/0	0/0	0/0	0/0
67165	96	C	A	91	PASS	0/0	0/0	0/0	0/0	0/0	0/0	0/0	0/0	0/0	0/0	0/0	0/0	0/0	0/0	0/0	0/0	0/0	0/0	0/0	0/0	0/0	0/1	0/0	0/0	0/0	0/0	0/0	0/0	0/0	0/0	0/0	0/1	0/1	0/0	0/0	0/0	0/0	0/0	0/0	0/0	0/0	0/0	0/0	0/0
67165	107	C	T	227	PASS	0/0	0/0	0/0	0/0	0/0	0/0	0/0	0/0	0/1	0/1	0/0	0/1	0/1	0/0	0/0	0/0	0/0	0/0	0/0	0/0	0/1	0/0	0/0	0/0	0/1	0/1	0/0	0/0	0/1	0/1	0/0	0/0	0/1	0/0	0/0	0/0	0/0	0/0	0/0	0/0	0/0	0/0	0/0	0/0
67165	117	G	T	999	PASS	0/0	0/1	0/0	0/1	0/0	0/0	0/0	0/0	0/1	0/1	0/1	0/1	0/1	0/1	0/0	0/1	0/1	0/0	0/0	0/0	0/1	0/1	0/1	0/1	0/1	0/1	0/1	0/1	0/1	0/1	0/1	0/1	0/1	0/1	0/1	0/1	0/1	0/1	0/1	0/1	0/0	0/1	0/0	0/0
71925	56	T	C	876	PASS	NA	0/1	NA	0/1	NA	1/1	1/1	1/1	1/1	1/1	1/1	1/1	NA	NA	NA	0/1	NA	1/1	1/1	NA	0/1	1/1	1/1	1/1	0/1	0/1	1/1	NA	0/1	NA	NA	NA	1/1	NA	NA	1/1	0/1	NA	NA	1/1	NA	1/1	1/1	1/1
71925	85	A	G	579	PASS	NA	0/1	NA	1/1	NA	0/1	1/1	NA	1/1	1/1	0/1	1/1	NA	NA	NA	0/1	NA	1/1	1/1	NA	0/1	1/1	0/0	1/1	0/1	1/1	0/1	NA	1/1	NA	NA	NA	1/1	NA	NA	1/1	1/1	NA	NA	0/1	NA	0/1	1/1	1/1
71925	87	A	C	741	PASS	NA	0/1	NA	1/1	NA	0/1	1/1	1/1	1/1	1/1	NA	1/1	NA	NA	NA	0/1	NA	1/1	1/1	NA	0/1	1/1	1/1	1/1	0/1	1/1	1/1	NA	1/1	NA	NA	NA	1/1	NA	NA	1/1	1/1	NA	NA	1/1	NA	0/1	1/1	1/1
85045	7	A	G	999	PASS	NA	NA	1/1	NA	1/1	1/1	NA	NA	NA	NA	1/1	1/1	NA	0/1	NA	1/1	1/1	NA	NA	1/1	0/1	NA	NA	1/1	NA	NA	1/1	NA	1/1	1/1	NA	0/1	1/1	NA	NA	1/1	1/1	NA	NA	NA	NA	NA	NA	1/1
85045	60	C	T	70	PASS	NA	NA	0/0	NA	0/0	0/1	NA	NA	NA	NA	0/0	0/0	NA	0/0	NA	0/0	0/0	0/0	NA	0/0	0/0	NA	NA	0/0	NA	NA	0/1	NA	0/0	0/1	NA	0/0	0/0	NA	NA	0/0	0/1	NA	NA	NA	NA	NA	NA	0/0
85045	80	T	C	31.0506	PASS	NA	NA	0/0	NA	0/1	0/1	NA	NA	NA	NA	0/0	0/0	NA	0/0	NA	0/0	0/0	0/0	NA	0/0	0/0	NA	NA	0/0	NA	NA	0/1	NA	0/0	0/1	NA	0/0	0/0	NA	NA	0/0	0/0	NA	NA	NA	NA	NA	NA	0/0
85045	96	T	C	88	PASS	NA	NA	0/0	NA	0/0	0/0	NA	NA	NA	NA	0/0	0/0	NA	0/0	NA	0/0	0/1	0/0	NA	0/0	0/0	NA	NA	0/0	NA	NA	0/0	NA	0/1	0/0	NA	0/0	0/0	NA	NA	0/0	0/0	NA	NA	NA	NA	NA	NA	0/0
85045	103	G	A	72	PASS	NA	NA	0/0	NA	0/1	0/0	NA	NA	NA	NA	0/1	0/1	NA	0/0	NA	0/0	0/0	0/1	NA	0/0	0/0	NA	NA	0/0	NA	NA	0/0	NA	0/0	0/0	NA	0/0	0/1	NA	NA	0/0	0/0	NA	NA	NA	NA	NA	NA	0/0
85045	136	G	A	35.3044	PASS	NA	NA	0/0	NA	0/0	0/0	NA	NA	NA	NA	0/0	0/0	NA	0/1	NA	0/0	0/0	0/0	NA	0/0	NA	NA	NA	0/0	NA	NA	0/0	NA	0/0	0/0	NA	0/0	0/0	NA	NA	0/0	0/0	NA	NA	NA	NA	NA	NA	0/0
85805	7	A	G	999	PASS	0/1	0/1	0/1	0/0	0/1	0/1	0/1	0/1	0/1	0/1	0/1	0/1	1/1	0/1	0/1	0/1	0/1	0/1	0/0	0/1	1/1	0/1	0/1	0/1	1/1	0/1	0/1	0/1	0/1	0/0	0/1	0/1	0/1	0/0	0/1	0/1	0/1	0/1	0/1	0/0	0/1	0/1	0/1	0/0
85805	26	A	G	78	PASS	0/1	0/0	0/0	0/1	0/0	0/0	0/0	0/0	0/0	0/0	0/0	0/0	0/0	0/0	0/1	0/0	0/0	0/0	0/0	0/0	0/0	0/0	0/0	0/0	0/0	0/0	0/0	0/0	0/0	0/0	0/0	0/0	0/0	0/0	0/0	0/0	0/1	0/0	0/0	0/0	0/0	0/0	0/0	0/0
85805	79	C	T	77	PASS	0/0	0/1	0/0	0/0	0/0	0/0	0/0	0/0	0/0	0/1	0/0	0/0	0/0	0/0	0/0	0/0	0/0	0/0	0/1	0/0	0/0	0/0	0/0	0/0	0/0	0/0	0/0	0/0	0/0	0/0	0/1	0/0	0/0	0/0	0/0	0/1	0/0	0/0	0/0	0/0	0/0	0/0	0/0	0/0
85805	100	G	A	312	PASS	0/0	0/0	0/0	0/0	0/1	0/0	0/1	0/0	0/0	0/0	0/0	0/1	0/0	0/0	0/0	0/0	0/0	0/0	0/1	0/0	0/0	0/0	0/0	0/0	0/0	0/0	0/0	0/0	0/0	0/0	0/0	0/0	0/0	0/0	0/0	0/0	0/0	0/1	0/0	0/1	0/0	0/0	0/0	0/1
85805	110	A	G	30.2854	PASS	0/0	0/0	0/1	0/0	0/0	0/0	0/0	0/0	0/0	0/0	0/0	0/0	0/0	0/0	0/0	0/0	0/1	0/0	0/0	0/0	0/0	0/0	0/0	0/0	0/0	0/0	0/0	0/0	0/0	0/0	0/0	0/1	0/0	0/1	0/0	0/0	0/0	0/0	0/0	0/0	0/0	0/0	0/0	0/0
85805	124	C	A	73	PASS	0/0	0/0	0/0	0/0	0/0	0/0	0/0	0/0	0/0	0/0	0/0	0/0	0/0	0/0	0/0	0/0	0/0	0/0	0/0	0/0	0/0	0/0	0/1	0/0	0/0	0/0	0/0	0/0	0/1	0/0	0/0	0/0	0/0	0/0	0/0	0/0	0/0	0/1	0/1	0/0	0/1	0/0	0/0	0/0
110525	24	G	A	356	PASS	0/1	0/1	0/0	0/1	0/0	0/0	0/1	0/0	0/1	0/1	0/0	0/1	0/1	0/1	0/0	0/0	0/0	0/0	0/0	0/1	0/0	0/0	0/0	0/0	0/1	0/0	0/0	0/0	0/1	NA	0/0	0/0	0/0	0/0	0/0	0/0	0/1	0/0	NA	0/0	0/0	0/0	0/0	NA
110525	71	C	A	244	PASS	0/0	0/0	0/0	0/0	0/0	0/0	0/0	0/1	0/1	0/0	0/1	0/1	0/0	0/0	0/0	0/0	0/0	0/1	0/0	0/0	0/0	0/1	0/0	0/0	0/0	0/1	0/0	0/0	0/1	NA	0/0	0/1	0/0	0/0	0/1	0/1	0/1	0/1	NA	0/0	0/1	0/0	0/0	NA
110525	94	A	G	221	PASS	0/1	0/0	0/0	0/0	0/0	0/0	0/1	0/0	0/1	0/0	0/0	0/1	0/1	0/1	0/0	0/0	0/0	0/0	0/0	0/0	0/0	0/0	0/0	0/0	0/1	0/0	0/0	0/0	0/1	NA	0/0	0/0	0/0	0/0	0/0	0/0	0/1	0/0	NA	0/0	0/0	0/0	0/0	NA
110525	97	T	G	999	PASS	0/1	0/1	1/1	0/1	0/1	0/1	0/1	1/1	0/1	0/1	1/1	0/1	0/1	0/1	1/1	1/1	1/1	1/1	1/1	1/1	1/1	1/1	1/1	1/1	0/1	1/1	0/1	0/1	0/1	NA	1/1	1/1	0/1	1/1	1/1	1/1	0/1	1/1	NA	1/1	1/1	1/1	1/1	NA
110525	124	C	T	128	PASS	0/0	0/0	0/0	0/0	0/0	0/0	0/0	0/0	0/0	0/0	0/0	0/0	0/0	0/0	0/0	0/0	0/1	0/0	0/0	0/0	0/1	0/0	0/0	0/1	0/0	0/0	0/0	0/0	0/0	NA	0/0	0/0	0/1	0/0	0/1	0/0	0/0	0/0	NA	0/0	0/0	0/0	0/0	NA
110525	139	C	G	999	PASS	1/1	0/1	1/1	1/1	1/1	1/1	1/1	1/1	0/1	1/1	1/1	0/1	1/1	0/1	1/1	1/1	1/1	1/1	1/1	1/1	1/1	1/1	1/1	1/1	0/1	1/1	1/1	1/1	1/1	NA	1/1	1/1	1/1	1/1	1/1	1/1	1/1	1/1	NA	1/1	1/1	1/1	1/1	NA
114325	14	C	G	999	PASS	0/1	0/1	0/1	0/1	0/1	0/1	0/1	0/1	0/1	0/1	0/1	0/1	0/1	0/1	0/1	0/1	0/1	0/1	0/1	0/1	0/1	0/1	0/1	0/1	0/1	0/1	0/1	0/1	0/1	0/1	0/1	0/1	0/1	0/0	0/1	0/1	0/0	0/1	0/1	0/1	0/1	0/1	0/1	0/0
114325	23	G	T	196	PASS	0/0	0/0	0/0	0/0	0/0	0/0	0/1	0/1	0/0	0/0	0/0	0/0	0/0	0/0	0/0	0/0	0/0	0/0	0/0	0/0	0/0	0/0	0/0	0/0	0/1	0/1	0/0	0/0	0/1	0/0	0/0	0/0	0/0	0/0	0/0	0/0	0/0	0/0	0/0	0/0	0/0	0/0	0/0	0/0
114325	25	G	A	999	PASS	0/0	0/1	0/1	0/0	0/1	0/0	0/0	0/0	0/1	0/1	0/0	0/1	0/0	0/1	0/1	0/0	0/0	0/1	0/1	0/1	0/1	0/1	0/1	0/1	0/1	0/0	0/0	0/0	0/1	0/1	0/1	0/1	0/1	0/0	0/1	0/1	0/0	0/0	0/1	0/1	0/1	0/1	0/1	0/0
114325	36	C	T	273	PASS	0/1	0/0	0/0	0/0	0/0	0/1	0/0	0/0	0/0	0/0	0/0	0/0	0/1	0/0	0/0	0/0	0/0	0/0	0/0	0/0	0/0	0/0	0/1	0/1	0/1	0/0	0/0	0/0	0/0	0/1	0/0	0/0	0/0	0/0	0/0	0/1	0/0	0/0	0/0	0/0	0/0	0/0	0/0	0/0
114325	128	A	C	726	PASS	0/0	0/0	0/0	0/1	0/0	0/1	0/1	0/1	0/1	0/1	0/1	0/0	0/1	0/0	0/0	0/0	0/0	0/0	0/0	0/0	0/0	0/1	0/1	0/1	0/1	0/1	0/0	0/0	0/1	0/0	0/1	0/0	0/0	0/1	0/0	0/0	0/1	0/1	0/0	0/0	0/0	0/0	0/0	0/0
117045	16	G	A	116	PASS	0/0	0/0	NA	0/0	0/0	0/0	0/0	NA	0/0	NA	0/0	0/0	NA	0/1	NA	0/0	0/0	0/0	0/0	0/1	0/0	0/0	NA	NA	0/0	0/0	NA	NA	NA	0/0	0/1	0/0	0/0	0/0	NA	0/0	0/0	0/0	0/0	0/0	0/0	0/1	0/0	NA
117045	27	G	A	39.7578	PASS	0/0	0/0	NA	0/0	0/0	0/0	0/0	NA	0/0	NA	0/0	0/0	NA	0/0	NA	0/0	0/0	0/0	0/0	0/0	0/0	0/0	NA	NA	0/0	0/1	NA	NA	NA	0/0	0/0	0/0	0/0	0/1	NA	0/0	0/0	0/0	0/0	0/0	0/1	0/0	0/0	NA
117045	46	G	A	156	PASS	0/0	0/0	NA	0/1	0/0	0/1	0/0	NA	0/0	NA	0/0	0/0	NA	0/0	NA	0/0	0/0	0/0	0/0	0/0	0/0	0/1	NA	NA	0/0	0/0	NA	NA	NA	0/0	0/0	0/0	0/0	0/0	NA	0/1	0/0	0/1	0/0	0/0	0/0	0/0	0/0	NA
117045	53	T	C	67	PASS	0/0	0/0	NA	0/0	0/1	0/0	0/0	NA	0/0	NA	0/0	0/0	NA	0/0	NA	0/0	0/0	0/0	0/0	0/0	0/0	0/0	NA	NA	0/0	0/0	NA	NA	NA	0/0	0/0	0/0	0/0	0/0	NA	0/0	0/1	0/0	0/0	0/0	0/0	0/1	0/0	NA
117045	56	C	T	124	PASS	0/1	0/0	NA	0/0	0/0	0/0	0/0	NA	0/0	NA	0/0	0/0	NA	0/0	NA	0/0	0/0	0/1	0/0	0/0	0/0	0/0	NA	NA	0/1	0/0	NA	NA	NA	0/0	0/0	0/0	0/0	0/1	NA	0/0	0/0	0/0	0/0	0/0	0/1	0/0	0/1	NA
117045	96	G	A	155	PASS	0/0	0/0	NA	0/0	0/1	0/0	0/0	NA	0/1	NA	0/0	0/0	NA	0/0	NA	0/0	0/0	0/0	NA	0/0	0/0	0/0	NA	NA	0/0	0/0	NA	NA	NA	0/0	0/0	0/0	0/0	0/0	NA	0/0	0/0	0/0	0/0	0/0	0/0	0/0	0/0	NA
117045	102	C	T	275	PASS	0/0	0/0	NA	0/0	0/0	0/1	0/0	NA	0/0	NA	0/1	0/0	NA	0/1	NA	0/0	0/0	0/0	0/0	0/1	0/0	0/0	NA	NA	0/0	0/1	NA	NA	NA	0/0	0/1	0/0	0/0	0/1	NA	0/0	0/0	0/0	0/0	0/1	0/1	0/1	0/0	NA
117045	113	T	C	133	PASS	0/0	0/0	NA	0/1	0/1	0/0	0/1	NA	0/0	NA	0/0	0/0	NA	0/0	NA	0/0	0/0	0/0	0/0	0/0	0/1	0/0	NA	NA	0/0	0/0	NA	NA	NA	0/1	0/0	0/0	0/0	0/0	NA	0/0	0/1	0/0	0/1	0/0	0/0	0/1	0/0	NA
117045	117	A	G	53	PASS	0/0	0/0	NA	0/0	0/1	0/0	NA	NA	0/0	NA	0/0	0/0	NA	0/0	NA	0/0	0/0	0/0	0/0	0/0	0/0	0/0	NA	NA	0/0	0/0	NA	NA	NA	0/0	0/0	0/0	0/0	0/0	NA	0/0	0/1	0/0	0/0	0/0	0/0	0/1	0/0	NA
127605	62	G	A	95	PASS	0/0	0/0	0/0	0/0	0/0	0/0	0/0	0/0	0/0	0/0	0/1	0/0	0/0	0/0	0/0	0/0	0/0	0/0	0/0	0/0	0/0	0/0	0/1	0/0	0/0	0/0	0/0	0/0	0/0	0/0	0/0	0/0	0/0	0/0	0/0	0/0	0/0	0/0	0/0	0/0	0/0	0/1	0/0	0/0
127605	70	C	T	165	PASS	0/0	0/0	0/0	0/0	0/0	0/1	0/0	0/1	0/0	0/0	0/0	0/1	0/0	0/0	0/1	0/0	0/1	0/0	0/1	0/0	0/0	0/1	0/0	0/0	0/0	0/0	0/0	0/0	0/0	0/0	0/0	0/0	0/0	0/0	0/0	0/0	0/0	0/0	0/0	0/0	0/1	0/0	0/0	0/0
127605	71	G	A	254	PASS	0/1	0/0	0/0	0/0	0/0	0/0	0/1	0/0	0/1	0/0	0/0	0/0	0/0	0/0	0/0	0/1	0/1	0/1	0/0	0/0	0/0	0/1	0/0	0/0	0/0	0/0	0/0	0/0	0/0	0/0	0/0	0/0	0/0	0/0	0/0	0/0	0/0	0/0	0/0	0/1	0/0	0/0	0/1	0/0
127605	88	G	A	59	PASS	0/0	0/0	0/0	0/0	0/0	0/0	0/0	0/0	0/0	0/1	0/0	0/0	0/0	0/0	0/0	0/1	0/1	0/1	0/0	0/0	0/0	0/0	0/0	0/0	0/0	0/0	0/0	0/0	0/0	0/0	0/0	0/0	0/0	0/1	0/0	0/0	0/0	0/0	0/1	0/0	0/0	0/0	0/0	0/0
127605	97	G	T	59	PASS	0/0	0/0	0/0	0/0	0/0	0/0	0/0	0/0	0/0	0/1	0/0	0/1	0/0	0/0	0/0	0/0	0/0	0/0	0/0	0/0	0/0	0/0	0/0	0/0	0/0	0/0	0/0	0/1	0/0	0/0	0/0	0/0	0/0	0/0	0/0	0/0	0/0	0/0	0/0	0/0	0/0	0/0	0/0	0/0
127605	111	C	T	154	PASS	0/0	0/0	0/0	0/1	0/1	0/0	0/0	0/0	0/1	0/0	0/0	0/0	0/0	0/0	0/0	0/0	0/0	0/0	0/1	0/0	0/0	0/0	0/0	0/1	0/1	0/0	0/0	0/0	0/0	0/0	0/0	0/0	0/0	0/1	0/0	0/0	0/0	0/0	0/0	0/0	0/0	0/0	0/0	0/0
127605	129	T	A	96	PASS	0/0	0/0	0/0	0/0	0/0	0/1	0/1	0/0	0/0	0/0	0/0	0/0	0/0	0/1	0/0	0/1	0/0	0/0	0/0	0/0	0/0	0/0	0/0	0/0	0/0	0/0	0/0	0/0	0/0	0/1	0/0	0/1	0/0	0/0	0/0	0/0	0/0	0/0	0/0	0/1	0/0	0/0	0/0	0/0
178725	14	A	C	668	PASS	1/1	0/1	1/1	NA	1/1	NA	0/1	0/1	1/1	1/1	0/1	0/0	NA	0/1	1/1	0/0	NA	0/1	1/1	0/1	NA	NA	0/1	NA	0/0	NA	NA	1/1	0/1	0/0	0/1	0/0	NA	NA	NA	1/1	0/1	NA	NA	NA	0/1	1/1	NA	1/1
178725	20	T	C	83	PASS	0/0	0/1	0/0	NA	0/0	NA	0/0	0/1	0/0	0/0	0/0	0/0	NA	0/1	0/0	0/0	NA	0/0	0/0	0/0	NA	NA	0/0	NA	0/0	NA	NA	0/0	0/1	0/0	0/0	0/0	NA	NA	NA	0/0	0/0	NA	NA	NA	0/1	0/0	NA	0/0
178725	31	A	C	70	PASS	0/0	0/1	0/0	NA	0/0	NA	0/0	0/1	0/0	0/0	0/0	0/0	NA	0/1	0/0	0/0	NA	0/0	0/0	0/0	NA	NA	0/0	NA	0/0	NA	NA	0/0	0/1	0/0	0/0	0/0	NA	NA	NA	0/0	0/0	NA	NA	NA	0/1	0/0	NA	0/0
178725	118	A	C	48.8507	PASS	0/0	0/0	0/0	NA	0/0	NA	0/0	0/0	0/0	0/0	0/0	0/1	NA	0/0	0/0	0/0	NA	0/0	0/0	0/0	NA	NA	0/1	NA	0/0	NA	NA	0/0	0/0	0/0	0/0	0/1	NA	NA	NA	0/0	0/0	NA	NA	NA	0/0	0/0	NA	0/0
187045	39	C	A	44.7941	PASS	NA	0/0	0/0	0/0	0/0	0/0	0/0	0/0	0/0	0/0	0/0	0/0	0/0	0/0	0/0	0/1	0/0	0/0	0/0	0/0	NA	0/0	NA	0/0	0/0	0/0	0/0	NA	0/0	0/0	0/0	0/0	0/0	NA	0/0	0/0	0/0	0/0	0/0	0/0	0/1	0/0	0/0	0/0
187045	54	T	A	263	PASS	NA	0/0	0/0	0/0	0/1	0/0	0/0	0/1	0/0	0/0	0/1	0/0	0/0	0/0	0/1	0/1	0/0	0/0	0/0	0/1	NA	0/0	NA	0/1	0/1	0/0	0/0	NA	0/0	0/0	0/0	0/0	0/0	NA	0/0	0/0	0/0	0/1	0/0	0/0	0/0	0/1	0/0	0/0
187045	56	T	G	999	PASS	NA	0/1	0/1	0/0	0/1	1/1	0/1	0/1	0/1	0/1	0/1	0/0	0/1	0/1	0/0	0/1	0/1	0/1	0/1	0/0	NA	0/1	NA	0/1	0/0	0/0	0/1	NA	1/1	0/0	0/0	0/0	0/0	NA	1/1	0/0	0/1	0/0	1/1	0/0	0/1	0/1	0/1	0/0
187045	62	C	G	38.9413	PASS	NA	0/0	0/0	0/0	0/0	0/1	0/0	0/0	0/0	0/0	0/1	0/0	0/0	0/0	0/0	0/0	0/0	0/0	0/1	0/0	NA	0/0	NA	0/0	0/0	0/0	0/0	NA	0/1	0/0	0/0	0/0	0/0	NA	0/0	0/0	0/0	0/0	0/0	0/0	0/0	0/0	0/0	0/0
187045	72	T	A	335	PASS	NA	0/0	0/0	0/0	0/0	0/0	0/0	0/0	0/0	0/1	0/0	0/0	0/0	0/0	0/0	0/1	0/0	0/0	0/0	0/0	NA	0/1	NA	0/1	0/0	0/0	0/1	NA	0/0	0/0	0/1	0/1	0/1	NA	0/0	0/1	0/0	0/0	0/0	0/1	0/1	0/0	0/0	0/0
187045	73	A	G	89	PASS	NA	0/0	0/0	0/0	0/1	0/0	0/0	0/0	0/0	0/0	0/1	0/0	0/0	0/0	0/0	0/0	0/0	0/0	0/0	0/1	NA	0/0	NA	0/0	0/0	0/0	0/0	NA	0/0	0/0	0/0	0/0	0/0	NA	0/0	0/0	0/0	0/0	0/0	0/0	0/0	0/1	0/0	0/0
187045	93	C	A	999	PASS	NA	0/1	1/1	1/1	1/1	1/1	1/1	1/1	1/1	0/1	1/1	0/1	0/1	1/1	1/1	1/1	1/1	1/1	1/1	1/1	NA	1/1	NA	0/1	0/1	1/1	1/1	NA	1/1	1/1	1/1	1/1	1/1	NA	1/1	1/1	1/1	1/1	1/1	1/1	1/1	1/1	1/1	1/1
187045	113	G	A	215	PASS	NA	0/0	0/0	0/0	0/1	0/0	0/0	0/0	0/0	0/0	0/0	0/0	0/1	0/0	0/0	0/1	0/1	0/1	0/0	0/0	NA	0/0	NA	0/1	0/0	0/0	0/0	NA	0/0	0/0	0/0	0/0	0/0	NA	0/0	0/0	0/0	0/0	0/0	0/0	0/0	0/1	0/0	0/0
188645	5	C	A	55	PASS	0/0	0/0	NA	0/1	0/0	0/0	0/0	0/0	0/0	0/1	0/0	0/1	0/0	0/0	0/0	0/0	NA	0/1	NA	0/0	0/0	NA	0/0	0/0	NA	0/0	0/0	0/1	0/0	NA	0/1	0/0	NA	NA	0/0	0/0	0/0	NA	0/0	0/0	NA	0/0	0/0	0/0
188645	22	C	A	88	PASS	0/0	0/0	NA	0/1	0/0	0/1	0/0	0/0	0/0	0/1	0/0	0/1	0/0	0/0	0/0	0/0	NA	0/1	NA	0/0	0/0	NA	0/0	0/0	NA	0/0	0/0	0/1	0/0	NA	0/1	0/0	NA	NA	0/0	0/0	0/0	NA	0/0	0/0	NA	0/0	0/0	0/0
188645	23	T	A	91	PASS	0/0	0/0	NA	0/0	0/0	0/0	0/0	0/0	0/1	0/0	0/0	0/0	0/0	0/0	0/0	0/0	NA	0/0	NA	0/0	0/0	NA	0/0	0/1	NA	0/0	0/0	0/0	0/0	NA	0/0	0/0	NA	NA	0/0	0/0	0/0	NA	0/0	0/0	NA	0/0	0/0	0/0
188645	31	G	A	191	PASS	0/1	0/0	NA	0/1	0/1	0/0	0/0	0/1	0/0	0/0	0/0	0/0	0/0	0/0	0/1	0/0	NA	0/1	NA	0/0	0/0	NA	0/0	0/0	NA	0/1	0/0	0/0	0/0	NA	0/0	0/0	NA	NA	1/1	0/1	0/0	NA	0/0	0/0	NA	0/0	0/0	0/0
188645	60	C	T	91	PASS	0/0	0/0	NA	0/0	0/0	0/0	0/0	0/0	0/0	0/0	0/0	0/0	0/0	NA	0/0	0/0	NA	0/0	NA	0/1	0/0	NA	0/0	0/0	NA	0/0	0/0	0/0	0/0	NA	0/0	0/0	NA	NA	0/0	0/0	0/0	NA	0/0	0/1	NA	0/1	0/0	0/0
188645	71	A	T	100	PASS	0/0	0/0	NA	0/0	0/0	0/0	0/0	0/0	0/1	0/0	0/0	0/0	0/0	0/0	0/0	0/0	NA	0/0	NA	0/0	0/0	NA	0/0	0/1	NA	0/0	0/0	0/0	0/0	NA	0/0	0/0	NA	NA	0/0	0/0	0/0	NA	0/0	0/0	NA	0/0	0/0	0/0
188645	82	A	G	855	PASS	1/1	1/1	NA	1/1	0/0	0/1	0/1	1/1	1/1	1/1	0/1	1/1	0/1	0/1	1/1	0/1	NA	0/1	NA	0/0	0/1	NA	0/0	1/1	NA	1/1	0/1	1/1	1/1	NA	0/1	0/0	NA	NA	0/1	0/1	0/1	NA	1/1	0/1	NA	0/1	1/1	1/1
188645	89	C	T	107	PASS	0/0	0/1	NA	0/0	0/0	0/0	0/0	0/0	0/0	0/0	0/0	0/1	0/0	0/0	0/0	0/0	NA	0/0	NA	0/1	0/1	NA	0/0	0/1	NA	0/0	0/0	0/0	0/0	NA	0/0	0/0	NA	NA	0/0	0/0	0/1	NA	0/0	0/0	NA	0/1	0/0	0/1
188645	91	C	T	368	PASS	0/1	0/0	NA	0/1	0/0	0/0	0/0	0/0	0/0	0/0	0/1	0/0	0/1	0/0	0/1	0/0	NA	0/0	NA	0/0	0/1	NA	0/1	0/1	NA	0/0	0/0	0/0	0/0	NA	0/1	0/1	NA	NA	0/0	0/0	0/1	NA	0/0	0/0	NA	0/0	0/0	0/1
188645	112	G	A	47.1091	PASS	NA	0/0	NA	0/0	0/0	0/0	0/0	0/0	0/0	0/0	0/0	0/0	0/0	0/0	NA	0/0	NA	0/1	NA	0/0	0/0	NA	0/0	0/0	NA	0/0	0/0	0/0	0/0	NA	0/0	0/0	NA	NA	0/1	0/1	0/0	NA	NA	0/0	NA	0/0	0/0	0/0
188645	113	T	G	146	PASS	0/0	0/1	NA	0/0	0/0	0/0	0/0	0/0	0/0	0/0	0/0	0/0	0/0	0/0	0/0	0/0	NA	0/0	NA	0/0	0/0	NA	0/0	0/0	NA	0/0	0/1	0/0	0/0	NA	0/0	0/0	NA	NA	0/0	0/0	0/0	NA	0/0	0/0	NA	0/0	0/1	0/0
188645	142	G	A	103	PASS	0/0	0/0	NA	0/0	0/0	0/0	0/0	0/0	0/0	0/0	0/1	0/0	0/1	0/0	0/0	0/0	NA	0/0	NA	0/0	0/1	NA	0/1	0/0	NA	0/0	0/0	0/0	0/0	NA	0/1	0/1	NA	NA	0/0	0/0	0/0	NA	0/0	0/0	NA	0/0	0/0	0/0
198005	20	G	T	999	PASS	1/1	0/1	0/1	0/0	0/1	0/1	0/1	0/1	0/1	0/1	0/1	0/1	0/1	0/1	0/1	0/1	0/0	0/1	NA	0/1	0/0	0/0	0/1	0/0	0/1	0/1	1/1	0/0	0/1	0/1	0/1	0/1	NA	0/0	0/1	0/1	0/1	0/1	NA	0/0	1/1	0/1	0/1	0/1
198005	47	A	G	35.8315	PASS	0/0	0/0	0/0	0/0	0/0	0/0	0/0	0/0	0/0	0/0	0/0	0/0	0/0	0/0	0/0	0/0	0/0	0/0	NA	0/0	0/0	0/0	0/0	0/0	0/0	0/0	0/0	0/0	0/0	0/0	0/0	0/0	NA	0/0	0/0	0/0	0/0	0/0	NA	0/0	0/0	0/0	0/0	0/0
198005	54	T	A	219	PASS	0/1	0/0	0/0	0/0	0/0	0/0	0/0	0/0	0/1	0/1	0/0	0/1	0/0	0/0	0/0	0/0	0/0	0/1	NA	0/0	0/0	0/0	0/0	0/0	0/0	0/0	0/0	0/0	0/0	0/1	0/1	0/1	NA	0/0	0/1	0/1	0/1	0/0	NA	0/0	0/0	0/0	0/1	0/1
198005	65	C	T	821	PASS	0/0	0/1	0/0	0/1	0/0	0/1	0/1	0/0	0/1	0/0	0/0	0/1	0/0	0/1	0/0	0/0	0/1	0/0	NA	0/0	0/0	0/1	0/1	0/0	0/0	0/1	0/0	0/0	0/0	0/0	0/0	0/1	NA	0/1	0/1	0/1	0/1	0/1	NA	0/0	0/0	0/1	0/0	0/1
198005	68	T	G	285	PASS	0/0	0/0	0/0	0/0	0/0	0/0	0/0	0/0	0/0	0/0	0/1	0/0	0/0	0/0	0/0	0/0	0/0	0/0	NA	0/0	0/0	0/0	0/0	0/0	0/0	0/0	0/0	0/0	0/0	0/0	0/0	0/0	NA	0/0	0/1	0/0	0/0	0/0	NA	0/0	0/0	0/1	0/0	0/0
198005	93	A	T	140	PASS	0/0	0/0	0/0	0/1	0/0	0/0	0/0	0/0	0/0	0/0	0/0	0/0	0/0	0/0	0/0	0/0	0/0	0/0	NA	0/0	0/0	0/0	0/0	0/0	0/1	0/0	0/0	0/0	0/0	0/1	0/0	0/0	NA	0/0	0/0	0/0	0/0	0/0	NA	0/0	0/0	0/0	0/0	0/0
198005	96	C	G	121	PASS	0/0	0/0	0/0	0/1	0/0	0/1	0/0	0/0	0/0	0/0	0/0	0/0	0/0	0/0	0/0	0/0	0/0	0/0	NA	0/0	0/0	0/0	0/0	0/0	0/0	0/1	0/0	0/0	0/0	0/0	0/0	0/0	NA	0/1	0/1	0/1	0/0	0/0	NA	0/0	0/0	0/0	0/0	0/1
198005	124	A	T	93	PASS	0/0	0/0	0/0	0/0	0/0	0/0	0/0	0/0	0/0	0/0	0/0	0/0	0/1	0/0	0/0	0/0	0/0	0/0	NA	0/0	0/0	0/0	0/0	0/0	0/0	0/1	0/0	0/0	0/1	0/0	0/1	0/1	NA	0/0	0/0	0/1	0/0	0/0	NA	0/0	0/0	0/0	0/0	0/0
198005	128	A	T	80	PASS	0/1	0/0	0/0	0/0	0/0	0/0	0/0	0/0	0/0	0/0	0/0	0/0	0/0	0/0	0/0	0/1	0/1	0/0	NA	0/0	0/0	0/0	0/1	0/0	0/0	0/0	0/0	0/1	0/0	0/1	0/0	0/0	NA	0/0	0/0	0/0	0/0	0/1	NA	0/0	0/0	0/0	0/0	0/0
200885	16	A	G	38.6007	PASS	NA	0/0	0/0	0/0	0/0	0/1	0/0	0/0	0/0	NA	0/0	0/0	0/0	0/0	0/0	0/0	0/0	0/0	0/0	0/0	0/0	NA	0/0	NA	0/0	0/0	0/0	0/0	0/0	NA	0/0	0/0	0/0	0/0	0/0	0/1	0/0	NA	0/0	0/0	0/0	0/0	0/0	NA
200885	58	G	A	128	PASS	NA	0/0	0/0	0/0	0/1	0/0	0/0	0/0	0/1	NA	0/1	0/0	0/1	0/0	0/0	0/1	0/1	0/0	0/1	0/1	0/0	NA	0/1	NA	0/0	0/0	0/0	0/0	0/0	NA	0/0	0/0	0/1	0/0	0/1	0/0	0/0	NA	0/0	0/0	0/0	0/0	0/0	NA
200885	63	G	A	39.0135	PASS	NA	0/0	0/0	0/0	0/0	0/0	0/0	0/0	0/1	NA	0/1	0/0	0/0	0/0	0/0	0/1	0/1	0/0	0/0	NA	0/0	NA	0/1	NA	0/0	0/0	0/0	0/0	0/0	NA	0/0	0/0	0/1	0/0	0/1	0/0	0/0	NA	0/0	0/0	0/0	0/0	0/0	NA
200885	65	G	A	103	PASS	NA	0/0	0/1	0/0	0/0	0/0	0/0	0/0	0/0	NA	0/0	0/0	0/0	0/1	0/0	0/0	0/0	0/0	0/0	0/0	NA	NA	0/0	NA	0/0	0/1	0/0	0/0	0/0	NA	0/1	0/0	0/0	0/1	0/0	0/0	0/0	NA	0/0	0/1	0/0	0/1	0/0	NA
200885	96	C	T	130	PASS	NA	0/0	0/1	0/0	0/0	0/0	0/0	0/0	0/0	NA	0/0	0/0	0/0	0/1	0/0	0/0	0/0	0/0	0/1	0/0	0/0	NA	0/0	NA	0/1	0/1	0/0	0/0	0/0	NA	0/1	0/0	0/0	0/1	0/0	0/0	0/0	NA	0/0	0/1	0/0	0/1	0/0	NA
200885	97	G	C	33.7749	PASS	NA	0/0	0/0	0/0	0/0	0/1	0/0	0/0	0/0	NA	0/0	0/0	0/0	0/0	0/0	0/0	0/0	0/0	0/0	0/0	0/1	NA	0/0	NA	0/0	0/0	0/0	0/0	0/0	NA	0/0	0/1	0/0	0/0	0/0	0/0	0/0	NA	0/0	0/0	0/0	0/1	0/0	NA
200885	100	C	A	324	PASS	NA	0/1	0/0	0/0	0/0	0/0	0/1	0/0	0/0	NA	0/0	0/1	0/0	0/1	0/0	0/0	0/1	0/1	0/0	0/0	0/0	NA	0/0	NA	0/0	0/0	0/0	0/0	0/1	NA	0/0	0/0	0/0	0/0	0/0	0/0	0/1	NA	0/0	0/0	0/0	0/1	0/0	NA
200885	102	T	A	86	PASS	NA	0/0	0/0	0/0	0/1	0/0	0/0	0/0	0/1	NA	0/0	0/0	0/0	0/0	0/0	0/0	0/0	0/0	NA	0/0	0/0	NA	0/0	NA	NA	0/1	0/0	0/0	0/0	NA	0/0	0/0	0/0	0/0	0/0	0/0	0/0	NA	0/1	0/0	0/1	0/0	0/0	NA
200885	111	G	C	158	PASS	NA	0/0	0/0	0/0	0/0	0/1	0/0	0/0	0/1	NA	0/1	0/0	0/0	0/0	0/0	0/1	0/1	0/0	NA	0/1	NA	NA	0/1	NA	0/0	0/0	0/0	0/0	0/0	NA	0/0	0/1	0/1	0/0	0/1	0/0	0/0	NA	0/0	0/0	0/0	0/1	0/0	NA
200885	133	A	T	432	PASS	NA	0/1	0/0	0/0	0/0	0/1	0/1	0/0	0/0	NA	0/0	0/1	0/0	0/1	0/0	NA	0/0	0/0	0/0	0/0	0/0	NA	0/0	NA	0/0	0/0	0/0	0/1	0/1	NA	0/0	0/0	0/0	0/0	0/0	0/1	0/1	NA	0/0	0/0	0/0	0/1	0/0	NA
200885	142	C	T	42.4014	PASS	NA	0/0	0/0	0/0	0/1	0/0	0/0	0/0	0/1	NA	0/0	0/0	0/0	0/0	0/0	0/0	0/0	0/0	0/0	0/0	0/0	NA	0/0	NA	0/1	0/1	0/0	0/0	0/0	NA	0/0	NA	0/0	0/0	0/0	0/0	0/0	NA	0/1	0/0	0/1	0/0	0/0	NA
211845	16	G	T	38.4936	PASS	NA	0/0	0/0	0/0	0/0	NA	0/0	0/0	0/0	0/1	0/1	0/0	0/0	0/0	0/0	0/0	NA	0/0	0/0	NA	0/0	NA	0/0	0/1	0/0	NA	0/0	0/0	0/0	0/0	0/0	0/0	0/0	0/0	0/0	0/0	NA	NA	NA	NA	NA	NA	0/1	NA
211845	17	A	G	999	PASS	NA	0/1	1/1	0/1	1/1	NA	0/1	1/1	1/1	0/1	0/1	0/1	1/1	1/1	1/1	0/1	NA	1/1	1/1	NA	0/1	NA	0/1	0/1	1/1	NA	0/1	1/1	0/1	1/1	1/1	0/1	1/1	0/1	0/1	1/1	NA	NA	NA	NA	NA	NA	0/1	NA
211845	18	C	T	65	PASS	NA	0/0	0/0	0/0	0/0	NA	0/0	0/0	0/0	0/0	0/0	0/1	0/0	0/0	0/1	0/0	NA	0/0	0/0	NA	0/1	NA	0/0	0/1	0/1	NA	0/0	0/0	0/0	0/0	0/0	0/0	0/0	0/0	0/0	0/0	NA	NA	NA	NA	NA	NA	0/0	NA
211845	44	G	A	65	PASS	NA	0/0	0/0	0/0	0/0	NA	0/0	0/0	0/0	0/1	0/1	0/0	0/0	0/0	0/0	0/0	NA	0/0	0/0	NA	0/0	NA	0/0	0/1	0/0	NA	0/0	0/0	0/0	0/0	0/0	0/0	0/0	0/0	0/0	0/0	NA	NA	NA	NA	NA	NA	0/1	NA
211845	88	C	T	95	PASS	NA	NA	0/0	0/0	0/0	NA	0/1	0/0	0/0	0/0	0/0	0/0	0/0	0/0	0/0	0/1	NA	0/0	0/0	NA	0/0	NA	0/1	0/0	0/0	NA	0/0	0/0	0/1	0/0	0/0	0/1	0/0	0/0	0/1	0/0	NA	NA	NA	NA	NA	NA	0/0	NA
211845	98	C	T	37.5401	PASS	NA	0/0	0/0	0/1	0/0	NA	0/0	0/0	0/0	0/0	0/0	0/0	0/1	0/0	0/0	0/0	NA	0/0	0/0	NA	0/1	NA	0/0	0/0	0/0	NA	0/0	0/0	0/0	0/0	0/0	0/0	0/0	0/0	0/0	0/0	NA	NA	NA	NA	NA	NA	0/0	NA
211845	114	A	G	49.903	PASS	NA	NA	0/0	0/0	0/0	NA	0/0	0/1	0/1	0/0	0/0	0/0	0/0	0/0	0/0	0/0	NA	0/0	0/0	NA	0/1	NA	0/0	0/0	0/0	NA	0/0	0/0	0/0	NA	0/0	0/0	0/0	0/0	0/0	0/0	NA	NA	NA	NA	NA	NA	0/0	NA
211845	128	G	A	58	PASS	NA	0/0	0/0	0/0	0/0	NA	0/0	0/0	0/0	0/0	0/0	0/0	0/0	0/1	0/0	0/0	NA	0/0	0/0	NA	0/0	NA	0/1	0/0	0/0	NA	0/0	0/0	0/0	0/0	0/0	0/0	0/0	0/0	0/0	0/0	NA	NA	NA	NA	NA	NA	0/0	NA
211845	136	T	C	74	PASS	NA	0/0	0/0	0/0	0/0	NA	0/0	0/0	0/0	0/0	0/0	0/0	0/0	0/1	0/0	0/0	NA	0/0	0/1	NA	0/0	NA	0/0	0/0	0/0	NA	0/0	NA	0/0	0/0	0/0	NA	0/1	0/0	0/0	0/1	NA	NA	NA	NA	NA	NA	0/0	NA
215405	18	G	T	212	PASS	NA	NA	0/0	NA	0/1	0/0	0/0	NA	0/1	0/1	0/1	0/1	NA	0/0	0/1	NA	NA	0/0	NA	NA	0/0	NA	NA	NA	0/0	0/0	0/0	0/0	0/0	NA	NA	0/1	0/0	NA	0/1	NA	0/0	0/0	0/1	0/0	NA	0/0	NA	NA
215405	34	T	G	999	PASS	NA	NA	1/1	NA	0/1	1/1	NA	NA	0/1	0/1	0/1	1/1	NA	1/1	0/1	NA	NA	1/1	NA	NA	1/1	NA	NA	NA	1/1	1/1	1/1	1/1	1/1	NA	NA	1/1	1/1	NA	NA	NA	1/1	1/1	0/1	1/1	NA	1/1	NA	NA
215405	79	C	G	45.8208	PASS	NA	NA	0/0	NA	0/1	0/0	0/0	NA	0/0	0/0	0/0	0/0	NA	0/0	0/1	NA	NA	0/0	NA	NA	0/0	NA	NA	NA	0/0	0/0	0/0	0/0	0/0	NA	NA	0/0	0/0	NA	NA	NA	0/0	0/0	0/1	0/0	NA	0/0	NA	NA
217285	7	T	A	45.9832	PASS	0/0	0/0	0/0	0/0	0/0	0/0	0/0	0/0	0/0	0/0	0/0	0/0	0/1	0/0	0/0	0/0	0/1	0/0	0/0	0/0	0/0	0/0	0/0	0/0	0/0	0/0	0/0	0/0	0/0	0/0	0/0	0/0	0/0	0/0	0/0	0/1	0/1	NA	0/1	0/0	0/0	0/1	NA	0/1
217285	22	G	A	120	PASS	0/1	0/0	0/0	0/0	0/1	0/0	0/0	0/0	0/1	0/0	0/0	0/0	0/0	0/0	0/0	0/0	0/0	0/0	0/0	0/0	0/0	0/0	0/0	0/0	0/0	0/0	0/0	0/0	0/0	0/0	0/0	0/0	0/1	0/1	0/0	0/0	0/0	NA	0/0	0/0	0/0	0/0	NA	0/0
217285	32	T	C	999	PASS	0/0	0/0	0/1	0/0	0/1	0/0	0/1	0/1	0/0	0/1	0/0	0/0	0/1	0/0	0/1	0/1	0/1	0/1	0/0	1/1	0/1	0/1	0/1	0/1	0/0	0/1	0/0	0/0	0/0	0/0	0/1	0/1	0/1	0/0	0/0	0/1	0/1	NA	0/1	0/1	0/0	1/1	NA	1/1
217285	37	C	A	36.0327	PASS	0/0	0/0	0/0	0/0	0/0	0/0	0/0	0/0	0/0	0/0	0/0	0/0	0/0	0/0	0/0	0/0	0/1	0/0	0/0	0/1	0/0	0/0	0/1	0/0	0/0	0/0	0/0	0/0	0/0	0/0	0/0	0/0	0/0	0/0	0/0	0/0	0/0	NA	0/0	0/0	0/0	0/1	NA	0/1
217285	89	T	A	200	PASS	0/0	0/0	0/0	0/0	0/0	0/0	0/1	0/1	0/0	0/1	0/0	0/0	0/0	0/0	0/1	0/0	0/0	0/1	0/0	0/0	0/0	0/1	0/0	0/0	0/0	0/0	0/0	0/0	0/0	0/0	0/0	0/0	0/0	0/0	0/0	0/0	0/0	NA	0/0	0/0	0/0	0/1	NA	0/0
217285	118	G	A	34.0909	PASS	0/0	NA	0/0	0/0	0/0	0/1	0/0	0/0	0/0	0/0	0/0	0/0	0/0	0/0	0/0	0/0	0/0	0/0	0/1	0/0	0/0	0/0	0/0	0/0	0/0	0/0	0/0	0/0	0/0	0/0	0/0	0/0	0/0	0/0	0/0	0/0	0/0	NA	0/0	0/0	0/0	0/0	NA	0/0
217285	135	A	G	999	PASS	0/0	0/0	0/1	0/0	0/1	0/1	0/1	0/1	0/1	0/1	0/0	0/0	0/1	0/0	0/1	0/1	1/1	0/1	0/1	1/1	0/1	0/1	0/1	0/1	0/0	0/1	0/0	0/0	0/0	0/0	0/0	0/1	0/1	NA	0/0	0/1	0/1	NA	0/1	0/1	0/1	1/1	NA	1/1
220965	12	C	A	999	PASS	1/1	1/1	NA	1/1	NA	NA	NA	NA	NA	1/1	NA	1/1	1/1	NA	NA	0/1	1/1	NA	1/1	1/1	0/1	1/1	0/1	0/1	0/1	1/1	1/1	1/1	1/1	NA	1/1	1/1	1/1	NA	0/1	1/1	NA	1/1	0/1	1/1	1/1	1/1	NA	NA
220965	94	C	A	63	PASS	0/0	0/0	NA	0/0	NA	NA	NA	NA	NA	0/0	NA	0/0	0/0	NA	NA	0/0	0/0	NA	0/0	0/0	0/1	0/0	0/0	0/1	0/0	0/0	0/0	0/0	0/0	NA	0/0	0/0	0/0	NA	0/0	0/0	NA	0/0	0/0	0/0	0/0	0/0	NA	NA
230885	15	A	G	36.6193	PASS	NA	0/0	0/0	0/0	0/0	NA	0/0	0/0	0/0	NA	0/0	0/0	NA	0/0	NA	0/0	NA	0/0	0/1	0/1	0/0	NA	0/0	0/1	0/1	0/0	0/1	0/0	0/0	NA	NA	0/0	0/0	NA	0/0	0/0	0/0	0/1	0/0	NA	0/0	0/0	NA	NA
230885	46	G	A	104	PASS	NA	0/0	0/0	0/0	0/0	NA	0/0	0/0	0/0	NA	0/0	0/1	NA	0/0	NA	0/1	NA	0/0	0/0	0/0	0/0	NA	0/0	0/0	0/0	0/0	0/0	0/0	0/0	NA	NA	0/1	0/0	NA	0/0	0/0	0/1	0/0	0/0	NA	0/1	0/1	NA	NA
230885	72	C	T	226	PASS	NA	0/0	0/0	0/1	0/0	NA	0/1	0/0	0/0	NA	0/0	0/0	NA	0/1	NA	0/0	NA	0/0	0/0	0/0	0/0	NA	0/0	0/0	0/0	0/0	0/0	0/0	0/1	NA	NA	0/0	0/0	NA	0/0	0/1	0/0	0/0	0/0	NA	0/0	0/0	NA	NA
230885	73	G	A	999	PASS	NA	0/1	1/1	0/1	0/0	NA	0/1	0/1	0/1	NA	0/1	0/1	NA	0/1	NA	0/1	NA	0/1	0/1	1/1	0/1	NA	0/1	0/1	1/1	0/0	0/1	0/0	0/1	NA	NA	0/1	0/1	NA	0/0	0/0	0/1	0/1	0/0	NA	0/0	0/1	NA	NA
230885	89	T	C	128	PASS	NA	0/0	0/0	0/0	0/0	NA	0/0	0/0	0/1	NA	0/0	0/0	NA	0/1	NA	0/0	NA	0/0	0/0	0/0	0/0	NA	0/0	0/0	0/0	0/1	0/0	0/0	0/1	NA	NA	0/0	0/0	NA	0/0	0/1	0/0	0/1	0/0	NA	0/0	0/0	NA	NA
230885	102	G	A	285	PASS	NA	0/0	0/0	0/0	0/0	NA	0/0	0/0	0/0	NA	0/0	0/0	NA	0/0	NA	0/0	NA	0/0	0/1	0/1	0/0	NA	0/1	0/1	0/1	0/0	0/1	0/0	0/1	NA	NA	0/0	0/0	NA	0/0	0/0	0/0	0/1	0/0	NA	0/0	0/1	NA	NA
230885	110	T	A	38.0545	PASS	NA	0/0	0/0	0/0	0/1	NA	0/0	0/1	0/0	NA	0/0	0/0	NA	0/0	NA	0/0	NA	0/0	0/0	0/0	0/0	NA	0/0	0/0	0/0	0/0	0/0	0/0	0/0	NA	NA	0/0	0/0	NA	0/0	0/0	0/0	0/0	0/0	NA	0/1	0/0	NA	NA
230885	121	G	T	119	PASS	NA	0/0	0/0	0/0	0/0	NA	0/0	0/0	0/0	NA	0/0	0/1	NA	0/0	NA	0/1	NA	0/0	0/0	0/0	0/0	NA	NA	0/0	0/0	NA	0/0	0/0	0/0	NA	NA	0/1	0/0	NA	0/0	0/0	0/1	0/0	0/0	NA	0/1	0/1	NA	NA
230885	139	T	C	69	PASS	NA	0/0	0/0	0/0	0/1	NA	0/0	0/1	0/0	NA	0/0	0/0	NA	0/0	NA	0/0	NA	0/0	0/0	0/1	0/0	NA	0/0	0/0	0/0	0/0	0/0	0/0	0/0	NA	NA	0/0	0/0	NA	0/0	0/0	0/0	0/0	0/0	NA	0/1	0/0	NA	NA
240925	3	A	T	85	PASS	NA	0/0	0/0	NA	0/0	0/0	0/0	0/0	0/0	0/0	0/0	0/0	0/0	NA	NA	0/0	0/0	0/0	0/0	NA	NA	0/0	0/0	0/0	NA	0/0	0/0	0/0	0/0	0/0	0/0	0/0	NA	0/0	NA	0/0	0/0	0/0	0/0	0/0	0/0	0/0	0/0	0/0
240925	72	T	A	61	PASS	NA	0/0	0/0	NA	0/0	0/1	0/0	0/0	0/0	0/1	0/0	0/0	0/0	NA	NA	0/1	0/0	0/1	0/1	NA	NA	0/0	0/0	0/0	NA	0/0	0/0	0/0	0/0	0/0	0/0	0/0	NA	0/0	NA	0/0	0/0	0/0	0/0	0/0	0/0	0/0	0/1	0/0
240925	75	C	G	226	PASS	NA	0/0	0/1	NA	0/0	0/0	0/0	0/0	0/1	0/0	0/1	0/1	1/1	NA	NA	0/1	0/0	0/1	0/0	NA	NA	0/0	0/0	1/1	NA	0/1	0/1	1/1	0/0	0/0	0/0	0/0	NA	0/1	NA	1/1	0/1	0/0	0/1	0/0	0/0	0/0	0/0	0/0
240925	76	A	C	296	PASS	NA	0/0	0/1	NA	0/0	0/0	0/0	0/0	0/1	0/0	0/1	0/1	1/1	NA	NA	0/1	0/0	0/1	0/0	NA	NA	0/0	0/0	1/1	NA	0/1	1/1	1/1	0/0	0/0	0/0	0/1	NA	0/1	NA	1/1	0/1	0/1	0/1	0/0	0/0	0/0	0/0	0/0
240925	80	T	A	273	PASS	NA	0/0	0/1	NA	0/0	0/0	0/0	0/0	0/1	0/0	0/1	0/1	1/1	NA	NA	0/1	0/0	0/1	0/0	NA	NA	0/0	0/0	1/1	NA	0/1	0/1	1/1	0/0	0/0	0/0	0/1	NA	0/1	NA	1/1	0/1	0/1	0/1	0/0	0/0	0/0	0/0	0/0
240925	89	G	A	191	PASS	NA	0/0	0/0	NA	0/0	0/0	0/1	0/0	0/0	0/1	0/0	0/0	0/0	NA	NA	0/0	0/0	0/0	0/0	NA	NA	0/0	0/0	0/0	NA	0/0	0/0	0/0	0/0	0/0	0/0	0/0	NA	0/0	NA	0/0	0/0	0/0	0/0	0/0	0/0	0/1	0/1	0/0
240925	107	C	A	603	PASS	NA	0/1	NA	NA	0/0	0/1	0/0	0/1	0/1	0/1	0/1	1/1	1/1	NA	NA	0/1	0/0	0/1	0/1	NA	NA	0/0	0/0	1/1	NA	0/1	1/1	1/1	0/0	0/0	0/0	0/1	NA	1/1	NA	1/1	0/1	1/1	0/1	0/0	0/0	0/0	0/1	0/0
240925	119	C	G	108	PASS	NA	0/0	0/0	NA	0/0	0/0	0/0	0/0	0/0	0/0	0/0	0/0	0/0	NA	NA	0/0	0/0	0/1	0/0	NA	NA	0/0	0/1	0/0	NA	0/0	0/0	0/0	0/0	0/0	0/0	0/0	NA	0/0	NA	0/0	0/1	0/0	0/0	0/1	0/0	0/0	0/0	0/1
256765	12	T	C	473	PASS	NA	0/1	0/0	NA	0/0	0/0	0/1	0/1	0/0	0/0	0/1	0/1	0/0	0/0	NA	0/1	0/1	0/0	0/1	0/0	0/0	0/0	0/1	0/1	NA	NA	0/0	0/0	0/1	NA	NA	0/1	0/1	NA	0/0	0/0	0/1	NA	0/0	0/1	0/0	0/0	0/0	NA
256765	15	T	C	152	PASS	NA	0/0	0/0	NA	0/0	0/1	0/0	0/0	0/0	0/0	0/1	0/1	0/0	0/0	NA	0/0	0/0	0/1	0/0	0/1	0/1	0/0	0/0	0/0	NA	NA	0/1	0/0	0/0	NA	0/0	0/0	0/0	NA	0/0	0/1	0/0	NA	0/0	0/0	0/0	0/0	0/0	NA
256765	19	C	T	484	PASS	NA	0/0	0/0	NA	0/0	0/1	0/0	0/0	0/1	0/0	0/1	0/1	0/1	0/0	NA	0/0	0/0	0/1	0/0	0/0	0/0	0/0	0/0	0/0	NA	NA	0/1	0/0	0/0	NA	0/0	0/0	0/0	NA	0/0	0/0	0/0	NA	0/1	0/1	0/0	0/1	0/1	NA
256765	39	G	T	118	PASS	NA	0/0	0/1	NA	0/1	0/0	0/0	0/0	0/1	0/0	0/0	0/0	0/0	0/0	NA	0/1	0/0	0/0	0/1	0/0	0/0	0/0	0/0	0/0	NA	NA	0/0	0/0	0/0	NA	0/1	0/0	0/1	NA	0/0	0/0	0/0	NA	0/0	0/0	0/0	0/0	0/0	NA
256765	43	C	T	57	PASS	NA	0/0	0/0	NA	0/0	0/0	0/1	0/0	0/1	0/0	0/1	0/0	0/0	0/0	NA	0/0	0/0	0/0	0/1	0/0	0/0	0/0	0/1	0/0	NA	NA	0/0	0/0	0/0	NA	NA	0/0	0/1	NA	0/0	0/0	0/0	NA	0/0	0/0	0/0	0/0	0/0	NA
256765	45	G	A	66	PASS	NA	0/0	0/0	NA	0/0	0/0	0/0	0/0	0/0	0/0	0/0	0/0	0/0	0/1	NA	0/0	0/0	0/0	0/0	0/0	0/0	0/0	0/1	0/0	NA	NA	0/0	0/0	0/0	NA	0/0	0/0	0/0	NA	0/0	0/0	0/0	NA	0/0	0/0	0/0	0/0	0/1	NA
256765	49	G	A	127	PASS	NA	0/0	0/0	NA	0/0	0/0	0/0	0/0	0/0	0/0	0/0	0/0	0/0	0/1	NA	0/0	0/0	0/0	0/0	0/0	0/0	0/0	0/1	0/0	NA	NA	0/0	0/0	0/0	NA	0/0	0/0	0/0	NA	0/0	0/0	0/0	NA	0/1	0/0	0/0	0/0	0/1	NA
256765	70	G	A	565	PASS	NA	0/0	0/1	NA	0/1	0/1	0/0	0/0	0/0	0/0	0/1	0/1	0/0	0/1	NA	0/1	0/1	0/1	0/0	0/1	0/1	0/1	0/1	0/0	NA	NA	0/1	0/1	0/0	NA	0/0	0/0	0/0	NA	0/0	0/1	0/1	NA	0/1	0/0	0/0	0/1	0/1	NA
256765	75	T	A	30.2254	PASS	NA	0/0	0/0	NA	0/0	0/0	0/0	0/0	0/0	0/0	0/1	0/1	0/1	0/0	NA	0/0	0/0	0/0	0/0	0/0	0/0	0/0	0/0	0/0	NA	NA	0/0	0/0	0/0	NA	0/0	0/0	0/0	NA	0/0	0/0	0/0	NA	0/1	0/1	0/0	0/0	0/0	NA
256765	92	G	A	211	PASS	NA	0/0	0/0	NA	0/0	0/0	0/1	0/1	0/0	0/1	0/1	0/0	0/0	0/1	NA	0/1	0/1	0/0	0/0	0/0	0/0	0/1	0/0	0/0	NA	NA	0/0	0/0	0/0	NA	0/0	0/0	0/0	NA	0/1	0/1	0/1	NA	0/0	0/0	0/1	0/1	0/0	NA
256765	96	G	A	135	PASS	NA	0/0	0/0	NA	0/0	0/0	0/0	0/0	0/0	0/0	0/1	0/0	0/0	0/0	NA	0/0	0/1	0/0	0/0	0/0	0/0	0/0	0/0	0/0	NA	NA	0/0	0/0	0/1	NA	0/0	0/0	0/1	NA	0/0	0/0	0/0	NA	0/0	0/0	0/0	0/0	0/0	NA
256765	114	A	T	198	PASS	NA	0/0	0/0	NA	0/0	0/1	0/0	0/0	0/1	0/0	0/1	0/1	0/0	0/0	NA	0/0	0/0	0/1	0/0	0/1	0/1	0/1	0/0	0/0	NA	NA	0/1	0/0	0/0	NA	0/0	0/0	0/0	NA	0/0	0/1	0/1	NA	0/0	0/0	0/0	0/1	0/0	NA
256765	116	G	A	431	PASS	NA	0/1	0/0	NA	0/1	0/0	0/0	0/0	0/0	0/0	0/0	0/1	0/0	0/0	NA	0/1	0/0	0/0	0/0	0/1	0/1	0/0	0/0	0/0	NA	NA	0/0	0/0	0/0	NA	0/0	0/0	0/0	NA	0/0	0/1	0/1	NA	0/0	0/1	0/0	0/0	0/1	NA
256765	130	T	C	115	PASS	NA	0/0	0/0	NA	0/1	0/0	0/0	0/0	0/1	0/0	0/0	0/0	0/0	0/0	NA	0/1	0/0	0/0	0/1	0/0	0/0	0/0	0/0	0/0	NA	NA	0/0	NA	0/0	NA	0/1	0/0	0/1	NA	0/0	0/0	0/0	NA	0/0	0/0	0/0	0/0	0/0	NA
264365	16	C	T	85	PASS	0/0	0/0	0/0	0/0	0/0	0/0	0/0	0/0	0/1	0/0	0/0	0/0	0/1	0/0	0/0	0/0	0/0	0/0	0/0	0/1	0/0	0/0	0/0	0/0	0/0	0/0	0/0	0/0	0/0	NA	0/0	0/0	0/0	0/0	0/0	0/0	0/0	0/0	0/0	0/0	0/0	0/0	NA	0/0
264365	45	C	T	36.5688	PASS	0/0	0/0	0/0	0/0	0/0	0/0	0/0	0/1	0/0	0/1	0/0	0/0	0/0	0/1	0/0	0/0	0/0	0/0	0/0	0/0	0/0	0/0	0/0	0/0	0/0	0/0	0/0	0/0	0/0	NA	0/0	0/0	0/0	0/0	0/0	0/0	0/0	0/0	0/0	0/0	0/0	0/0	NA	0/0
264365	47	A	G	166	PASS	0/1	0/0	0/1	0/0	0/0	0/0	0/0	0/1	0/0	0/1	0/0	0/0	0/0	0/0	0/0	0/0	0/1	0/0	0/0	0/0	0/1	0/0	0/0	0/0	0/0	0/0	0/1	0/0	0/0	NA	0/0	0/0	0/0	0/0	0/0	0/0	0/0	0/0	0/0	0/0	0/0	0/0	NA	0/1
264365	58	T	A	36.1081	PASS	0/0	0/0	0/0	0/0	0/0	0/1	0/0	0/0	0/0	0/0	0/0	0/0	0/0	0/0	0/0	0/0	0/0	0/0	0/0	0/0	0/0	0/0	0/1	0/0	0/0	0/0	0/0	0/0	0/0	NA	0/0	0/0	0/1	0/0	0/0	0/0	0/0	0/0	0/0	0/0	0/0	0/0	NA	0/0
264365	61	A	G	163	PASS	0/0	0/0	0/0	0/0	0/0	0/0	0/0	0/0	0/0	0/0	0/0	0/0	0/0	0/0	0/0	0/1	0/0	0/1	0/0	0/0	0/0	0/0	0/0	0/1	0/0	0/0	0/0	0/0	0/0	NA	0/1	0/1	0/1	0/0	0/1	0/0	0/0	0/1	0/0	0/0	0/0	0/0	NA	0/0
264365	66	T	C	39.6994	PASS	0/0	0/0	0/0	0/0	0/0	0/0	0/0	0/0	0/0	0/0	0/0	0/0	0/1	0/0	0/0	0/0	0/0	0/0	0/0	0/1	0/0	0/0	0/0	0/0	0/0	0/0	0/0	0/0	0/0	NA	0/0	0/0	0/0	0/0	0/0	0/0	0/0	0/0	0/0	0/0	0/0	0/0	NA	0/0
264365	74	T	C	231	PASS	0/0	0/1	0/0	0/0	0/0	0/0	0/0	0/0	0/0	0/0	0/0	0/0	0/0	0/0	0/0	0/0	0/0	0/0	0/0	0/0	0/0	0/1	0/0	0/0	0/0	0/0	0/0	0/0	0/0	NA	0/0	0/1	0/0	0/0	0/0	0/0	0/0	0/0	0/0	0/0	0/1	0/0	NA	0/0
264365	82	G	A	93	PASS	0/0	0/1	0/0	0/0	0/0	0/0	0/0	0/0	0/0	0/0	0/0	0/0	0/0	0/0	0/0	0/0	0/1	0/0	0/0	0/0	0/0	0/0	0/0	0/1	0/0	0/1	0/0	0/0	0/1	NA	0/0	0/0	0/0	0/0	0/0	0/0	0/0	0/0	0/0	0/0	0/0	0/0	NA	0/0
264365	88	G	A	999	PASS	0/0	0/0	0/0	0/1	0/1	0/0	0/1	0/1	0/1	0/1	0/0	0/1	1/1	0/1	0/0	0/1	0/1	0/1	0/1	0/1	0/0	0/0	0/0	0/0	NA	0/1	0/0	0/1	0/0	NA	0/0	0/0	0/1	0/0	0/1	0/1	0/1	0/1	0/0	0/0	0/0	0/1	NA	0/0
264365	102	G	C	41.2728	PASS	0/0	0/0	0/0	0/1	0/0	0/0	0/0	0/0	0/0	0/1	0/0	0/0	0/0	0/0	0/0	0/0	0/0	0/0	0/0	0/0	0/0	0/0	0/0	0/0	0/0	0/0	0/1	0/0	0/0	NA	0/0	0/0	0/0	0/0	0/0	0/1	0/0	0/0	0/0	0/0	0/0	0/0	NA	0/0
264365	106	T	A	35.2164	PASS	0/0	0/0	0/0	0/0	0/0	0/0	0/0	0/0	0/0	0/0	0/0	0/0	0/0	0/0	0/0	0/0	0/0	0/0	0/0	0/0	0/0	0/0	0/0	0/0	0/0	0/0	0/0	0/0	0/1	NA	0/0	0/1	0/0	0/0	0/0	0/0	0/0	0/0	0/0	0/1	0/0	0/0	NA	0/0
264365	112	T	C	56	PASS	0/0	0/0	0/0	0/0	0/0	0/0	0/0	0/0	0/0	0/0	0/0	0/0	0/0	0/0	0/0	0/0	0/0	0/0	0/0	0/0	0/0	0/0	0/0	0/0	0/0	0/0	0/0	0/0	0/1	NA	0/0	0/1	0/0	0/0	0/0	0/1	0/0	0/0	0/0	0/1	0/0	0/0	NA	0/0
264365	126	A	T	999	PASS	0/1	0/1	0/1	0/1	0/1	0/1	0/0	0/1	0/1	0/1	0/1	0/1	0/0	0/1	0/1	0/1	0/1	0/1	0/0	0/1	0/1	0/1	0/1	0/1	0/0	0/1	0/1	0/1	0/1	NA	0/1	0/1	0/1	1/1	0/1	0/1	0/1	0/1	0/1	0/1	0/0	0/1	NA	0/1
271725	4	A	G	102	PASS	0/0	0/0	0/1	0/0	0/0	NA	0/0	0/1	0/0	NA	0/0	NA	0/1	NA	0/0	0/0	NA	NA	NA	0/0	0/1	NA	NA	NA	0/0	NA	0/0	0/0	NA	NA	NA	0/0	NA	0/0	0/0	0/1	0/0	0/1	0/0	0/0	0/0	0/0	0/0	NA
271725	23	G	C	167	PASS	0/0	0/0	0/0	0/0	0/1	NA	0/0	0/0	0/0	NA	0/0	NA	0/0	NA	0/0	0/1	NA	NA	NA	0/0	0/0	NA	NA	NA	0/0	NA	0/0	0/0	NA	NA	NA	0/0	NA	0/1	NA	0/0	0/0	0/0	0/0	0/0	0/0	0/0	0/0	NA
271725	51	G	A	167	PASS	0/1	0/0	0/0	0/0	0/0	NA	0/0	0/0	0/0	NA	0/0	NA	0/0	NA	0/0	0/0	NA	NA	NA	0/0	0/0	NA	NA	NA	0/0	NA	0/0	0/0	NA	NA	NA	0/0	NA	0/1	0/0	0/0	0/1	0/0	0/0	NA	0/0	0/0	0/1	NA
271725	60	A	T	119	PASS	0/0	0/0	0/0	0/0	0/0	NA	0/1	0/0	0/0	NA	0/0	NA	0/0	NA	0/0	0/0	NA	NA	NA	0/0	0/0	NA	NA	NA	0/1	NA	0/1	0/0	NA	NA	NA	0/0	NA	0/0	0/0	0/0	0/1	0/0	0/0	0/0	0/1	0/0	0/0	NA
271725	76	C	A	155	PASS	0/0	0/0	0/0	0/0	0/1	NA	0/0	0/0	0/0	NA	0/0	NA	0/0	NA	0/0	0/1	NA	NA	NA	0/0	0/0	NA	NA	NA	0/0	NA	0/0	0/0	NA	NA	NA	0/0	NA	0/1	0/0	0/0	0/0	0/0	0/0	0/0	0/0	0/0	0/0	NA
271725	91	G	C	671	PASS	0/0	0/0	0/0	0/0	0/0	NA	0/1	0/1	0/0	NA	1/1	NA	0/0	NA	0/0	0/0	NA	NA	NA	0/1	0/0	NA	NA	NA	0/1	NA	0/1	0/0	NA	NA	NA	0/0	NA	0/0	0/0	0/0	0/1	0/0	0/0	0/1	0/1	0/1	0/0	NA
271725	97	C	T	177	PASS	0/1	0/0	0/0	0/0	0/0	NA	0/0	0/0	0/0	NA	0/0	NA	0/0	NA	0/0	0/0	NA	NA	NA	0/0	0/0	NA	NA	NA	0/0	NA	0/0	0/0	NA	NA	NA	0/0	NA	0/1	0/0	0/0	0/1	0/0	0/0	0/0	0/0	0/0	0/1	NA
271725	98	T	C	125	PASS	0/0	0/0	0/0	0/0	0/0	NA	0/0	0/1	0/0	NA	0/1	NA	0/0	NA	0/0	0/0	NA	NA	NA	0/0	0/0	NA	NA	NA	0/0	NA	0/0	0/0	NA	NA	NA	0/0	NA	0/0	0/0	0/0	0/1	0/0	0/0	0/1	0/0	0/1	0/0	NA
271725	102	G	A	259	PASS	0/0	0/1	0/0	0/1	0/0	NA	0/0	0/0	0/0	NA	0/0	NA	0/0	NA	0/0	0/0	NA	NA	NA	0/0	0/1	NA	NA	NA	0/0	NA	0/0	0/1	NA	NA	NA	0/1	NA	0/0	0/1	0/0	0/1	0/0	0/1	0/0	0/0	0/0	0/0	NA
271725	132	C	T	71	PASS	0/0	0/0	0/0	0/0	0/0	NA	0/0	0/0	0/0	NA	0/0	NA	0/0	NA	0/0	0/0	NA	NA	NA	0/0	0/0	NA	NA	NA	0/0	NA	0/0	0/0	NA	NA	NA	0/0	NA	0/0	0/0	0/0	0/0	0/0	0/0	0/0	0/0	0/0	0/0	NA
271805	7	C	T	999	PASS	NA	0/1	0/1	0/1	0/1	0/0	0/1	0/1	0/1	0/0	0/1	0/1	0/1	0/1	0/0	0/1	0/1	0/0	0/1	0/0	0/1	0/0	0/1	0/1	0/1	0/0	0/1	0/0	0/0	0/0	0/1	0/1	0/0	0/1	0/1	0/1	0/1	0/1	0/1	0/0	0/0	0/0	0/1	1/1
271805	20	C	T	347	PASS	NA	0/0	0/0	0/0	0/1	0/0	0/0	0/0	0/1	0/0	0/0	0/0	0/0	0/0	0/1	0/0	0/1	0/0	0/0	0/1	0/1	0/0	0/0	0/1	0/0	0/1	0/0	0/0	0/0	0/1	0/0	0/0	0/0	0/0	0/0	0/0	0/0	0/1	0/0	0/0	0/0	0/1	0/0	0/0
271805	30	T	A	999	PASS	NA	0/1	0/1	0/1	0/1	0/1	0/0	0/1	0/1	0/0	0/1	0/1	0/1	0/1	0/1	0/1	0/1	0/0	0/1	0/0	0/1	0/0	0/1	0/1	0/1	0/0	0/0	0/1	0/0	0/0	0/1	0/0	0/1	0/0	0/1	0/1	0/1	0/1	0/1	0/0	0/1	0/1	0/0	1/1
271805	39	A	G	758	PASS	NA	0/1	0/1	0/0	0/1	0/0	0/0	0/0	0/1	0/0	0/0	0/1	0/1	0/0	0/0	0/1	0/1	0/0	0/1	0/0	0/1	0/1	0/1	0/1	0/0	0/0	0/0	0/0	0/1	0/0	0/0	0/0	0/1	0/1	0/0	0/1	0/1	0/0	0/1	0/1	0/1	0/0	0/0	1/1
271805	53	C	T	71	PASS	NA	0/0	0/0	0/0	0/0	0/0	0/0	0/0	0/1	0/0	0/0	0/0	0/0	0/0	0/0	0/0	0/0	0/0	0/0	0/1	0/0	0/1	0/0	0/0	0/0	0/0	0/0	0/1	0/0	0/0	0/0	0/0	0/0	0/0	0/0	0/0	0/0	0/0	0/0	0/0	0/1	0/0	0/0	0/0
271805	88	C	T	41.4448	PASS	NA	0/0	0/0	0/0	0/0	0/0	0/0	0/0	0/0	0/0	0/0	0/0	0/0	0/0	0/1	0/0	0/0	0/0	0/0	0/0	0/0	0/0	0/0	0/0	0/0	0/0	0/0	0/0	0/0	0/1	0/0	0/0	0/0	0/0	0/0	0/0	0/0	0/0	0/0	0/0	0/0	0/0	0/0	0/0
271805	102	C	T	231	PASS	NA	0/1	0/0	0/0	0/1	0/0	0/0	0/0	0/0	0/0	0/0	0/0	0/0	0/0	0/0	0/0	0/0	0/0	0/0	0/0	0/0	0/0	0/1	0/1	0/0	0/0	0/1	0/0	0/1	0/0	0/0	0/0	0/0	0/0	0/0	0/1	0/0	0/0	0/0	0/0	0/0	0/0	0/0	0/0
271805	122	G	A	143	PASS	NA	0/0	0/0	0/0	0/0	0/0	0/0	0/1	0/0	0/0	0/0	0/0	0/0	0/0	0/1	0/0	0/1	0/0	0/0	0/0	0/0	0/0	0/0	0/0	0/0	0/0	0/0	0/0	0/0	0/1	0/0	0/0	0/0	0/0	0/0	0/0	0/0	0/0	0/0	0/0	0/0	0/0	0/0	0/0
271805	125	C	T	816	PASS	NA	0/1	0/1	0/1	0/1	0/0	0/0	0/0	0/1	0/0	0/1	0/1	0/1	0/0	0/0	0/0	0/1	0/0	0/0	0/0	0/1	0/1	0/1	0/0	0/0	0/0	0/1	0/1	0/1	0/0	0/0	0/1	0/0	0/1	0/0	0/1	0/1	0/1	0/1	0/0	0/1	0/0	0/0	0/0
271805	128	G	A	91	PASS	NA	0/1	0/0	0/0	0/1	0/0	0/0	0/0	0/0	0/0	0/0	0/1	0/0	0/0	0/0	0/0	0/0	0/0	0/0	0/1	0/0	0/0	0/0	0/0	0/0	0/0	0/0	0/0	0/0	0/0	0/0	0/0	0/0	0/0	0/0	0/0	0/0	0/1	0/0	0/0	0/0	0/0	0/0	0/0
276445	11	C	A	50	PASS	NA	0/0	0/0	NA	0/1	0/0	0/1	0/0	NA	NA	0/0	0/0	NA	0/0	NA	0/0	0/0	NA	0/0	0/0	0/0	0/0	NA	NA	0/0	0/0	0/0	0/0	0/0	NA	0/0	0/0	0/0	0/0	0/1	0/0	0/0	0/0	0/0	0/0	NA	0/0	0/0	0/0
276445	17	C	G	117	PASS	NA	0/0	0/1	NA	0/0	0/0	0/0	0/0	NA	NA	0/1	0/0	NA	0/0	NA	0/0	0/1	NA	0/0	0/0	0/0	0/0	NA	NA	0/0	0/1	0/0	0/0	0/0	NA	0/1	0/0	0/0	0/1	0/0	0/0	0/0	0/1	0/0	0/0	NA	0/1	0/0	0/0
276445	62	T	C	999	PASS	NA	0/1	1/1	NA	0/1	1/1	1/1	1/1	NA	NA	1/1	0/1	NA	1/1	NA	0/1	1/1	NA	1/1	1/1	1/1	1/1	NA	NA	1/1	1/1	1/1	1/1	0/1	NA	1/1	1/1	1/1	1/1	1/1	0/1	1/1	1/1	1/1	1/1	NA	1/1	1/1	1/1
276445	85	C	T	141	PASS	NA	0/0	0/0	NA	0/0	0/0	0/0	0/0	NA	NA	0/0	0/0	NA	0/0	NA	0/0	0/0	NA	0/1	0/0	0/0	0/1	NA	NA	0/0	0/1	0/1	0/0	0/0	NA	0/0	0/0	0/1	0/0	0/0	0/0	0/0	0/0	0/1	0/0	NA	0/0	0/0	0/1
276445	114	C	T	915	PASS	NA	0/1	1/1	NA	0/1	0/1	1/1	1/1	NA	NA	0/1	0/1	NA	1/1	NA	0/1	1/1	NA	1/1	0/1	1/1	0/1	NA	NA	0/1	1/1	0/1	0/0	0/0	NA	1/1	0/1	1/1	1/1	1/1	0/0	0/0	1/1	1/1	1/1	NA	1/1	0/1	1/1
276445	138	C	A	51	PASS	NA	0/0	0/0	NA	0/0	0/0	0/0	0/0	NA	NA	0/1	0/0	NA	0/0	NA	0/0	0/0	NA	0/0	0/0	0/0	0/1	NA	NA	0/0	0/0	0/0	0/0	0/0	NA	0/0	0/0	0/0	0/0	0/0	0/0	0/1	0/0	0/0	0/0	NA	0/0	0/0	0/0
276765	50	A	G	293	PASS	0/0	0/1	0/0	0/0	0/1	0/1	0/0	0/0	0/0	0/0	0/1	0/1	0/0	0/0	0/0	0/1	0/0	0/1	0/1	NA	0/0	0/1	0/0	0/1	0/0	0/1	0/0	0/0	NA	0/1	0/0	0/1	0/0	0/0	0/0	0/0	0/1	0/0	0/0	0/0	0/0	0/1	0/1	NA
276765	73	C	T	166	PASS	0/0	0/0	0/0	0/0	0/1	0/0	0/1	0/0	0/0	0/0	0/0	0/0	0/1	0/0	0/0	0/0	0/1	0/1	0/0	NA	0/0	0/0	0/0	0/0	0/0	0/0	0/0	0/0	NA	0/0	0/0	0/0	0/0	0/0	0/0	0/0	0/0	0/0	0/0	0/0	0/0	0/1	0/1	NA
276765	104	C	G	43.1011	PASS	0/0	0/0	0/0	0/0	0/1	0/1	0/0	0/0	0/0	0/0	0/0	0/0	0/0	0/0	0/0	0/1	0/0	0/0	0/0	NA	0/0	0/1	0/0	0/0	0/0	0/0	0/0	0/0	NA	0/1	0/0	0/0	0/0	0/0	0/0	0/0	0/0	0/0	0/0	0/0	0/0	0/0	0/0	NA
276765	130	C	A	110	PASS	0/1	0/0	0/1	0/0	0/0	0/0	0/1	0/0	0/1	0/0	0/0	0/0	0/0	0/0	0/0	0/0	0/0	0/0	0/0	NA	0/0	0/0	0/0	0/0	0/0	0/0	0/0	0/0	NA	0/0	0/0	0/0	0/0	0/0	0/0	0/0	0/0	0/0	0/0	0/0	0/0	0/0	0/0	NA
276765	133	T	C	51	PASS	0/0	0/0	0/0	0/0	0/0	0/0	0/0	0/0	0/0	0/0	0/0	0/0	0/0	0/0	0/0	0/0	0/0	0/0	0/1	NA	0/0	0/0	0/0	0/0	0/0	0/0	0/0	0/1	NA	0/0	0/0	0/0	0/0	0/0	0/0	0/0	0/0	0/1	0/1	0/0	0/0	0/1	0/0	NA
276765	141	C	G	152	PASS	0/0	NA	0/0	0/0	0/0	0/0	0/0	NA	NA	NA	NA	NA	0/1	NA	NA	NA	0/0	NA	0/0	NA	NA	NA	NA	NA	NA	NA	NA	NA	NA	NA	0/0	NA	NA	NA	NA	NA	0/0	NA	NA	NA	NA	0/0	0/0	NA
283765	23	C	T	999	PASS	NA	1/1	1/1	1/1	1/1	1/1	1/1	0/1	0/1	1/1	0/1	NA	NA	0/1	1/1	0/1	1/1	1/1	0/1	NA	NA	0/1	1/1	1/1	0/1	1/1	1/1	NA	0/1	0/1	1/1	1/1	NA	NA	1/1	1/1	1/1	0/1	NA	NA	NA	0/1	1/1	NA
283765	49	T	A	71	PASS	NA	0/0	0/1	0/0	0/0	0/0	0/0	0/0	0/0	0/0	0/1	NA	NA	0/0	0/0	0/0	0/0	0/0	0/0	NA	NA	0/0	0/0	0/0	0/0	0/0	0/0	0/0	0/1	0/0	0/1	0/1	NA	NA	0/0	0/0	0/0	0/0	NA	NA	NA	0/0	0/0	NA
283765	108	G	T	999	PASS	NA	0/1	0/1	1/1	1/1	1/1	1/1	0/1	0/1	1/1	0/1	NA	NA	0/1	0/1	1/1	1/1	0/1	1/1	NA	NA	1/1	1/1	1/1	1/1	1/1	0/1	1/1	0/1	1/1	0/1	0/1	NA	NA	1/1	0/1	0/1	1/1	NA	NA	NA	1/1	1/1	NA
286085	81	G	A	810	PASS	0/1	0/0	0/1	0/0	0/0	0/1	0/1	0/0	0/0	0/0	0/1	0/0	0/0	0/1	0/1	0/0	0/0	0/1	0/0	0/1	0/0	0/0	0/0	0/0	0/0	0/1	0/0	0/0	0/0	0/0	0/0	0/1	0/1	0/0	0/0	0/1	0/0	0/0	0/0	0/0	0/1	NA	0/0	NA
287805	9	G	T	78	PASS	NA	0/0	0/0	NA	0/0	NA	0/0	NA	0/0	NA	0/0	0/0	NA	0/0	NA	0/0	NA	NA	0/0	NA	NA	0/1	0/0	0/1	NA	NA	0/0	NA	0/1	NA	NA	0/0	0/0	0/0	0/0	0/1	0/1	0/0	0/0	0/0	NA	0/0	NA	NA
287805	12	C	A	467	PASS	NA	0/1	0/1	NA	0/0	NA	0/0	NA	0/0	NA	0/0	0/1	NA	0/0	NA	0/0	NA	NA	0/0	NA	NA	0/1	0/1	0/1	0/0	NA	0/0	NA	0/1	NA	NA	0/1	0/0	0/1	0/0	0/1	0/1	0/0	0/0	0/0	NA	0/0	NA	NA
287805	41	T	C	62	PASS	NA	0/0	0/0	NA	0/1	NA	0/0	NA	0/0	NA	0/0	0/0	NA	0/0	NA	0/0	NA	NA	0/0	NA	NA	0/0	0/0	0/0	NA	NA	0/0	NA	0/0	NA	NA	0/0	0/1	0/0	0/1	0/1	0/0	0/0	0/0	0/0	NA	0/0	NA	NA
287805	61	A	C	92	PASS	NA	0/0	0/0	NA	0/0	NA	0/1	NA	0/0	NA	0/1	0/0	NA	0/1	NA	0/0	NA	NA	0/0	NA	NA	0/0	0/0	0/0	0/0	NA	0/1	NA	0/0	NA	NA	0/0	0/1	0/0	NA	0/0	0/0	0/1	0/0	0/0	NA	0/1	NA	NA
287805	87	T	A	61	PASS	NA	0/0	0/0	NA	NA	NA	0/1	NA	0/0	NA	NA	0/0	NA	NA	NA	0/0	NA	NA	0/0	NA	NA	0/0	0/0	0/0	NA	NA	0/1	NA	0/0	NA	NA	0/0	0/1	0/0	0/0	0/1	0/0	0/1	0/0	0/0	NA	0/1	NA	NA
297565	14	T	C	324	PASS	NA	0/1	0/0	0/0	0/0	NA	NA	0/1	0/1	0/0	0/0	0/0	NA	0/0	NA	0/1	NA	0/1	0/0	NA	0/0	0/0	0/0	0/1	0/1	NA	0/0	0/0	0/0	0/1	NA	0/0	0/0	NA	NA	0/1	0/0	0/1	0/0	0/0	NA	0/0	0/1	NA
297565	24	C	A	314	PASS	NA	0/1	0/0	0/0	0/0	NA	NA	0/1	0/1	0/0	0/0	0/0	NA	0/0	NA	0/1	NA	0/1	0/0	NA	0/0	0/0	0/0	0/1	0/1	NA	0/0	0/0	0/0	0/1	NA	0/0	0/0	NA	NA	0/1	0/0	0/1	0/0	0/0	NA	0/0	0/1	NA
297565	38	G	A	233	PASS	NA	0/1	0/0	0/0	0/0	NA	NA	0/1	0/1	0/1	0/0	0/1	NA	0/0	NA	0/0	NA	0/0	0/1	NA	0/0	0/1	0/0	0/0	0/0	NA	0/0	0/0	0/0	0/0	NA	0/0	0/1	NA	NA	0/0	0/0	0/0	0/0	0/0	NA	0/0	0/0	NA
297565	55	C	T	318	PASS	NA	0/1	0/0	0/0	0/0	NA	NA	0/1	0/1	0/0	0/0	0/0	NA	0/0	NA	0/1	NA	0/1	0/0	NA	0/0	0/0	0/0	0/1	0/1	NA	0/0	0/0	0/0	0/1	NA	0/0	0/0	NA	NA	0/1	0/0	0/1	0/0	0/0	NA	0/0	0/1	NA
297565	61	G	A	622	PASS	NA	0/1	0/0	0/0	0/0	NA	NA	0/1	0/1	0/1	0/1	0/1	NA	0/0	NA	0/0	NA	0/0	0/1	NA	0/0	0/1	0/0	0/0	0/0	NA	0/1	0/1	0/1	0/0	NA	0/0	0/1	NA	NA	0/0	0/1	0/0	0/0	1/1	NA	0/1	0/0	NA
297565	77	A	C	999	PASS	NA	0/1	0/0	0/1	0/1	NA	NA	0/1	0/0	0/1	0/1	0/0	NA	0/0	NA	0/1	NA	0/0	0/0	NA	0/1	0/1	0/0	0/0	0/0	NA	0/1	0/1	0/1	0/0	NA	1/1	0/0	NA	NA	0/0	0/1	0/0	0/1	1/1	NA	0/1	0/1	NA
297565	118	C	T	73	PASS	NA	0/0	0/1	0/0	0/0	NA	NA	0/0	0/0	0/0	0/0	0/0	NA	0/1	NA	0/0	NA	0/0	0/0	NA	0/0	0/0	0/0	0/0	0/0	NA	0/0	0/0	0/0	0/0	NA	0/0	0/0	NA	NA	0/0	0/0	0/0	0/0	0/0	NA	0/0	0/0	NA
297565	129	G	A	157	PASS	NA	0/0	0/0	0/0	0/0	NA	NA	0/0	0/0	0/0	0/0	0/0	NA	0/0	NA	0/1	NA	0/0	0/1	NA	0/1	0/0	0/1	0/0	0/0	NA	0/0	0/0	0/0	0/0	NA	0/0	0/0	NA	NA	0/0	0/0	0/0	0/0	0/0	NA	0/0	0/1	NA
301205	47	C	T	44.9662	PASS	NA	0/0	0/0	0/0	NA	0/0	0/0	0/0	0/1	0/1	NA	NA	0/0	NA	NA	0/1	NA	NA	0/1	NA	NA	0/0	0/0	NA	NA	NA	NA	0/0	0/0	NA	0/0	0/0	0/0	0/0	NA	NA	NA	0/0	NA	0/0	0/0	0/0	NA	NA
301205	76	C	T	42.628	PASS	NA	0/0	0/0	0/0	NA	0/0	0/0	0/0	0/1	0/1	NA	NA	0/0	NA	NA	0/1	NA	NA	0/1	NA	NA	0/0	0/0	NA	NA	NA	NA	0/0	0/0	NA	0/0	0/0	0/0	0/0	NA	NA	NA	0/0	NA	0/0	0/0	0/0	NA	NA
301205	91	C	T	115	PASS	NA	0/1	0/1	0/0	NA	0/0	0/0	0/0	0/0	0/0	NA	NA	0/0	NA	NA	0/1	NA	NA	0/0	NA	NA	0/0	0/1	NA	NA	NA	NA	0/0	0/0	NA	0/0	0/0	0/0	0/0	NA	NA	NA	0/0	NA	0/0	0/1	0/0	NA	NA
301205	126	C	A	79	PASS	NA	0/0	0/0	0/0	NA	0/0	0/0	0/0	0/1	0/0	NA	NA	0/0	NA	NA	0/0	NA	NA	0/0	NA	NA	0/0	0/0	NA	NA	NA	NA	0/1	0/0	NA	0/0	0/0	0/0	0/0	NA	NA	NA	0/0	NA	0/0	0/0	0/0	NA	NA
302725	24	T	C	999	PASS	0/1	0/1	0/1	0/1	0/1	0/1	0/0	0/1	0/1	0/1	0/1	0/1	0/0	0/0	0/0	0/1	0/1	0/1	0/1	0/0	0/1	0/0	0/0	0/1	0/0	0/1	0/1	0/1	0/1	0/0	0/0	0/0	0/0	0/1	0/0	0/0	0/0	0/0	0/1	0/1	0/1	0/0	0/1	0/0
302725	75	G	A	999	PASS	0/1	0/0	0/1	0/1	0/1	0/0	0/1	0/1	0/1	0/0	0/1	0/1	0/1	0/0	0/1	0/1	0/1	0/0	0/1	0/0	0/1	0/1	0/1	0/1	0/0	0/0	0/0	0/1	0/1	0/0	0/1	0/1	0/1	0/0	0/1	0/1	0/1	0/0	0/1	0/0	0/1	0/1	0/0	0/0
302725	86	T	A	999	PASS	0/1	0/1	0/1	0/1	0/1	0/1	0/0	0/1	0/1	0/1	0/1	0/1	0/0	0/0	0/0	0/1	0/0	0/0	0/1	0/0	0/0	0/1	0/0	0/1	0/0	0/1	0/1	0/1	0/1	0/0	0/0	0/0	0/0	0/1	0/0	0/0	0/0	0/0	0/1	0/1	0/1	0/0	0/1	0/0
302725	92	A	T	999	PASS	0/1	0/1	0/1	0/1	0/1	0/1	0/1	0/1	0/1	0/1	0/1	0/1	0/1	0/1	0/1	0/1	0/1	0/1	0/1	0/1	0/1	0/1	0/1	0/1	0/1	0/1	0/1	0/1	0/1	0/0	0/1	0/1	0/1	0/1	0/1	0/1	0/1	0/1	0/1	0/1	0/1	0/1	0/1	0/1
302725	131	C	A	999	PASS	0/1	0/1	0/1	0/1	0/1	0/1	0/1	0/1	0/1	0/0	0/1	0/1	0/1	0/0	0/1	0/1	0/1	0/1	0/1	0/1	0/1	0/1	0/1	0/1	0/1	0/1	0/1	0/1	0/1	0/0	0/1	0/1	0/1	0/0	0/1	0/1	0/1	0/1	0/1	0/0	0/1	0/1	0/1	0/1
302725	137	T	G	58	PASS	0/0	0/0	0/0	0/0	0/0	0/0	0/0	0/0	0/0	0/0	0/0	0/0	0/0	0/1	0/1	0/0	0/0	0/0	0/0	0/0	0/0	0/0	0/0	0/0	0/0	0/0	0/0	0/0	0/0	0/0	0/1	0/0	0/0	0/0	0/0	0/0	0/0	0/0	0/1	0/0	0/0	0/0	0/0	0/0
302725	138	C	G	151	PASS	0/0	0/0	0/0	0/0	0/0	0/0	0/0	0/0	0/0	0/0	0/0	0/0	0/0	0/1	0/0	0/0	0/0	0/0	0/0	0/1	0/0	0/0	0/0	0/0	0/0	0/0	0/0	0/0	0/0	0/0	0/0	0/0	0/0	0/0	0/0	0/0	0/0	0/0	0/1	0/0	0/0	0/0	0/1	0/0
319605	6	G	T	79	PASS	0/0	NA	NA	0/0	0/0	0/1	0/0	0/0	0/0	0/0	0/0	0/0	NA	0/0	NA	0/0	0/0	0/0	0/0	0/0	0/0	0/0	0/0	0/0	NA	0/0	0/1	0/0	0/0	NA	0/0	0/0	0/0	0/0	0/0	0/0	0/1	0/0	0/1	0/0	0/0	0/1	0/0	0/0
319605	20	A	C	68	PASS	0/0	NA	NA	0/1	0/0	0/0	0/0	0/0	0/1	0/0	0/0	0/0	NA	0/0	NA	0/0	0/0	0/0	0/0	0/0	0/0	0/0	0/0	0/0	NA	0/0	0/0	0/0	0/0	NA	0/0	0/0	0/0	0/0	0/0	0/0	0/0	0/0	0/0	0/0	0/0	0/0	0/0	0/0
319605	25	A	T	273	PASS	0/0	NA	NA	0/0	0/0	0/0	0/1	0/1	0/0	0/0	0/1	0/1	NA	0/0	NA	0/0	0/0	0/0	0/0	0/0	0/0	0/0	0/0	0/0	NA	0/0	0/0	0/1	0/0	NA	0/0	0/0	0/0	0/0	0/0	0/1	0/0	0/0	0/0	0/0	0/1	0/0	0/0	0/0
319605	26	T	C	488	PASS	0/1	NA	NA	0/1	0/0	0/1	0/0	0/0	0/1	0/0	0/0	0/0	NA	0/0	NA	0/0	NA	0/0	0/0	0/0	0/0	0/0	0/0	0/1	NA	0/0	0/1	0/0	0/0	NA	0/0	0/0	0/0	0/0	0/0	0/0	0/1	0/1	0/1	0/1	0/0	0/1	0/0	0/0
319605	29	T	C	65	PASS	0/1	NA	NA	0/1	0/0	0/0	0/0	0/0	0/0	0/1	0/0	0/0	NA	0/0	NA	0/0	0/0	0/0	0/0	0/0	0/0	0/0	0/0	0/0	NA	0/0	0/0	0/0	0/1	NA	0/0	0/1	0/0	0/1	0/0	0/0	0/0	0/0	0/0	0/0	0/0	0/0	0/0	0/0
319605	57	C	T	155	PASS	0/1	NA	NA	0/0	0/0	0/0	0/0	0/0	0/0	0/0	0/0	0/0	NA	0/0	NA	0/0	0/0	0/0	0/0	0/0	0/0	0/0	0/0	0/1	NA	0/0	0/0	0/0	0/0	NA	0/0	0/0	0/0	0/0	0/0	0/0	0/0	0/1	0/0	0/1	0/0	0/0	0/0	0/0
319605	62	A	T	153	PASS	0/1	NA	NA	0/1	0/0	0/0	0/0	0/0	0/0	0/1	0/0	0/0	NA	0/0	NA	0/0	0/0	0/0	0/0	0/0	0/0	0/0	0/0	0/1	NA	0/1	0/0	0/0	0/1	NA	0/0	0/1	0/0	0/1	0/0	0/0	0/0	0/0	0/0	0/0	0/0	0/1	0/0	0/0
319605	64	C	T	62	PASS	0/0	NA	NA	0/0	0/0	0/0	0/0	0/0	0/0	0/0	0/0	0/0	NA	0/0	NA	0/0	0/0	0/0	0/0	0/0	0/0	0/0	0/1	0/0	NA	0/1	0/0	0/1	0/0	NA	0/0	0/0	0/1	0/0	0/0	0/1	0/0	0/0	0/0	0/0	0/0	0/0	0/0	0/0
319605	65	C	T	61	PASS	0/0	NA	NA	0/0	0/0	0/0	0/0	0/0	0/0	0/1	0/0	0/0	NA	0/0	NA	0/0	0/0	0/0	0/0	0/0	0/1	0/0	0/0	0/0	NA	0/0	0/0	0/0	0/0	NA	0/0	0/0	0/0	0/0	0/0	0/0	0/0	0/0	0/0	0/1	0/0	0/1	0/0	0/0
319605	71	C	T	79	PASS	0/1	NA	NA	0/1	0/0	0/0	0/0	0/0	0/0	0/1	0/0	0/0	NA	0/0	NA	0/0	0/0	0/0	0/0	0/0	0/0	0/0	0/0	0/1	NA	0/0	0/0	0/0	0/1	NA	0/0	0/1	0/0	0/1	0/0	0/0	0/0	0/0	0/0	0/0	0/0	0/0	0/0	0/0
319605	81	C	A	30.4489	PASS	0/0	NA	NA	0/0	0/0	0/0	0/0	0/0	0/0	0/0	0/0	0/0	NA	0/0	NA	0/0	0/0	0/0	0/0	0/0	0/0	0/0	0/1	0/0	NA	0/0	0/0	0/1	0/0	NA	0/0	0/0	0/1	0/0	0/0	0/1	0/0	0/0	0/0	0/0	0/0	0/0	0/0	0/0
319605	83	T	A	127	PASS	0/0	NA	NA	0/0	0/1	0/1	0/0	0/0	0/0	0/0	0/0	0/0	NA	0/1	NA	0/0	0/0	0/1	0/0	0/0	0/0	0/1	0/0	0/0	NA	0/0	0/1	0/0	0/0	NA	NA	0/0	0/0	0/0	0/0	0/0	0/0	0/0	0/0	0/0	0/0	0/0	0/0	0/0
319605	86	G	A	95	PASS	0/0	NA	NA	0/1	0/0	0/0	0/0	0/0	0/1	0/0	0/0	0/0	NA	0/0	NA	0/0	0/0	0/0	0/0	0/0	0/0	0/0	0/0	0/0	NA	0/0	0/0	0/0	0/0	NA	0/0	0/0	0/0	0/0	0/0	0/0	0/0	0/0	0/0	0/0	0/0	0/0	0/0	0/0
319605	87	C	G	274	PASS	0/0	NA	NA	0/0	0/0	0/0	0/1	0/1	0/0	0/0	0/1	0/1	NA	0/0	NA	0/0	0/0	0/0	0/0	0/0	0/0	0/0	0/0	0/0	NA	0/0	0/0	0/1	0/0	NA	0/0	0/0	0/0	0/0	0/0	0/1	0/0	0/0	0/0	0/0	0/1	0/0	0/0	0/0
319605	90	A	C	82	PASS	0/0	NA	NA	0/0	0/0	0/0	0/0	0/0	0/0	0/0	0/0	0/0	NA	0/0	NA	0/0	0/0	0/0	0/1	0/0	0/0	0/0	0/0	0/0	NA	0/0	0/0	0/0	0/0	NA	0/0	0/1	0/0	0/0	0/0	0/0	0/0	0/0	0/1	0/0	0/1	0/0	0/0	0/1
319605	93	G	T	59	PASS	0/0	NA	NA	0/0	0/0	0/0	0/0	0/0	0/0	0/1	0/0	0/0	NA	0/0	NA	0/0	0/0	0/0	0/0	0/0	0/1	0/0	0/0	0/0	NA	0/0	0/0	0/0	0/0	NA	0/0	0/0	0/0	0/0	0/0	0/0	0/0	0/0	0/0	0/1	0/0	0/1	0/0	0/0
319605	98	C	A	101	PASS	0/0	NA	NA	0/0	0/0	0/0	0/0	0/0	0/1	0/0	0/0	0/0	NA	0/0	NA	0/1	0/0	0/0	0/0	0/0	0/1	0/0	0/0	0/0	NA	0/0	0/0	0/1	0/0	NA	NA	0/0	0/0	0/0	0/0	0/0	0/0	0/0	0/0	0/0	0/1	0/0	0/0	0/0
319605	105	T	C	103	PASS	0/0	NA	NA	0/0	0/0	0/1	0/0	0/0	0/0	0/0	0/0	0/0	NA	0/0	NA	0/0	0/0	0/0	0/0	0/0	0/0	0/0	0/0	0/0	NA	0/0	0/1	0/0	0/0	NA	0/0	0/0	0/0	0/0	0/0	0/0	0/1	0/0	0/1	0/0	0/0	0/1	0/0	0/0
319605	117	G	A	147	PASS	0/0	NA	NA	0/0	0/1	0/1	0/0	0/0	0/1	0/0	0/0	0/0	NA	0/1	NA	0/0	0/0	0/1	0/0	0/0	0/0	0/1	0/0	0/0	NA	0/1	0/1	0/0	0/0	NA	0/0	0/0	0/0	0/0	0/0	0/0	0/0	0/0	0/0	0/0	0/0	0/1	0/0	0/0
319605	120	C	T	116	PASS	0/0	NA	NA	0/0	0/0	0/0	0/0	0/1	0/0	0/0	0/1	0/0	NA	0/0	NA	0/0	0/0	0/1	0/0	0/1	0/0	0/0	0/0	0/0	NA	0/0	0/0	0/0	0/1	NA	0/1	0/0	0/0	0/0	0/1	0/0	0/0	0/0	0/0	0/0	0/0	0/0	0/0	0/0
319605	142	G	A	172	PASS	0/0	NA	NA	0/0	0/0	0/0	0/1	0/1	0/0	0/0	0/1	0/1	NA	0/0	NA	0/0	0/0	0/0	NA	0/0	0/0	0/0	0/0	0/0	NA	0/0	0/0	0/1	0/0	NA	0/0	0/0	0/0	0/0	0/1	0/1	0/0	0/0	0/0	0/0	0/1	0/0	0/0	0/0
329405	5	C	T	385	PASS	0/1	0/1	0/0	0/1	0/0	0/0	0/0	0/0	NA	NA	0/0	0/0	NA	0/1	0/0	0/1	0/0	0/0	0/0	0/0	0/0	0/1	NA	0/0	0/1	0/1	0/0	NA	0/1	NA	0/0	0/1	0/1	NA	NA	0/0	0/1	0/0	0/0	0/0	0/1	0/0	NA	NA
329405	10	G	T	109	PASS	0/0	0/0	0/0	0/0	0/0	0/0	0/1	0/0	NA	NA	0/0	0/0	NA	0/0	0/0	0/1	0/1	NA	0/0	0/0	0/0	0/1	NA	0/1	0/0	0/0	0/1	NA	0/0	NA	0/0	0/0	0/0	NA	NA	0/0	0/1	0/1	0/0	0/0	0/0	0/0	NA	NA
329405	20	T	C	395	PASS	0/1	0/1	0/0	0/1	0/0	0/0	0/0	0/0	NA	NA	0/0	0/0	NA	0/1	0/0	0/1	0/0	0/0	0/0	0/0	0/0	0/1	NA	0/0	0/1	0/1	0/0	NA	0/1	NA	0/0	0/1	0/1	NA	NA	0/0	0/1	0/0	0/0	NA	0/1	0/0	NA	NA
329405	40	C	G	752	PASS	0/0	0/1	1/1	0/0	0/0	0/1	0/1	0/1	NA	NA	0/1	0/0	NA	0/1	0/1	0/0	0/0	0/1	0/1	0/0	1/1	0/1	NA	0/0	0/0	0/1	0/1	NA	0/1	NA	1/1	0/1	0/1	NA	NA	1/1	0/1	0/1	0/0	0/0	0/1	0/1	NA	NA
329405	88	G	T	499	PASS	0/0	0/1	0/1	0/0	0/0	0/1	0/1	0/1	NA	NA	0/1	0/0	NA	0/1	NA	0/0	0/0	NA	0/1	0/0	0/1	0/0	NA	0/0	0/0	0/1	0/1	NA	0/1	NA	0/1	0/1	0/1	NA	NA	1/1	0/1	0/1	0/0	0/0	0/0	0/1	NA	NA
329405	118	C	A	71	PASS	NA	0/0	0/0	0/0	0/0	0/0	0/1	0/0	NA	NA	0/0	0/0	NA	0/0	0/0	0/1	0/1	0/0	0/0	0/0	0/0	0/1	NA	0/1	0/0	0/0	0/1	NA	0/0	NA	0/0	0/0	0/0	NA	NA	0/0	0/1	0/1	0/0	0/0	0/0	0/0	NA	NA
345565	22	G	C	238	PASS	NA	NA	0/0	0/1	1/1	0/0	0/0	0/1	0/0	0/0	0/0	NA	0/0	0/0	NA	NA	NA	0/0	NA	NA	NA	NA	0/0	NA	NA	NA	0/1	NA	0/1	NA	0/1	0/0	0/1	NA	NA	0/1	NA	NA	NA	NA	0/1	0/0	NA	0/0
345565	32	C	T	47.6486	PASS	NA	NA	0/0	0/0	0/0	0/0	0/0	0/0	0/0	0/0	0/0	NA	0/1	0/0	NA	NA	NA	0/0	NA	NA	NA	NA	0/0	NA	NA	NA	0/0	NA	0/0	0/0	0/0	0/0	0/0	NA	NA	0/0	NA	NA	NA	NA	0/0	0/0	NA	0/0
345565	41	T	C	464	PASS	NA	NA	0/1	0/0	0/0	0/1	0/0	0/0	0/0	0/0	0/0	NA	0/1	0/0	NA	NA	NA	0/1	NA	NA	NA	NA	0/1	NA	NA	NA	0/1	NA	0/1	0/0	0/1	0/0	0/0	NA	NA	0/0	NA	NA	NA	NA	0/1	1/1	NA	0/0
345565	43	T	C	177	PASS	NA	NA	0/0	0/1	1/1	0/0	0/0	0/1	0/0	0/0	0/0	NA	0/0	0/0	NA	NA	NA	0/0	NA	NA	NA	NA	0/0	NA	NA	NA	0/0	NA	0/1	0/0	0/1	NA	0/1	NA	NA	0/1	NA	NA	NA	NA	0/1	0/0	0/0	0/0
345565	88	T	G	39.817	PASS	NA	NA	0/0	0/0	0/0	0/0	0/1	0/0	0/0	0/0	0/0	NA	0/0	0/0	NA	NA	NA	0/0	NA	NA	NA	NA	0/0	NA	NA	NA	0/0	NA	0/0	0/0	0/0	0/0	0/0	NA	NA	0/0	NA	NA	NA	NA	0/0	0/0	0/0	0/0
345565	107	T	G	999	PASS	NA	NA	0/1	1/1	1/1	0/1	1/1	1/1	1/1	0/1	1/1	NA	0/1	1/1	NA	NA	NA	0/1	NA	NA	NA	NA	0/1	NA	NA	NA	0/1	NA	0/1	1/1	0/1	1/1	1/1	NA	NA	1/1	NA	NA	NA	NA	0/1	0/0	NA	1/1
345565	111	T	A	999	PASS	NA	NA	0/1	1/1	1/1	0/0	1/1	1/1	1/1	0/1	0/1	NA	0/1	1/1	NA	NA	NA	0/1	NA	NA	NA	NA	0/1	NA	NA	NA	0/1	NA	0/1	1/1	0/1	0/1	0/1	NA	NA	1/1	NA	NA	NA	NA	0/1	0/0	NA	1/1
349045	4	C	T	79	PASS	0/0	0/0	0/0	0/0	0/0	0/1	0/0	0/0	0/0	0/0	0/0	0/0	0/0	0/0	0/0	0/1	0/1	0/0	0/0	0/0	0/0	0/0	0/0	0/0	0/0	0/0	0/0	0/0	0/1	NA	0/0	0/1	0/0	0/0	0/0	0/0	0/0	0/0	0/0	0/0	0/0	0/0	0/0	0/0
349045	24	G	A	270	PASS	0/0	0/0	0/1	0/0	0/0	0/1	0/0	0/0	0/0	0/0	0/0	0/1	0/0	0/0	0/1	0/0	0/0	0/0	0/1	0/1	0/0	0/0	0/0	0/1	0/0	0/0	0/0	0/0	0/0	NA	0/0	0/0	0/0	0/0	0/0	0/1	0/0	0/0	0/1	0/0	0/0	0/0	0/0	0/1
349045	32	G	A	123	PASS	0/0	0/0	0/1	0/0	0/0	0/0	0/0	0/0	0/0	0/0	0/0	0/1	0/0	0/0	0/0	0/0	0/0	0/0	0/1	0/0	0/0	0/0	0/0	0/1	0/0	0/0	0/0	0/0	0/0	NA	0/0	0/0	0/0	0/0	0/0	0/0	0/0	0/0	0/1	0/0	0/0	0/0	0/0	0/1
349045	38	A	C	162	PASS	0/0	0/0	0/0	0/0	0/0	0/0	0/0	0/0	0/0	0/0	0/1	0/1	0/0	0/1	0/0	0/1	0/0	0/0	0/0	0/0	0/0	0/0	0/0	0/0	0/1	0/0	0/0	0/0	0/0	NA	0/0	0/0	0/0	0/0	0/0	0/1	0/0	0/0	0/1	0/0	0/0	0/0	0/1	0/0
349045	42	C	T	194	PASS	0/0	0/0	0/1	0/0	0/0	0/0	0/0	0/0	0/0	0/1	0/0	0/1	0/0	0/0	0/1	0/0	0/0	0/0	0/1	0/0	0/0	0/0	0/0	0/0	0/0	0/0	0/0	0/0	0/1	NA	0/0	0/0	0/1	0/0	0/0	0/0	0/1	0/0	0/0	0/0	0/0	0/0	0/0	0/0
349045	46	C	T	75	PASS	0/0	0/0	0/0	0/0	0/0	0/0	0/0	0/1	0/0	0/1	0/0	0/1	0/0	0/0	0/0	0/0	0/0	0/1	0/0	0/1	0/0	0/0	0/1	0/0	0/0	0/0	0/0	0/0	0/0	NA	0/0	0/0	0/0	0/0	0/0	0/0	0/0	0/0	0/0	0/0	0/0	0/0	0/0	0/0
349045	67	G	T	65	PASS	0/0	0/0	0/0	0/0	0/0	0/0	0/0	0/0	0/0	0/0	0/0	0/0	0/0	0/0	0/0	0/0	0/0	0/0	0/0	0/0	0/0	0/0	0/0	0/0	0/0	0/0	0/0	0/0	0/0	NA	0/0	0/0	0/0	0/0	0/0	0/0	0/1	0/0	0/0	0/1	0/0	0/0	0/0	0/0
349045	74	T	C	118	PASS	0/0	0/0	0/0	0/1	0/0	0/0	0/0	0/0	0/0	0/0	0/0	0/0	0/0	0/0	0/0	0/0	0/0	0/0	0/0	0/0	0/0	0/0	0/0	0/0	0/0	0/0	0/0	0/0	0/0	NA	0/0	0/0	0/0	0/0	0/0	0/0	0/1	0/1	0/0	0/1	0/1	0/0	0/0	0/0
349045	77	T	C	43.0723	PASS	0/0	0/0	0/0	0/0	0/0	0/0	0/0	0/0	0/0	0/0	0/0	0/0	0/1	0/0	0/0	0/1	0/0	0/0	0/0	0/0	0/0	0/0	0/0	0/0	0/0	0/0	0/0	0/0	0/1	NA	0/0	0/0	0/0	0/0	0/0	0/0	0/0	0/0	0/0	0/0	0/0	0/0	0/0	0/0
349045	79	C	T	144	PASS	0/0	0/0	0/0	0/0	0/0	0/0	0/0	0/0	0/0	0/0	0/0	0/0	0/0	0/0	0/0	0/0	0/0	0/0	0/0	0/0	0/0	0/0	0/0	0/0	0/0	0/0	0/1	0/0	0/0	NA	0/0	0/0	0/1	0/0	0/1	0/0	0/1	0/1	0/0	0/0	0/0	0/0	0/0	0/0
349045	81	G	T	228	PASS	0/0	0/0	0/0	0/1	0/1	0/0	0/1	0/0	0/1	0/0	0/0	0/0	0/0	0/0	0/0	0/0	0/0	0/0	0/0	0/0	0/1	0/0	0/0	0/0	0/1	0/1	0/0	0/0	0/0	NA	0/0	0/1	0/1	0/1	0/0	0/0	0/0	0/0	0/0	0/0	0/0	0/0	0/0	0/0
349045	107	C	T	110	PASS	0/0	0/0	0/1	0/0	0/0	0/1	0/0	0/0	0/0	0/0	0/0	0/0	0/0	0/0	0/0	0/1	0/1	0/0	0/0	0/0	0/0	0/0	0/0	0/0	0/0	0/0	0/0	0/0	0/1	NA	0/0	0/1	0/0	0/0	0/0	0/0	0/0	0/0	0/0	0/0	0/0	0/0	0/0	0/0
349045	123	G	A	73	PASS	0/0	0/0	0/0	0/0	0/1	0/0	0/1	0/0	0/0	0/0	0/1	0/0	0/0	0/0	0/0	0/0	0/0	0/0	0/0	0/0	0/0	0/0	0/0	0/0	0/0	0/1	0/0	0/0	0/0	NA	0/0	0/0	0/0	0/0	0/0	0/0	0/0	0/0	0/0	0/0	0/1	0/0	0/0	0/0
349045	127	C	T	56	PASS	0/1	0/1	0/0	0/0	0/0	0/0	0/0	0/0	0/0	0/0	0/0	0/0	0/0	0/0	0/0	0/0	0/0	0/0	0/1	0/0	0/0	0/0	0/0	0/0	0/0	0/0	0/0	0/0	0/0	NA	0/0	0/1	0/0	0/0	0/0	0/0	0/0	0/0	0/0	0/0	0/0	0/0	0/0	0/0
349045	133	C	T	71	PASS	0/0	0/0	0/0	0/0	0/0	0/0	0/0	0/1	0/0	0/1	0/0	0/1	0/0	0/0	0/0	0/0	0/0	0/1	0/0	0/1	0/0	0/0	0/1	0/0	0/0	0/0	0/0	0/0	0/0	NA	0/0	0/0	0/0	0/0	0/0	0/0	0/0	0/0	0/0	0/0	0/0	0/0	0/0	0/0
349045	135	C	T	164	PASS	0/0	0/1	0/0	0/0	0/0	0/0	0/0	0/1	0/0	0/0	0/0	0/0	0/0	0/0	0/1	0/0	0/0	0/0	0/1	0/0	0/0	0/0	0/0	0/0	0/1	0/0	0/0	0/0	0/0	NA	0/0	0/0	0/1	0/0	0/1	0/0	0/1	0/1	0/0	0/0	0/1	0/0	0/0	0/0
349045	136	G	A	99	PASS	0/1	0/1	0/0	0/0	0/0	0/0	0/0	0/0	0/0	0/0	0/0	0/0	0/0	0/0	0/0	0/0	0/0	0/0	0/1	0/0	0/0	0/0	0/0	0/0	0/0	0/0	0/0	0/0	0/0	NA	0/0	0/1	0/0	0/0	0/0	0/0	0/0	0/0	0/0	0/0	0/0	0/1	0/0	0/0
365085	6	G	A	39.4377	PASS	0/0	NA	0/0	0/0	0/0	0/0	0/0	0/0	0/1	0/0	NA	0/0	0/0	0/0	NA	0/0	0/0	0/0	NA	NA	0/0	NA	0/1	NA	NA	0/0	0/0	0/1	0/0	NA	0/0	0/0	NA	0/0	0/0	0/0	0/0	NA	0/0	NA	0/0	0/0	0/0	NA
365085	36	G	A	45.018	PASS	0/0	NA	0/0	0/0	0/0	0/1	0/0	0/0	0/0	0/0	NA	0/0	0/0	0/1	NA	0/0	0/1	0/0	NA	NA	0/0	NA	0/0	NA	NA	0/0	0/0	0/0	0/0	NA	0/0	0/0	NA	0/0	0/0	0/0	0/0	NA	0/0	NA	0/0	0/0	0/0	NA
365085	38	C	T	50	PASS	0/0	NA	0/0	0/0	0/0	0/0	0/0	0/0	0/0	0/0	NA	0/1	0/0	0/0	NA	0/0	0/0	0/0	NA	NA	0/0	NA	0/1	NA	NA	0/1	0/1	0/0	0/0	NA	0/0	0/0	NA	0/0	0/0	0/0	0/0	NA	0/0	NA	0/0	0/0	0/0	NA
365085	42	A	G	187	PASS	0/0	NA	0/1	0/1	0/0	0/0	0/0	0/0	0/0	0/0	NA	0/0	0/0	0/1	NA	0/0	0/0	0/0	NA	NA	0/0	NA	0/0	NA	NA	0/0	0/0	0/0	0/0	NA	0/0	0/0	NA	0/0	0/1	0/0	0/0	NA	0/0	NA	0/0	0/1	0/0	NA
365085	63	G	T	192	PASS	0/1	NA	0/0	0/0	0/0	0/0	0/0	0/0	0/1	0/0	NA	0/0	0/0	0/0	NA	0/0	0/0	0/1	NA	NA	0/1	NA	0/0	NA	NA	0/0	0/0	0/0	0/0	NA	0/0	0/0	NA	0/0	0/0	0/0	0/1	NA	0/0	NA	0/0	0/0	0/1	NA
365085	91	C	A	75	PASS	0/1	NA	0/0	0/0	0/0	0/0	0/1	0/0	0/0	0/0	NA	0/0	0/0	0/0	NA	0/0	0/0	0/0	NA	NA	0/0	NA	0/0	NA	NA	0/0	0/0	0/0	0/0	NA	0/0	0/0	NA	0/0	0/0	0/0	0/0	NA	0/0	NA	0/0	0/1	0/0	NA
365085	99	A	C	93	PASS	0/0	NA	0/0	0/0	0/0	0/0	0/0	0/0	0/1	0/0	NA	0/0	0/0	0/0	NA	0/0	0/0	0/1	NA	NA	0/0	NA	0/0	NA	NA	0/0	0/0	0/0	0/0	NA	0/0	0/0	NA	0/0	0/0	0/0	0/0	NA	0/0	NA	0/0	0/0	0/0	NA
365085	113	A	T	74	PASS	0/0	NA	0/0	0/0	0/1	0/0	0/0	0/0	0/0	0/0	NA	0/0	0/0	0/0	NA	0/0	0/0	0/0	NA	NA	0/0	NA	0/0	NA	NA	0/0	0/0	0/0	0/0	NA	0/0	0/0	NA	0/0	0/1	0/1	0/0	NA	0/0	NA	0/0	0/0	0/0	NA
365085	117	G	T	100	PASS	0/1	NA	0/0	0/0	0/1	0/0	0/0	0/0	0/0	0/1	NA	0/0	0/0	0/0	NA	0/0	0/1	0/0	NA	NA	0/0	NA	0/0	NA	NA	0/0	0/0	0/0	0/0	NA	0/0	0/0	NA	0/0	0/0	0/0	0/0	NA	0/1	NA	0/0	0/0	0/0	NA
365085	130	G	A	103	PASS	0/0	NA	0/0	0/0	0/0	0/0	0/0	0/0	0/1	0/0	NA	0/0	0/1	0/0	NA	0/1	0/0	0/0	NA	NA	0/0	NA	0/0	NA	NA	0/0	0/0	0/0	0/1	NA	0/0	0/0	NA	0/1	0/0	0/0	0/0	NA	0/0	NA	0/1	0/0	0/0	NA
365085	139	G	A	116	PASS	0/0	NA	0/0	0/0	0/0	0/1	0/0	0/0	0/0	0/1	NA	0/0	0/0	0/1	NA	0/0	0/1	0/0	NA	NA	0/0	NA	0/0	NA	NA	0/0	0/0	0/0	NA	NA	0/0	0/0	NA	0/0	0/0	0/0	0/0	NA	0/1	NA	0/0	0/0	0/0	NA
389765	9	T	C	212	PASS	0/0	NA	0/0	NA	0/0	0/0	NA	NA	NA	NA	NA	0/1	NA	0/1	NA	NA	NA	NA	1/1	NA	0/0	0/0	NA	0/0	1/1	0/1	NA	NA	0/1	NA	NA	0/1	0/0	NA	NA	0/0	0/0	NA	NA	NA	0/0	0/1	NA	NA
389765	27	G	A	328	PASS	0/1	NA	1/1	NA	0/0	0/0	NA	NA	NA	NA	NA	0/0	NA	0/1	NA	NA	NA	NA	0/0	NA	0/1	0/1	NA	0/0	0/0	0/0	NA	NA	0/1	NA	NA	0/0	0/0	NA	NA	0/1	0/1	NA	NA	NA	0/1	1/1	NA	NA
389765	39	G	A	72	PASS	0/0	NA	0/0	NA	0/0	0/1	NA	NA	NA	NA	NA	0/0	NA	0/1	NA	NA	NA	NA	0/0	NA	0/0	0/0	NA	0/0	0/1	0/0	NA	NA	0/0	NA	NA	0/1	0/0	NA	NA	0/0	0/1	NA	NA	NA	0/0	0/0	NA	NA
389765	67	G	A	41.4594	PASS	0/0	NA	1/1	NA	0/0	0/0	NA	NA	NA	NA	NA	0/0	NA	0/1	NA	NA	NA	NA	0/0	NA	0/1	0/1	NA	0/0	0/0	0/0	NA	NA	0/1	NA	NA	0/0	0/0	NA	NA	0/1	0/0	NA	NA	NA	0/0	0/0	NA	NA
389765	69	C	A	51	PASS	0/0	NA	1/1	NA	0/0	0/0	NA	NA	NA	NA	NA	0/0	NA	0/1	NA	NA	NA	NA	0/0	NA	0/1	0/1	NA	0/0	0/0	0/0	NA	NA	0/1	NA	NA	0/0	0/0	NA	NA	0/1	0/0	NA	NA	NA	0/0	0/0	NA	NA
389765	78	A	G	842	PASS	1/1	NA	0/0	NA	1/1	1/1	NA	NA	NA	NA	NA	1/1	NA	0/1	NA	NA	NA	NA	1/1	NA	0/1	0/1	NA	1/1	1/1	1/1	NA	NA	1/1	NA	NA	1/1	1/1	NA	NA	0/1	1/1	NA	NA	NA	1/1	1/1	NA	NA
389765	135	A	T	41.6473	PASS	0/0	NA	1/1	NA	0/0	0/0	NA	NA	NA	NA	NA	0/0	NA	0/1	NA	NA	NA	NA	0/0	NA	0/1	0/1	NA	0/0	0/0	0/0	NA	NA	0/1	NA	NA	0/0	0/0	NA	NA	0/1	0/0	NA	NA	NA	0/0	0/0	NA	NA
404005	7	T	C	63	PASS	NA	0/0	NA	NA	0/0	0/0	0/0	0/1	0/0	0/0	0/0	0/0	0/0	0/0	NA	0/0	0/0	0/0	NA	NA	NA	NA	NA	NA	NA	0/0	0/0	NA	0/0	NA	NA	NA	0/0	0/0	0/1	NA	NA	0/0	0/0	NA	NA	0/0	NA	NA
404005	12	G	C	39.7283	PASS	NA	0/0	NA	NA	0/0	0/0	0/0	0/0	0/0	0/0	0/0	0/0	0/0	0/1	NA	0/1	0/1	0/0	NA	NA	NA	NA	NA	NA	NA	0/0	0/0	NA	0/0	NA	NA	NA	0/0	NA	0/0	NA	NA	0/0	0/0	NA	NA	0/0	NA	NA
404005	53	C	T	217	PASS	NA	0/0	NA	NA	0/0	0/1	NA	0/0	0/0	0/1	0/1	0/0	0/0	0/0	NA	0/0	0/0	0/0	NA	NA	NA	NA	NA	NA	NA	0/1	0/0	NA	0/0	NA	NA	NA	0/0	0/0	0/0	NA	NA	0/1	0/0	NA	NA	0/0	NA	NA
404005	57	T	A	81	PASS	NA	0/0	NA	NA	0/0	0/0	0/0	0/0	0/0	0/0	0/0	0/0	0/0	0/1	NA	0/1	0/0	0/0	NA	NA	NA	NA	NA	NA	NA	0/0	0/0	NA	0/0	NA	NA	NA	0/0	0/0	0/0	NA	NA	0/0	0/0	NA	NA	0/0	NA	NA
404005	63	G	A	70	PASS	NA	0/0	NA	NA	0/0	0/0	0/0	0/0	NA	0/0	0/0	0/0	0/0	0/1	NA	0/1	0/1	0/0	NA	NA	NA	NA	NA	NA	NA	0/0	0/1	NA	0/1	NA	NA	NA	0/0	0/0	0/0	NA	NA	0/0	0/0	NA	NA	0/0	NA	NA
404005	64	G	A	71	PASS	NA	0/0	NA	NA	0/0	0/0	0/0	0/1	0/0	0/0	0/0	0/0	0/0	0/0	NA	0/1	0/0	0/0	NA	NA	NA	NA	NA	NA	NA	0/0	0/0	NA	0/0	NA	NA	NA	0/0	0/0	0/1	NA	NA	0/0	0/0	NA	NA	0/0	NA	NA
404005	77	T	A	61	PASS	NA	0/0	NA	NA	0/0	0/0	0/0	0/0	0/0	0/0	0/0	0/0	0/0	0/0	NA	0/0	0/0	0/0	NA	NA	NA	NA	NA	NA	NA	0/0	0/0	NA	0/0	NA	NA	NA	0/0	0/0	0/0	NA	NA	0/0	0/0	NA	NA	0/1	NA	NA
404005	84	T	G	347	PASS	NA	0/0	NA	NA	0/0	0/1	0/1	0/0	NA	0/1	0/1	0/0	0/1	0/0	NA	0/0	0/0	NA	NA	NA	NA	NA	NA	NA	NA	0/1	0/0	NA	0/0	NA	NA	NA	0/0	0/0	0/0	NA	NA	0/1	0/0	NA	NA	0/0	NA	NA
404005	97	G	A	72	PASS	NA	0/0	NA	NA	0/0	0/1	0/1	0/0	0/0	0/1	0/0	0/0	0/0	0/0	NA	0/0	0/0	NA	NA	NA	NA	NA	NA	NA	NA	0/0	0/0	NA	0/0	NA	NA	NA	0/0	0/0	0/0	NA	NA	0/0	0/0	NA	NA	0/0	NA	NA
404005	100	G	A	59	PASS	NA	0/0	NA	NA	0/0	0/0	0/0	0/0	0/0	0/0	0/0	0/0	0/1	0/0	NA	0/0	0/0	0/0	NA	NA	NA	NA	NA	NA	NA	0/0	0/0	NA	0/0	NA	NA	NA	0/0	NA	0/0	NA	NA	0/0	0/0	NA	NA	0/0	NA	NA
404005	105	A	G	103	PASS	NA	0/1	NA	NA	0/0	0/0	0/0	0/0	0/0	0/0	0/0	0/0	0/0	0/0	NA	0/0	0/0	0/0	NA	NA	NA	NA	NA	NA	NA	0/0	0/0	NA	0/0	NA	NA	NA	0/1	0/0	0/0	NA	NA	0/0	0/1	NA	NA	0/0	NA	NA
404005	107	T	C	51	PASS	NA	0/0	NA	NA	0/0	0/0	0/0	0/0	NA	0/0	0/0	0/0	0/0	0/0	NA	0/0	0/0	0/0	NA	NA	NA	NA	NA	NA	NA	0/0	0/0	NA	0/0	NA	NA	NA	0/0	0/0	0/0	NA	NA	0/0	0/0	NA	NA	0/1	NA	NA
404005	109	G	A	104	PASS	NA	0/1	NA	NA	0/0	0/0	0/0	0/0	NA	0/0	0/0	0/0	0/0	0/0	NA	0/0	0/0	0/0	NA	NA	NA	NA	NA	NA	NA	0/0	0/0	NA	0/0	NA	NA	NA	0/1	0/0	0/0	NA	NA	0/0	0/1	NA	NA	0/0	NA	NA
404005	110	A	T	116	PASS	NA	0/0	NA	NA	0/1	0/0	0/0	0/0	0/0	0/0	0/0	0/0	0/0	0/0	NA	0/1	0/0	0/0	NA	NA	NA	NA	NA	NA	NA	0/0	0/0	NA	0/0	NA	NA	NA	0/0	0/0	0/0	NA	NA	NA	0/1	NA	NA	0/0	NA	NA
404005	112	A	G	124	PASS	NA	0/0	NA	NA	0/1	0/0	0/0	0/0	NA	0/0	0/0	0/0	0/0	0/0	NA	0/1	0/0	0/0	NA	NA	NA	NA	NA	NA	NA	0/0	0/0	NA	0/0	NA	NA	NA	0/0	0/0	0/0	NA	NA	0/0	0/1	NA	NA	0/0	NA	NA
404005	114	A	C	48.3854	PASS	NA	0/0	NA	NA	0/0	0/0	0/0	0/0	0/0	0/0	0/0	0/0	0/0	0/1	NA	0/0	0/1	0/0	NA	NA	NA	NA	NA	NA	NA	0/0	0/0	NA	0/0	NA	NA	NA	0/0	0/0	0/0	NA	NA	0/0	0/0	NA	NA	0/0	NA	NA
404005	125	C	T	50	PASS	NA	0/0	NA	NA	0/0	0/0	0/0	0/1	0/0	0/0	0/0	0/0	0/0	0/0	NA	0/0	0/0	0/0	NA	NA	NA	NA	NA	NA	NA	0/0	0/0	NA	0/0	NA	NA	NA	0/0	NA	0/1	NA	NA	0/0	0/0	NA	NA	0/0	NA	NA
404005	126	G	A	127	PASS	NA	0/0	NA	NA	0/0	0/0	0/0	0/0	0/0	0/0	0/0	0/1	0/0	0/0	NA	0/0	0/0	0/0	NA	NA	NA	NA	NA	NA	NA	0/0	0/1	NA	0/1	NA	NA	NA	0/0	0/0	0/0	NA	NA	0/0	0/0	NA	NA	0/1	NA	NA
404005	138	C	T	80	PASS	NA	0/0	NA	NA	0/0	0/0	0/0	0/0	0/0	0/0	0/0	0/0	0/0	0/1	NA	0/1	0/0	0/0	NA	NA	NA	NA	NA	NA	NA	0/0	0/0	NA	0/0	NA	NA	NA	0/0	0/0	0/0	NA	NA	0/0	0/0	NA	NA	0/0	NA	NA
404005	142	G	A	33.1481	PASS	NA	0/0	NA	NA	0/0	0/0	0/0	0/0	0/0	0/0	0/0	0/0	0/0	0/1	NA	0/0	0/0	0/0	NA	NA	NA	NA	NA	NA	NA	0/0	0/0	NA	0/0	NA	NA	NA	0/0	0/0	0/0	NA	NA	NA	0/0	NA	NA	0/0	NA	NA
413325	8	T	A	999	PASS	0/1	0/0	0/1	0/1	0/1	0/1	0/1	0/1	0/1	0/1	0/1	0/1	0/1	0/1	0/1	0/0	0/0	0/1	0/1	0/1	1/1	1/1	0/1	1/1	1/1	0/1	0/1	1/1	0/1	NA	0/1	0/1	1/1	0/1	1/1	1/1	1/1	0/1	1/1	0/1	1/1	0/1	0/1	1/1
413325	45	C	A	881	PASS	0/0	0/0	0/0	0/0	0/0	0/0	0/0	0/0	0/0	0/1	0/1	0/0	0/1	0/1	0/0	0/0	0/0	0/1	0/1	0/0	0/0	0/0	0/0	0/0	0/0	0/0	0/0	0/0	0/0	0/0	0/0	0/0	0/0	0/0	0/0	0/0	0/0	0/0	0/0	0/0	0/0	0/1	0/1	0/0
413325	52	C	T	999	PASS	0/1	0/1	0/1	0/1	0/1	0/1	1/1	0/1	0/1	1/1	0/1	0/1	1/1	0/1	0/1	0/1	0/1	0/1	0/1	0/1	1/1	1/1	0/1	1/1	0/1	1/1	1/1	1/1	1/1	NA	0/1	1/1	0/1	0/1	1/1	1/1	1/1	1/1	1/1	1/1	1/1	1/1	0/1	1/1
413325	97	G	A	999	PASS	0/1	0/0	0/1	0/1	0/1	0/1	0/1	0/1	0/1	0/1	0/1	0/1	0/0	0/0	0/1	0/0	0/0	0/0	0/1	0/1	1/1	1/1	0/1	1/1	0/1	0/1	0/1	1/1	0/1	0/1	0/1	0/1	0/1	0/1	1/1	1/1	1/1	0/1	1/1	0/1	0/1	0/0	0/0	0/1
413325	137	G	A	451	PASS	0/1	0/0	0/0	0/0	0/0	0/0	0/1	0/1	0/0	0/0	0/0	0/1	0/0	0/0	0/1	0/0	0/0	0/0	0/0	0/0	0/0	0/0	0/1	0/0	0/0	0/0	0/0	0/0	0/1	0/0	0/1	0/1	0/0	0/1	0/0	0/0	0/0	0/0	0/0	0/1	0/0	0/0	0/0	0/0
418445	8	G	A	293	PASS	0/0	0/1	0/0	0/0	0/0	0/0	0/1	0/0	0/0	0/0	0/0	0/0	0/1	0/0	0/1	0/0	0/0	0/0	0/0	0/0	0/0	0/0	0/0	0/0	0/0	0/1	0/0	0/1	0/1	0/0	0/0	0/1	0/0	0/0	0/0	0/0	0/1	0/0	0/1	0/1	0/0	0/0	0/0	0/0
418445	19	A	C	999	PASS	0/1	0/1	0/1	0/1	0/1	0/1	0/1	0/1	0/1	0/1	0/1	0/1	0/1	0/1	0/1	0/1	0/1	0/1	0/1	0/1	0/1	0/1	0/1	0/1	0/1	0/1	0/1	0/1	0/1	0/1	0/1	0/1	0/1	0/1	0/1	0/1	0/1	0/1	0/1	0/1	0/1	0/1	0/1	0/1
418445	65	C	G	42.2482	PASS	0/0	0/0	0/0	0/0	0/0	0/0	0/0	0/0	0/0	0/0	0/0	0/0	0/0	0/0	0/0	0/1	0/0	0/0	0/1	0/0	0/0	0/0	0/0	0/0	0/0	0/0	0/0	0/1	0/0	0/0	0/1	0/0	0/0	0/0	0/0	0/0	0/0	0/0	0/0	0/0	0/0	0/0	0/0	0/0
418445	89	G	A	89	PASS	0/0	0/1	0/0	0/0	0/0	0/0	0/0	0/0	0/0	0/0	0/0	0/0	0/0	0/0	0/1	0/0	0/0	0/0	0/0	0/0	0/0	0/1	0/0	0/0	0/0	0/0	0/0	0/0	0/1	0/0	0/0	0/0	0/0	0/0	0/0	0/0	0/0	0/1	0/0	0/1	0/0	0/0	0/0	0/0
418445	104	G	A	88	PASS	0/0	0/1	0/0	0/0	0/0	0/0	0/0	0/0	0/0	0/0	0/0	0/0	0/0	0/0	0/0	0/0	0/0	0/0	0/0	0/0	0/0	0/1	0/0	0/0	0/0	0/0	0/0	0/0	0/1	0/0	0/0	0/0	0/0	0/0	0/0	0/0	0/0	0/0	0/0	0/1	0/0	0/0	0/0	0/0
418445	114	C	T	45.793	PASS	0/0	0/1	0/0	0/0	0/0	0/0	0/0	0/0	0/0	0/0	0/0	0/0	0/0	0/0	0/0	0/0	0/0	0/0	0/0	0/0	0/0	0/1	0/0	0/0	0/0	0/0	0/0	0/0	0/1	0/0	0/0	0/0	0/0	0/0	0/0	0/0	0/0	0/0	0/0	0/0	0/0	0/0	0/0	0/0
12006	7	A	T	178	PASS	NA	0/1	NA	0/1	0/0	0/0	NA	0/0	NA	NA	NA	NA	0/0	0/0	0/1	0/0	NA	0/0	0/0	0/0	NA	NA	NA	NA	NA	NA	NA	NA	NA	NA	NA	NA	NA	NA	NA	NA	NA	NA	NA	NA	NA	0/0	NA	NA
12006	21	T	A	183	PASS	NA	0/1	NA	0/1	0/0	0/0	NA	0/0	NA	NA	NA	NA	0/0	0/0	0/1	0/0	NA	0/0	0/0	0/0	NA	NA	NA	NA	NA	NA	NA	NA	NA	NA	NA	NA	NA	NA	NA	NA	NA	NA	NA	NA	NA	0/0	NA	NA
12006	103	A	G	792	PASS	NA	0/0	NA	0/1	0/1	0/0	NA	0/1	NA	NA	NA	NA	1/1	0/1	0/0	0/1	NA	0/0	0/0	0/1	NA	NA	NA	NA	NA	NA	NA	NA	NA	NA	NA	NA	NA	NA	NA	NA	NA	NA	NA	NA	NA	0/1	NA	NA
13686	18	G	A	297	PASS	NA	NA	NA	NA	NA	NA	0/0	0/0	NA	0/0	NA	0/1	NA	0/0	0/0	0/1	NA	NA	0/0	0/0	NA	NA	NA	NA	1/1	0/0	NA	NA	NA	NA	NA	NA	NA	0/1	NA	0/1	0/1	0/1	0/1	NA	NA	NA	0/0	0/0
13686	81	C	T	999	PASS	NA	NA	NA	NA	NA	NA	1/1	1/1	NA	1/1	NA	0/1	NA	1/1	1/1	0/1	NA	NA	1/1	1/1	NA	NA	NA	NA	0/0	1/1	NA	NA	NA	NA	NA	NA	NA	0/1	NA	0/1	0/1	0/1	0/1	NA	NA	NA	1/1	1/1
14806	45	C	A	99	PASS	0/0	0/0	0/0	0/0	0/0	0/0	0/0	NA	0/0	0/0	0/1	0/0	0/0	0/0	NA	0/1	NA	NA	0/0	NA	0/0	0/0	NA	0/0	0/0	0/0	0/0	0/0	0/0	NA	NA	NA	0/0	0/0	NA	0/0	0/0	0/1	0/0	0/0	0/0	0/0	0/0	NA
14806	46	G	A	159	PASS	0/0	0/0	0/1	0/0	0/0	0/0	0/0	NA	0/0	0/0	0/0	0/0	0/1	0/0	NA	0/0	NA	NA	0/0	NA	0/0	0/0	NA	0/0	0/0	0/0	0/1	0/1	0/1	NA	NA	NA	0/0	0/0	NA	0/0	0/0	0/0	0/0	0/0	0/0	0/0	0/0	NA
14806	47	G	A	150	PASS	0/0	0/0	0/0	0/0	0/0	0/1	0/0	NA	0/0	0/0	0/0	0/0	0/0	0/0	NA	0/0	NA	NA	0/0	NA	0/1	0/0	NA	0/0	0/1	0/0	0/0	0/0	0/0	NA	NA	NA	0/0	0/0	NA	0/0	0/1	0/0	0/0	0/0	0/1	0/0	0/0	NA
14806	57	C	A	81	PASS	0/0	0/0	0/0	0/0	0/0	0/0	0/1	NA	0/0	0/0	0/1	0/1	0/1	0/0	NA	0/0	NA	NA	0/0	NA	0/0	0/0	NA	0/0	0/1	0/0	0/0	0/0	0/1	NA	NA	NA	0/0	0/0	NA	0/0	0/0	0/0	0/0	0/0	0/0	0/0	0/0	NA
14806	79	C	T	151	PASS	0/0	0/0	0/0	0/1	0/0	0/0	0/0	NA	0/1	0/0	0/0	0/0	0/0	0/0	NA	0/0	NA	NA	0/0	NA	0/0	0/1	NA	0/0	0/0	0/0	0/0	0/0	0/0	NA	NA	NA	0/0	0/1	NA	0/1	0/0	0/0	0/0	0/0	0/0	0/0	0/0	NA
14806	88	A	T	80	PASS	0/0	0/0	0/0	0/0	0/0	0/0	0/1	NA	0/0	0/0	0/1	0/1	0/1	0/0	NA	0/0	NA	NA	0/0	NA	0/0	0/0	NA	0/0	0/1	0/0	0/0	0/0	0/1	NA	NA	NA	0/0	0/0	NA	0/0	0/0	0/0	0/0	0/0	0/0	0/0	0/0	NA
14806	95	C	T	79	PASS	0/0	0/0	0/0	0/0	0/0	0/0	0/0	NA	0/1	0/0	0/1	0/0	0/0	0/0	NA	0/0	NA	NA	0/1	NA	0/0	0/0	NA	0/0	0/0	0/0	0/0	0/0	0/0	NA	NA	NA	0/0	0/0	NA	0/0	0/0	0/0	0/0	0/0	0/0	0/0	0/0	NA
14806	97	G	A	222	PASS	NA	0/0	0/0	0/0	0/0	0/0	0/0	NA	0/1	0/1	0/1	0/0	0/0	0/1	NA	0/1	NA	NA	0/1	NA	0/0	0/1	NA	0/1	0/0	0/0	0/1	0/0	0/0	NA	NA	NA	0/0	0/0	NA	0/0	0/0	0/0	0/0	0/0	0/0	0/0	0/1	NA
14806	105	C	T	42.0486	PASS	0/0	0/0	0/0	0/0	0/0	0/0	0/0	NA	0/1	0/0	0/0	0/0	0/0	0/0	NA	0/0	NA	NA	0/0	NA	0/0	0/0	NA	0/0	0/0	0/0	0/0	0/0	0/0	NA	NA	NA	0/0	0/1	NA	0/0	0/0	0/0	0/0	0/0	0/0	0/0	0/0	NA
14806	106	A	G	55	PASS	0/0	0/1	0/0	0/0	0/1	0/0	0/0	NA	0/1	0/0	0/0	0/0	0/0	0/0	NA	0/0	NA	NA	0/0	NA	0/0	0/0	NA	0/0	0/0	0/0	0/0	0/0	0/0	NA	NA	NA	0/0	0/0	NA	0/0	0/0	0/0	0/0	0/0	0/0	0/0	0/0	NA
14806	107	G	A	119	PASS	0/1	0/0	0/0	0/0	0/0	0/0	0/1	NA	0/0	0/0	0/1	0/1	0/1	0/1	NA	0/0	NA	NA	0/0	NA	0/0	0/1	NA	0/0	0/1	0/0	0/1	0/0	0/1	NA	NA	NA	0/0	0/0	NA	0/0	0/0	0/0	0/0	0/0	0/0	0/0	0/0	NA
14806	136	G	A	44.7818	PASS	0/0	0/0	0/0	0/0	0/0	0/0	0/0	NA	0/0	0/0	0/0	0/0	0/0	0/0	NA	0/0	NA	NA	0/0	NA	0/0	0/0	NA	0/0	0/0	0/0	0/0	0/0	0/0	NA	NA	NA	0/1	0/0	NA	0/0	0/0	0/0	0/0	0/1	0/0	0/1	0/0	NA
18886	39	T	C	500	PASS	NA	0/0	0/1	NA	0/0	0/0	0/1	0/1	0/0	0/1	0/0	1/1	NA	0/0	NA	0/0	0/0	0/0	0/1	0/0	0/0	0/0	0/0	0/0	0/0	0/1	0/1	0/0	0/1	0/1	NA	0/0	0/0	0/0	0/0	NA	0/0	NA	0/1	0/0	0/0	0/1	0/0	NA
18886	45	A	T	71	PASS	NA	0/0	0/0	NA	0/0	0/0	0/1	0/1	0/0	0/1	0/0	0/1	NA	0/0	NA	0/0	0/0	0/0	0/1	0/0	0/0	0/0	0/0	0/0	0/0	0/0	0/0	0/0	0/1	0/0	0/0	0/0	0/0	0/0	0/0	NA	0/0	NA	0/0	0/0	0/0	0/0	0/0	NA
18886	52	C	A	198	PASS	NA	0/1	0/0	NA	0/0	0/0	0/0	0/0	0/0	0/0	0/0	0/0	NA	0/0	NA	0/0	0/0	0/0	0/0	0/0	0/0	0/0	0/0	0/0	0/1	0/1	0/0	0/0	0/0	0/0	0/0	0/1	0/0	0/1	0/1	NA	0/0	0/0	0/1	0/1	0/1	0/0	0/1	NA
18886	64	G	T	93	PASS	NA	0/0	0/1	NA	0/0	0/0	0/0	0/0	0/0	0/0	0/0	0/0	NA	0/0	NA	0/0	0/1	0/0	0/1	0/0	0/1	0/0	0/0	0/1	0/0	0/0	0/0	0/0	0/0	0/0	0/0	0/0	0/0	0/0	0/0	NA	0/1	0/0	0/0	0/0	0/1	0/0	0/0	NA
18886	71	C	T	999	PASS	NA	0/1	0/1	NA	0/1	0/1	0/0	0/0	1/1	0/1	0/1	0/0	NA	1/1	NA	1/1	0/1	0/0	0/1	0/1	0/0	0/1	0/0	0/1	0/1	0/0	0/0	0/1	0/1	0/0	0/0	0/0	0/1	0/0	0/0	NA	1/1	NA	0/0	1/1	0/1	0/0	0/0	NA
18886	72	C	G	477	PASS	NA	0/0	0/0	NA	0/1	0/0	0/1	0/0	0/0	0/0	0/1	0/0	NA	0/0	NA	0/0	0/1	0/1	0/0	0/0	0/1	0/0	0/0	0/0	0/0	0/1	0/0	0/0	0/0	0/0	0/1	0/1	0/1	0/1	0/1	NA	0/1	0/1	0/1	0/0	0/0	0/0	0/1	NA
18886	73	A	T	365	PASS	NA	0/0	0/0	NA	0/0	0/0	0/0	0/0	0/1	0/1	0/1	0/0	NA	0/1	NA	0/1	0/0	0/0	0/0	0/1	0/0	0/1	0/0	NA	0/1	0/0	0/0	0/1	0/1	0/0	NA	0/0	0/0	0/0	0/0	NA	0/1	NA	0/0	0/0	0/0	0/0	0/0	NA
18886	96	C	T	566	PASS	NA	0/0	0/0	NA	0/1	0/0	0/1	0/0	0/0	0/0	0/1	0/0	NA	0/0	NA	0/0	0/1	0/1	0/0	0/0	0/1	0/0	0/1	0/0	0/0	0/1	0/0	0/0	0/0	0/0	0/1	0/1	0/0	0/1	0/1	NA	0/1	0/1	0/1	0/0	0/0	0/0	0/1	NA
18886	131	T	A	83	PASS	NA	0/1	0/0	NA	0/0	0/0	0/0	NA	0/0	0/0	0/0	0/0	NA	0/0	NA	0/0	0/0	0/0	0/0	0/0	0/0	0/0	0/0	NA	0/1	0/0	NA	0/0	0/0	0/0	NA	0/1	0/0	0/0	0/1	NA	0/0	NA	0/1	0/0	0/1	0/0	0/1	NA
18886	134	A	T	110	PASS	NA	0/0	0/0	NA	0/0	0/0	0/0	0/0	0/0	0/1	0/1	0/0	NA	0/1	NA	0/1	NA	NA	0/0	0/0	0/0	0/1	0/0	NA	0/0	0/0	0/0	NA	0/0	0/0	0/0	0/0	NA	0/0	0/0	NA	0/1	NA	0/0	0/0	0/0	0/0	0/0	NA
18886	136	G	T	41.3724	PASS	NA	0/0	0/0	NA	0/0	0/0	0/0	0/1	0/0	0/0	0/0	0/1	NA	0/0	NA	0/0	0/0	0/0	0/1	0/0	0/0	0/0	0/0	0/0	0/0	0/0	0/0	0/0	0/1	0/0	0/0	0/0	0/0	0/0	0/0	NA	0/0	0/0	0/0	0/0	0/0	0/0	0/0	NA
18886	139	G	A	89	PASS	NA	0/0	0/0	NA	0/0	0/0	0/0	0/0	0/0	0/0	0/0	0/0	NA	0/0	NA	0/0	0/0	0/0	0/0	0/0	0/0	0/0	0/0	0/0	0/0	0/0	0/0	0/0	0/0	0/0	0/0	0/0	0/0	0/0	0/0	NA	0/0	0/0	0/0	0/0	0/0	0/1	0/0	NA
18886	142	A	T	118	PASS	NA	0/0	0/0	NA	0/0	0/0	0/0	0/0	0/1	0/1	0/1	0/0	NA	0/1	NA	0/0	0/0	NA	0/0	0/0	0/0	0/1	0/0	0/0	0/1	0/0	NA	0/0	0/1	0/0	NA	0/0	0/0	0/0	0/0	NA	0/1	NA	0/0	0/0	0/0	0/0	0/0	NA
62966	4	C	T	119	PASS	NA	0/0	0/1	0/0	0/0	0/0	0/0	0/0	0/0	NA	0/0	0/1	0/1	0/0	0/0	0/0	0/0	0/1	0/0	0/1	0/0	0/0	0/0	0/0	0/1	0/1	0/0	0/0	0/0	NA	0/0	0/0	0/0	0/0	0/1	0/0	0/0	0/0	0/0	0/1	0/0	0/0	0/0	0/0
62966	51	G	T	999	PASS	NA	0/1	0/1	0/1	0/0	0/1	0/1	1/1	0/1	NA	0/1	0/0	1/1	0/0	0/0	0/1	0/1	0/1	0/1	0/1	0/1	0/0	NA	0/1	0/0	0/0	0/1	0/0	0/1	NA	0/1	0/0	0/1	0/0	0/1	0/1	0/1	0/1	0/1	0/1	0/1	NA	0/0	0/0
62966	70	A	C	124	PASS	NA	0/0	0/1	0/0	0/1	0/0	NA	0/1	NA	NA	0/0	0/0	0/0	0/0	0/0	0/0	0/1	0/0	0/1	0/0	0/1	0/0	NA	0/0	0/1	0/0	0/0	NA	0/1	NA	0/0	0/0	0/0	0/1	0/1	0/0	0/0	0/0	0/1	0/0	0/0	0/0	0/0	0/0
62966	73	T	A	999	PASS	NA	0/1	0/1	0/0	NA	0/1	0/1	0/1	1/1	NA	0/1	0/0	1/1	0/0	0/1	0/1	0/1	0/0	0/1	0/1	0/1	0/1	NA	0/1	0/1	0/1	0/1	1/1	1/1	NA	0/1	1/1	0/1	0/0	0/1	0/1	0/1	0/1	0/1	0/1	0/1	NA	0/1	0/1
62966	75	G	A	291	PASS	NA	0/0	0/1	0/0	0/0	0/1	0/0	0/0	NA	NA	0/1	0/0	0/1	0/0	0/0	0/1	0/0	0/1	0/0	0/1	0/0	0/1	NA	0/0	0/0	0/0	0/1	0/0	0/0	NA	0/1	0/1	0/0	0/0	NA	0/1	0/1	0/1	0/0	0/0	0/0	0/1	0/0	0/0
62966	79	A	C	591	PASS	NA	0/1	0/0	0/0	0/0	0/1	0/1	0/0	0/1	NA	0/1	0/0	0/1	0/0	0/0	0/1	0/0	0/1	0/1	0/0	0/0	0/0	NA	0/0	0/1	0/0	0/1	0/0	0/1	NA	0/1	0/0	0/1	0/0	0/0	0/1	0/1	0/1	0/1	0/1	0/1	0/1	0/1	0/0
62966	109	A	C	385	PASS	NA	0/0	0/0	0/0	0/0	0/0	0/0	0/1	0/1	NA	0/1	0/0	0/0	0/0	0/0	0/0	0/0	0/0	0/0	0/0	0/1	0/1	NA	0/0	0/0	0/1	0/1	0/0	0/1	NA	0/0	0/0	0/0	0/1	0/1	0/0	0/0	0/0	0/0	0/0	0/1	0/1	0/0	0/0
62966	122	A	T	482	PASS	NA	0/0	0/0	0/0	0/0	0/1	0/0	0/0	0/0	NA	0/1	0/0	0/0	0/0	0/0	0/0	0/1	0/0	0/1	0/0	0/1	0/0	NA	0/1	0/1	0/0	0/1	0/0	0/0	NA	0/1	0/0	0/1	0/0	0/0	0/0	0/0	0/1	0/0	0/0	0/1	0/0	0/1	0/0
62966	126	T	A	574	PASS	NA	0/1	1/1	0/0	0/0	0/1	0/1	0/1	NA	NA	0/1	0/0	0/0	0/1	0/0	0/1	0/1	0/1	0/0	0/0	0/1	0/1	NA	0/0	0/1	0/1	0/1	0/0	0/0	NA	0/0	0/0	0/0	0/0	0/1	0/0	0/1	0/1	0/0	0/0	0/1	0/0	0/0	0/0
62966	129	A	C	999	PASS	NA	1/1	1/1	1/1	NA	1/1	1/1	0/1	NA	NA	1/1	1/1	0/1	1/1	1/1	1/1	0/1	0/1	1/1	1/1	0/1	1/1	0/1	1/1	1/1	1/1	0/1	1/1	0/1	NA	1/1	1/1	0/1	1/1	1/1	1/1	1/1	0/1	0/1	0/1	1/1	1/1	1/1	0/1
66926	51	C	G	48.1449	PASS	0/0	NA	0/0	0/0	0/0	NA	0/0	0/0	0/0	0/0	NA	0/1	0/0	0/0	0/0	0/0	0/0	0/0	0/0	0/0	0/0	0/0	0/0	0/0	0/0	NA	NA	NA	0/0	0/0	0/0	0/0	0/0	0/0	NA	0/0	0/0	0/0	0/0	0/0	NA	0/0	0/0	0/0
66926	74	C	T	999	PASS	0/0	NA	0/0	0/0	0/0	NA	0/0	0/1	0/1	0/0	NA	0/1	0/1	0/0	0/0	0/0	0/1	0/1	0/0	0/1	0/0	0/1	0/1	0/0	0/1	NA	NA	NA	0/1	0/1	0/1	0/1	0/1	0/1	NA	0/1	0/0	0/1	0/1	0/1	NA	0/1	0/1	0/1
66926	76	G	T	455	PASS	0/1	NA	0/0	0/0	0/0	NA	0/1	0/0	0/1	0/1	NA	0/0	0/1	0/0	0/1	0/1	0/0	0/1	0/1	0/0	0/0	0/0	0/0	0/0	0/0	NA	NA	NA	0/0	0/0	0/0	0/0	0/0	0/0	NA	0/0	0/1	0/0	0/0	0/0	NA	0/0	0/0	0/0
72206	59	A	T	36.1611	PASS	0/1	0/0	0/0	0/0	0/0	0/0	NA	NA	0/0	NA	0/1	NA	0/0	0/0	NA	0/0	NA	NA	0/0	NA	0/0	NA	0/1	NA	0/0	NA	0/1	0/0	NA	NA	NA	0/0	0/0	0/0	NA	0/0	0/0	0/0	NA	NA	NA	NA	NA	0/0
72206	107	A	G	51	PASS	0/1	0/0	0/0	NA	0/0	0/0	NA	NA	0/0	NA	0/1	NA	0/0	0/0	NA	0/0	NA	NA	0/0	NA	0/0	NA	0/1	NA	0/0	NA	0/1	0/1	NA	0/0	NA	0/0	0/0	0/0	NA	0/0	0/0	0/0	NA	NA	NA	NA	NA	0/0
72206	125	C	T	65	PASS	0/0	0/0	0/0	0/0	0/0	0/0	NA	NA	0/0	NA	0/0	NA	0/0	0/0	NA	0/0	NA	NA	0/0	NA	0/1	NA	0/0	NA	0/0	NA	0/0	0/0	NA	NA	NA	0/0	0/0	0/1	NA	0/0	0/0	0/0	NA	NA	NA	NA	NA	0/0
73686	76	C	A	39.0597	PASS	NA	NA	0/0	NA	0/0	0/0	0/0	0/0	0/0	0/0	0/0	0/0	NA	0/0	0/0	0/0	0/0	0/0	NA	NA	0/0	NA	0/1	NA	NA	NA	0/0	NA	NA	NA	NA	0/1	0/0	0/0	NA	0/0	0/0	NA	0/0	0/0	0/0	0/0	NA	0/0
73686	85	A	G	98	PASS	NA	NA	0/0	NA	0/0	0/1	0/1	0/0	0/0	0/0	0/0	0/0	NA	0/0	0/0	0/0	0/0	0/0	NA	NA	0/0	NA	0/0	NA	NA	NA	0/0	NA	0/0	NA	0/0	0/0	0/0	0/0	NA	0/0	0/0	0/1	0/0	0/0	0/0	0/0	NA	0/0
73686	92	C	A	123	PASS	NA	NA	0/0	NA	0/0	0/0	0/0	0/0	0/1	0/0	0/0	0/0	NA	0/0	0/0	0/0	0/0	0/0	NA	NA	0/0	NA	0/0	0/0	NA	NA	0/0	NA	0/0	NA	0/0	0/0	0/0	0/1	NA	0/0	0/0	0/0	0/1	0/0	0/0	0/0	NA	0/0
73686	105	T	A	105	PASS	NA	NA	0/0	NA	0/0	0/0	0/0	0/0	0/0	0/0	0/0	NA	NA	0/0	0/0	0/0	0/0	0/0	NA	NA	NA	NA	0/0	0/0	NA	NA	0/0	NA	NA	NA	0/0	0/0	0/0	0/0	NA	0/0	0/1	0/0	0/1	NA	0/0	0/1	NA	0/0
73686	125	T	C	63	PASS	NA	NA	0/0	NA	0/0	0/0	0/0	0/0	0/1	0/0	0/0	0/0	NA	0/0	0/0	0/0	0/0	0/0	NA	NA	0/0	NA	0/0	0/0	NA	NA	0/0	NA	NA	NA	0/0	0/0	0/0	0/1	NA	0/0	0/1	0/0	0/0	0/0	0/0	0/0	NA	0/0
81926	130	T	C	999	PASS	0/1	0/0	0/0	0/0	0/0	0/0	0/0	0/1	0/0	0/1	0/0	0/1	0/1	0/0	0/0	0/0	0/0	0/1	0/0	0/1	0/1	0/1	0/0	0/1	0/1	0/0	0/0	0/1	0/0	0/1	0/1	0/0	0/1	0/1	0/1	0/0	0/0	0/0	0/1	0/1	0/1	0/0	0/1	0/1
95246	16	T	A	208	PASS	NA	NA	0/0	0/0	0/0	NA	NA	NA	NA	0/0	NA	NA	0/0	0/0	0/1	NA	NA	NA	0/0	NA	0/1	0/0	0/0	0/1	0/0	NA	0/1	0/1	0/0	0/0	0/0	0/0	0/0	0/0	0/1	0/1	0/0	0/0	0/1	0/0	0/1	0/0	0/0	NA
95246	69	T	A	397	PASS	NA	NA	0/0	0/0	0/0	NA	NA	NA	NA	0/0	NA	NA	0/0	0/0	0/0	NA	NA	NA	0/1	NA	0/0	0/1	0/1	0/1	0/0	NA	0/1	0/0	0/1	0/0	0/0	0/0	0/0	0/0	0/1	0/0	0/0	0/1	0/1	0/0	0/1	0/0	0/1	NA
95246	70	G	T	410	PASS	NA	NA	0/0	0/0	0/0	NA	NA	NA	NA	0/0	NA	NA	0/0	0/0	0/0	NA	NA	NA	0/1	NA	0/0	0/1	0/1	0/1	0/0	NA	0/1	0/0	0/1	0/0	0/0	0/0	0/0	0/0	0/1	0/0	0/0	0/1	0/1	0/0	0/1	0/0	0/1	NA
95246	110	T	A	30.2693	PASS	NA	NA	0/0	0/1	0/0	NA	NA	NA	NA	0/0	NA	NA	0/0	0/0	0/0	NA	NA	NA	0/0	NA	0/0	0/0	0/0	0/0	0/0	NA	0/0	0/0	0/0	0/0	0/0	0/1	0/0	0/1	0/0	0/0	0/0	0/0	0/0	0/0	0/0	0/0	0/0	NA
95246	122	A	C	148	PASS	NA	NA	0/1	0/1	0/1	NA	NA	NA	NA	0/0	NA	NA	0/0	0/1	NA	NA	NA	NA	0/0	NA	0/0	0/1	0/1	0/0	0/0	NA	0/0	0/1	0/0	0/0	0/0	0/0	0/1	0/0	0/0	0/0	0/0	0/1	0/0	0/1	0/0	0/1	0/0	NA
98446	10	T	C	88	PASS	0/0	0/0	0/0	0/0	0/0	0/1	0/0	0/0	0/0	0/0	0/0	0/0	0/0	0/0	0/0	0/0	0/0	0/0	0/0	0/0	0/0	0/0	0/1	0/0	0/1	0/0	0/0	0/0	0/0	NA	0/0	0/0	0/0	0/0	0/0	0/0	0/0	0/0	0/0	0/0	0/0	0/0	0/0	0/0
98446	12	C	A	79	PASS	0/0	0/0	0/1	0/0	0/0	0/0	0/0	0/0	0/0	0/1	0/0	0/0	0/0	0/0	0/0	0/0	0/0	0/0	0/0	0/0	0/0	0/0	0/0	0/0	0/0	0/0	0/0	0/0	0/0	NA	0/0	0/1	0/0	0/0	0/0	0/1	0/0	0/0	0/0	0/0	0/0	0/0	0/0	0/0
98446	16	G	A	84	PASS	0/0	0/1	0/0	0/0	0/0	0/0	0/0	0/0	0/0	0/0	0/0	0/0	0/0	0/0	0/0	0/0	0/0	0/1	0/0	0/0	0/0	0/0	0/0	0/0	0/0	0/0	0/0	0/0	0/0	NA	0/0	0/0	0/0	0/0	0/0	0/0	0/1	0/0	0/0	0/0	0/0	0/1	0/1	0/0
98446	20	C	T	159	PASS	0/1	0/0	0/0	0/0	0/1	0/0	0/0	0/0	0/0	0/0	0/0	0/0	0/0	0/1	0/0	0/0	0/0	0/0	0/0	0/0	0/0	0/0	0/0	0/0	0/0	0/0	0/0	0/0	0/1	NA	0/1	0/0	0/0	0/0	0/0	0/0	0/0	0/0	0/1	0/0	0/0	0/0	0/1	0/0
98446	23	C	T	44.4762	PASS	0/0	0/0	0/0	0/0	0/0	0/0	0/1	0/0	0/0	0/0	0/1	0/0	0/0	0/1	0/0	0/0	0/0	0/0	0/0	0/0	0/0	0/0	0/0	0/0	0/0	0/0	0/0	0/0	0/0	NA	0/0	0/0	0/0	0/0	0/0	0/0	0/0	0/0	0/0	0/0	0/0	0/0	0/0	0/0
98446	36	C	T	57	PASS	0/0	0/0	0/0	0/0	0/0	0/0	0/0	0/0	0/0	0/0	0/0	0/0	0/0	0/0	0/0	0/1	0/0	0/0	0/0	0/0	0/0	0/0	0/0	0/0	0/1	0/0	0/0	0/0	0/0	NA	0/0	0/0	0/0	0/1	0/0	0/1	0/0	0/0	0/0	0/0	0/1	0/0	0/0	0/0
98446	37	C	T	56	PASS	0/0	0/0	0/0	0/0	0/0	0/0	0/0	0/0	0/0	0/0	0/0	0/0	0/0	0/0	0/0	0/1	0/0	0/0	0/0	0/0	0/0	0/0	0/0	0/0	0/1	0/0	0/0	0/0	0/0	NA	0/0	0/0	0/0	0/1	0/0	0/1	0/0	0/0	0/0	0/0	0/1	0/0	0/0	0/0
98446	44	C	T	167	PASS	0/0	0/0	0/0	0/0	0/0	0/0	0/1	0/1	0/0	0/0	0/0	0/0	0/0	0/0	0/0	0/1	0/0	0/1	0/0	0/0	0/1	0/0	0/0	0/0	0/0	0/0	0/0	0/1	0/1	NA	0/0	0/0	0/0	0/0	0/1	0/0	0/0	0/1	0/0	0/0	0/0	0/0	0/0	0/0
98446	54	G	A	30.0331	PASS	0/0	0/0	0/0	0/0	0/0	0/0	0/0	0/0	0/0	0/0	0/0	0/0	0/0	0/0	0/0	0/0	0/0	0/0	0/0	0/0	0/1	0/1	0/0	0/1	0/0	0/0	0/0	0/0	0/0	NA	0/0	0/0	0/0	0/0	0/0	0/0	0/0	0/1	0/0	0/0	0/0	0/0	0/0	0/0
98446	62	A	T	161	PASS	0/1	0/0	0/0	0/0	0/1	0/0	0/0	0/0	0/0	0/0	0/0	0/0	0/0	0/1	0/0	0/0	0/0	0/0	0/0	0/0	0/0	0/0	0/0	0/0	0/0	0/0	0/0	0/0	0/1	NA	0/1	0/0	0/0	0/0	0/0	0/0	0/0	0/0	0/1	0/0	0/0	0/0	0/1	0/0
98446	68	G	A	139	PASS	0/0	0/0	0/0	0/0	0/1	0/0	0/0	0/0	0/1	0/0	0/0	0/0	0/0	0/0	0/0	0/0	0/1	0/0	0/1	0/1	0/0	0/1	0/0	0/0	0/0	0/0	0/0	0/1	0/0	NA	0/0	0/0	0/0	0/0	0/0	0/0	0/0	0/0	0/0	0/0	0/0	0/0	0/0	0/0
98446	73	G	A	151	PASS	0/0	0/0	0/0	0/1	0/0	0/0	0/1	0/0	0/0	0/0	0/0	0/0	0/1	0/0	0/0	0/0	0/0	0/1	0/1	0/1	0/0	0/0	0/0	0/0	0/0	0/0	0/0	0/0	0/0	NA	0/1	0/0	0/0	0/0	0/0	0/0	0/0	0/0	0/1	0/0	0/0	0/1	0/0	0/0
98446	74	C	A	57	PASS	NA	0/0	0/0	0/0	0/0	0/0	0/1	0/0	0/0	0/0	0/1	0/0	0/0	0/1	0/0	0/0	0/0	0/0	0/0	0/0	0/0	0/0	0/0	0/0	0/0	0/0	0/0	0/0	0/0	NA	0/0	0/0	0/0	0/0	0/0	0/1	0/0	0/0	0/0	0/0	0/0	0/0	0/0	0/0
98446	77	T	C	56	PASS	0/0	0/0	0/0	0/0	0/0	0/0	0/0	0/0	0/0	0/0	0/0	0/0	0/0	0/0	0/0	0/1	0/0	0/0	0/0	0/0	0/0	0/0	0/0	0/0	0/1	0/0	0/0	0/0	0/0	NA	0/0	0/0	0/0	0/1	0/0	0/1	0/0	0/0	0/0	0/0	0/1	0/0	0/0	0/0
98446	80	G	A	107	PASS	NA	0/0	0/1	0/0	0/0	0/1	0/0	0/0	0/0	0/1	0/0	0/0	0/0	0/1	0/0	0/0	0/1	0/0	0/0	0/0	0/0	0/1	0/0	0/0	0/1	0/0	0/0	0/0	0/1	NA	0/0	0/1	0/1	0/0	0/0	0/0	0/0	0/0	0/0	0/1	0/0	0/0	0/0	0/0
98446	122	C	T	41.6639	PASS	0/0	0/1	0/1	0/0	0/0	0/0	0/0	0/0	0/0	0/1	0/0	0/0	0/0	0/0	0/0	0/0	0/1	0/0	0/0	0/0	0/0	0/0	0/0	0/0	0/0	0/0	0/0	0/0	0/0	NA	0/0	0/0	0/0	0/0	0/0	0/0	0/0	0/0	0/0	0/1	0/0	0/0	0/0	0/0
98446	131	T	A	110	PASS	0/0	0/0	0/0	0/0	0/0	0/0	0/0	0/0	0/0	0/0	0/0	0/0	0/0	0/0	0/0	0/0	0/0	0/0	0/0	0/0	0/0	0/0	0/0	0/0	0/0	0/0	0/1	0/0	0/0	NA	0/0	0/0	0/0	0/0	0/1	0/0	0/0	0/0	0/0	0/0	0/1	0/0	0/1	0/1
98446	136	C	T	75	PASS	0/0	0/1	0/0	0/0	0/0	0/0	0/0	0/0	0/0	0/0	0/0	0/1	0/0	0/0	0/0	0/0	0/0	0/0	0/0	0/0	0/0	0/0	0/1	0/0	0/0	0/0	0/0	0/0	0/0	NA	0/0	0/1	0/0	0/0	0/0	0/0	0/1	0/0	0/0	0/0	0/0	0/0	0/1	0/0
98446	138	C	T	122	PASS	0/0	0/1	0/0	0/0	0/0	0/0	0/0	0/0	0/0	0/0	0/0	0/1	0/0	0/0	0/0	0/0	0/0	0/0	0/0	0/0	0/0	0/0	0/1	0/0	0/0	0/0	0/0	0/0	0/0	NA	0/0	0/1	0/1	0/0	0/1	0/0	0/0	0/0	0/0	0/0	0/0	0/0	0/1	0/0
102126	11	A	G	647	PASS	1/1	0/1	0/1	0/1	0/0	0/1	0/1	0/1	0/1	0/1	1/1	0/1	0/1	0/1	0/1	0/1	0/1	NA	0/1	0/1	0/0	0/0	NA	1/1	NA	NA	0/1	0/1	0/1	NA	1/1	0/1	NA	NA	0/0	0/1	0/1	0/1	0/1	0/0	0/1	NA	NA	NA
102126	107	C	G	849	PASS	1/1	0/1	1/1	0/1	0/1	0/1	1/1	0/1	0/1	0/1	1/1	0/1	0/1	0/1	NA	0/1	0/1	NA	0/1	0/1	0/1	0/0	NA	1/1	NA	NA	0/1	0/1	0/1	NA	1/1	1/1	NA	NA	0/0	1/1	0/1	0/1	1/1	0/1	0/1	NA	NA	NA
110366	72	C	T	999	PASS	NA	0/0	0/1	0/1	0/1	0/0	NA	0/0	0/1	0/0	0/1	0/0	NA	0/0	NA	0/1	0/0	0/1	0/0	NA	0/1	NA	NA	0/1	0/0	0/0	NA	0/0	1/1	NA	0/1	NA	0/0	0/0	0/0	0/1	0/1	0/1	0/1	0/0	0/1	0/1	0/0	NA
110366	84	A	G	999	PASS	NA	0/0	0/0	0/1	0/1	0/0	NA	0/1	0/1	0/0	0/1	1/1	NA	0/0	NA	0/1	0/1	0/1	0/0	NA	0/1	NA	NA	0/1	0/1	0/0	NA	0/0	1/1	NA	0/1	NA	0/0	0/0	0/0	0/1	0/1	0/1	0/1	0/0	0/1	0/1	0/0	NA
110366	103	C	G	71	PASS	NA	0/0	0/0	0/0	0/0	0/0	NA	0/0	0/0	0/0	0/0	0/0	NA	0/0	NA	0/0	0/1	0/0	0/0	NA	0/0	NA	NA	0/0	0/0	0/0	NA	0/0	0/0	NA	0/0	NA	0/0	0/0	0/0	0/1	0/0	0/0	0/0	0/0	0/1	0/0	0/1	NA
127206	4	A	G	182	PASS	NA	NA	0/1	NA	NA	0/0	0/0	0/1	0/0	NA	0/0	NA	NA	0/0	0/0	NA	0/1	NA	0/0	0/0	0/0	0/0	NA	NA	NA	0/1	NA	NA	NA	NA	0/0	NA	0/0	0/1	NA	NA	0/1	NA	NA	NA	0/0	0/0	NA	NA
127206	64	C	T	62	PASS	NA	NA	0/0	NA	NA	0/0	0/0	0/0	0/0	NA	0/0	NA	NA	0/1	0/0	NA	0/1	NA	0/0	0/0	0/0	0/0	0/0	NA	NA	0/0	NA	NA	NA	NA	0/0	NA	0/1	0/0	NA	NA	0/0	NA	NA	NA	0/0	0/0	NA	NA
129646	20	C	T	721	PASS	0/0	0/1	0/0	0/1	0/1	0/1	0/0	0/0	0/0	0/1	NA	0/0	0/0	NA	NA	0/1	0/1	0/0	0/0	0/1	0/1	0/0	0/1	0/0	0/1	0/0	0/1	NA	0/1	0/1	0/1	0/1	0/1	0/0	0/0	0/0	0/0	0/0	0/1	0/0	0/1	0/1	0/0	NA
129646	49	A	T	999	PASS	1/1	1/1	1/1	0/1	1/1	1/1	0/1	1/1	1/1	1/1	NA	1/1	1/1	NA	NA	0/1	1/1	1/1	1/1	1/1	1/1	1/1	1/1	1/1	1/1	1/1	1/1	NA	1/1	1/1	1/1	1/1	1/1	1/1	1/1	0/1	1/1	1/1	1/1	0/1	0/1	1/1	1/1	NA
129646	70	G	A	50	PASS	0/0	0/0	0/0	0/0	0/0	0/0	0/0	0/0	0/0	0/0	NA	0/0	0/1	NA	NA	0/0	0/0	0/0	0/0	0/0	0/0	0/0	0/0	0/0	0/0	0/0	0/0	NA	0/0	0/0	0/0	0/0	0/0	0/0	0/0	0/0	0/0	0/0	0/0	0/0	0/0	0/0	0/0	NA
129646	87	A	T	999	PASS	1/1	1/1	0/1	0/1	0/1	1/1	0/0	0/1	1/1	0/1	NA	0/1	0/0	NA	NA	0/1	1/1	1/1	0/1	0/1	1/1	0/1	1/1	1/1	0/1	0/0	0/1	NA	1/1	1/1	1/1	1/1	1/1	0/0	0/1	0/1	0/1	1/1	0/1	0/1	0/1	1/1	1/1	NA
129646	111	G	A	30.6206	PASS	0/0	0/0	0/0	0/0	0/0	0/0	0/0	0/0	0/0	0/0	NA	0/0	0/1	NA	NA	0/0	0/0	0/0	0/0	0/0	0/0	0/0	0/0	0/0	0/0	0/0	0/0	NA	0/0	0/0	0/0	0/0	0/0	0/0	0/0	0/0	0/0	0/0	0/0	0/0	0/0	0/0	0/0	NA
129646	123	C	T	127	PASS	0/0	0/0	0/0	0/0	0/0	0/0	0/0	0/0	0/0	0/0	NA	0/0	0/1	NA	NA	0/0	0/0	0/0	0/1	0/0	0/0	0/0	0/0	0/0	0/0	0/0	0/0	NA	0/0	0/0	0/0	0/0	0/0	0/0	0/0	0/0	0/0	0/0	0/0	0/0	0/0	0/0	0/0	NA
154406	38	C	T	183	PASS	0/0	0/0	0/1	0/0	0/0	0/1	0/0	0/0	0/0	0/0	0/0	0/0	0/0	0/0	0/0	0/0	0/0	0/1	0/0	0/0	0/0	0/0	0/0	0/0	0/0	0/0	0/0	0/0	0/0	0/1	0/0	0/1	0/0	0/0	0/1	0/1	0/0	0/0	0/0	0/0	0/0	0/0	0/0	0/0
154406	39	G	A	102	PASS	0/1	0/0	0/0	0/0	0/0	0/0	0/0	0/0	0/0	0/0	0/1	0/0	0/0	0/1	0/0	0/1	0/0	0/0	0/0	0/0	0/0	0/0	0/1	0/0	0/0	0/0	0/0	0/0	0/0	0/0	0/0	0/0	0/1	0/0	0/0	0/0	0/0	0/0	0/0	0/0	0/1	0/0	0/0	0/0
154406	103	C	T	229	PASS	0/0	0/0	0/0	0/0	0/1	0/0	0/0	0/1	0/0	0/0	0/0	0/0	0/0	0/0	0/0	0/0	0/0	0/1	0/0	0/0	0/0	0/0	0/0	0/0	0/0	0/1	0/0	0/0	0/0	0/1	0/0	0/0	0/0	0/0	0/1	0/0	0/0	0/1	0/1	0/0	0/1	0/0	0/0	0/0
154406	118	C	A	234	PASS	0/1	0/0	0/1	0/0	0/0	0/0	0/0	0/0	0/0	0/0	0/0	0/0	0/0	0/0	0/1	0/0	0/1	0/0	0/0	0/0	0/0	0/0	0/0	0/1	0/1	0/0	0/0	0/0	0/1	0/0	0/1	0/0	0/0	0/1	0/1	0/0	0/0	0/0	0/1	0/1	0/0	0/0	0/0	0/0
154406	129	C	T	175	PASS	0/1	0/0	0/0	0/0	0/0	0/0	0/0	0/0	0/1	0/0	0/0	0/0	0/0	0/1	0/1	0/0	0/1	0/0	0/0	0/0	0/1	0/0	0/0	0/0	0/1	0/0	0/0	0/0	0/1	0/0	0/0	0/0	0/0	0/0	0/0	0/0	0/0	0/0	0/1	0/0	0/0	0/0	0/1	0/0
154406	130	G	A	53	PASS	0/1	0/0	0/0	0/0	0/0	0/0	0/1	0/0	0/0	0/0	0/0	0/0	0/0	0/0	0/1	0/0	0/0	0/0	0/0	0/0	0/0	0/0	0/0	0/0	0/0	0/0	0/1	0/0	0/0	0/0	0/0	0/0	0/0	0/0	0/0	0/0	0/0	0/0	0/1	0/0	0/0	0/0	0/1	0/0
181606	7	T	C	38.5915	PASS	NA	0/0	0/0	0/0	NA	0/0	NA	0/0	0/1	0/0	0/0	NA	NA	NA	NA	0/0	0/0	NA	0/0	0/0	0/0	0/0	0/0	NA	NA	NA	NA	0/0	0/0	NA	NA	0/0	0/0	NA	0/0	0/0	0/0	NA	0/1	NA	0/1	0/0	0/0	NA
181606	18	C	A	173	PASS	NA	0/0	0/0	0/0	NA	0/1	NA	0/1	0/0	0/0	0/1	NA	NA	NA	NA	0/1	0/0	NA	0/1	0/0	0/0	0/0	0/0	0/0	NA	0/0	NA	0/1	0/0	NA	NA	0/0	0/0	NA	0/0	0/1	0/0	NA	0/0	0/0	0/1	0/0	NA	NA
181606	28	A	G	94	PASS	NA	0/0	0/0	0/0	NA	0/0	NA	0/0	0/0	0/0	0/0	NA	NA	NA	NA	0/0	0/0	NA	0/0	0/0	0/0	0/0	0/0	0/0	NA	0/1	NA	0/0	0/0	NA	NA	0/0	0/0	NA	0/0	0/0	0/0	NA	0/1	0/0	0/0	0/1	0/0	NA
181606	41	G	T	36.1833	PASS	NA	0/0	0/0	0/0	NA	0/0	NA	0/0	0/0	0/0	0/1	NA	NA	NA	NA	0/0	0/0	NA	0/1	0/0	0/0	0/0	0/0	0/0	NA	0/0	NA	0/0	0/0	NA	NA	0/0	0/0	NA	0/0	0/0	0/0	NA	0/0	0/0	0/1	0/0	NA	NA
184086	92	G	T	999	PASS	0/1	0/1	0/1	0/1	1/1	0/1	NA	0/1	1/1	0/1	0/1	1/1	0/0	NA	0/1	0/1	0/1	0/1	0/1	0/1	0/1	0/1	0/1	0/1	0/0	0/1	0/1	0/1	1/1	1/1	NA	0/1	0/1	NA	0/1	0/0	0/1	0/1	0/1	0/1	0/1	1/1	NA	NA
184086	93	G	A	999	PASS	0/1	0/0	0/0	0/0	1/1	1/1	NA	0/1	1/1	0/1	0/1	0/1	0/0	NA	0/0	0/1	0/1	0/1	0/0	0/1	0/1	0/1	0/1	0/1	0/1	0/1	0/1	0/0	1/1	0/1	NA	0/1	0/1	NA	0/0	0/0	0/1	0/1	0/1	0/0	0/1	0/1	NA	NA
184086	109	T	G	999	PASS	0/1	0/1	1/1	0/1	1/1	1/1	NA	0/1	1/1	0/1	1/1	1/1	0/1	NA	0/1	1/1	1/1	1/1	0/1	0/1	1/1	0/1	1/1	1/1	0/1	1/1	1/1	1/1	1/1	1/1	NA	1/1	0/1	NA	1/1	1/1	0/1	0/1	0/1	0/1	0/1	NA	NA	NA
184526	16	C	T	34.7349	PASS	NA	0/0	0/0	0/0	0/0	0/0	NA	0/0	0/0	0/0	0/0	0/0	0/0	0/0	0/0	0/0	NA	NA	NA	0/0	0/0	0/0	0/1	0/0	NA	0/0	0/0	NA	0/0	NA	NA	0/0	0/0	0/0	NA	0/0	0/0	NA	NA	NA	0/0	0/0	NA	0/0
184526	52	A	T	109	PASS	NA	0/0	0/1	0/0	0/1	0/0	NA	0/0	0/0	0/0	0/0	0/0	0/0	0/0	0/0	0/0	NA	NA	NA	0/0	0/1	0/1	0/1	0/0	NA	0/0	0/0	NA	0/0	NA	NA	0/0	0/0	0/0	NA	0/0	0/1	NA	NA	NA	0/0	0/0	NA	0/1
184526	59	C	A	251	PASS	NA	0/0	0/0	0/1	0/0	0/0	NA	0/1	0/0	0/0	0/0	0/0	0/0	0/0	0/0	0/0	NA	NA	NA	0/0	0/0	0/0	0/0	0/1	NA	0/0	0/0	NA	0/0	NA	NA	0/1	0/0	0/1	NA	0/0	0/1	NA	NA	NA	0/0	0/0	NA	0/0
184526	92	T	G	64	PASS	NA	0/0	0/0	0/0	0/0	0/0	NA	0/0	0/0	0/0	0/0	0/0	0/0	0/0	0/0	0/0	NA	NA	NA	0/0	0/0	0/0	0/1	0/0	NA	0/0	0/0	NA	0/0	NA	NA	0/0	0/0	0/0	NA	0/0	0/0	NA	NA	NA	0/0	0/0	NA	0/0
184526	133	T	C	65	PASS	NA	0/0	0/0	0/0	0/1	0/0	NA	0/0	0/0	0/0	0/0	0/0	0/0	0/0	0/0	0/0	NA	NA	NA	0/0	0/1	0/1	0/0	0/0	NA	0/0	0/0	NA	0/0	NA	NA	0/0	0/0	0/0	NA	0/0	0/1	NA	NA	NA	0/1	0/0	NA	0/1
184526	135	C	T	41.6807	PASS	NA	0/0	0/0	0/0	0/0	0/0	NA	0/0	0/0	0/1	0/1	0/0	0/0	0/0	0/0	0/1	NA	NA	NA	0/0	0/0	0/0	0/0	0/0	NA	0/0	0/0	NA	0/0	NA	NA	0/0	0/0	0/0	NA	0/0	0/0	NA	NA	NA	0/0	0/0	NA	0/0
196006	25	T	C	44.9385	PASS	0/0	NA	NA	NA	NA	NA	NA	NA	NA	0/0	NA	NA	NA	NA	NA	NA	NA	NA	NA	NA	NA	NA	NA	0/0	0/0	0/1	NA	0/0	NA	0/0	NA	NA	NA	0/0	0/0	NA	NA	NA	NA	NA	NA	NA	0/0	NA
196006	88	G	A	62	PASS	0/0	NA	NA	NA	NA	NA	NA	NA	NA	0/0	NA	NA	NA	NA	NA	NA	NA	NA	NA	NA	NA	NA	NA	0/1	0/1	0/0	NA	0/0	NA	0/0	NA	NA	NA	0/0	0/0	NA	NA	NA	NA	NA	NA	NA	0/0	NA
196006	95	G	A	58	PASS	0/0	NA	NA	NA	NA	NA	NA	NA	NA	0/0	NA	NA	NA	NA	NA	NA	NA	NA	NA	NA	NA	NA	NA	0/1	0/1	0/0	NA	0/0	NA	0/0	NA	NA	NA	0/0	0/0	NA	NA	NA	NA	NA	NA	NA	0/0	NA
226526	25	G	A	64	PASS	0/0	0/0	0/0	0/0	0/0	0/0	0/0	NA	0/0	0/0	0/0	NA	0/0	0/0	0/0	0/0	0/0	0/0	NA	0/0	NA	NA	0/0	0/1	0/0	0/0	NA	NA	0/0	0/0	0/0	0/0	0/0	NA	0/0	0/0	0/0	0/0	0/0	0/0	NA	NA	NA	0/0
226526	27	A	C	137	PASS	0/0	0/0	0/1	0/0	0/0	0/0	0/0	NA	0/0	0/0	0/0	NA	0/0	0/0	0/0	0/0	0/0	0/0	NA	0/0	NA	NA	0/0	0/0	0/0	0/0	NA	NA	0/1	0/0	0/0	0/0	0/1	NA	0/0	0/0	0/1	0/0	0/0	0/0	NA	NA	NA	0/0
226526	51	A	G	999	PASS	0/1	0/1	0/1	0/1	0/1	1/1	0/1	NA	0/1	0/0	0/1	NA	1/1	1/1	1/1	1/1	1/1	1/1	NA	1/1	NA	NA	0/1	0/1	1/1	0/1	NA	NA	0/1	0/1	0/1	0/1	0/1	NA	1/1	0/1	0/1	0/1	0/1	0/1	NA	NA	NA	0/1
226526	56	C	A	102	PASS	0/0	0/0	0/0	0/0	0/1	0/1	0/0	NA	0/0	0/0	0/0	NA	0/1	0/0	0/0	0/0	0/0	0/0	NA	0/0	NA	NA	0/0	0/0	0/0	0/0	NA	NA	0/1	0/0	0/0	0/0	0/0	NA	0/0	0/0	0/0	0/0	0/0	0/0	NA	NA	NA	0/0
226526	74	C	T	484	PASS	0/1	0/0	0/1	0/1	0/1	0/0	0/0	NA	0/0	0/0	0/1	NA	0/1	0/1	0/0	0/0	0/1	1/1	NA	0/1	NA	NA	0/0	0/0	1/1	0/1	NA	NA	0/0	0/0	0/1	0/0	0/0	NA	0/1	0/0	0/1	0/1	0/0	0/1	NA	NA	NA	0/1
226526	79	C	T	31.5926	PASS	0/0	0/0	0/0	0/1	0/0	0/0	0/0	NA	0/0	0/0	0/0	NA	0/0	0/0	0/0	0/0	0/0	0/0	NA	0/0	NA	NA	0/1	0/0	0/0	0/1	NA	NA	0/0	0/0	0/1	0/0	0/0	NA	0/0	0/1	0/0	0/0	0/0	0/0	NA	NA	NA	0/0
226526	81	G	A	153	PASS	0/0	0/0	0/0	0/0	0/1	0/0	0/1	NA	0/0	0/1	0/1	NA	0/0	0/0	0/1	0/0	0/0	0/0	NA	0/0	NA	NA	0/0	0/0	0/0	0/0	NA	NA	0/0	0/0	0/1	0/0	0/0	NA	0/0	0/0	0/0	0/0	0/0	0/0	NA	NA	NA	0/0
226526	108	T	A	64	PASS	0/0	0/0	0/0	0/0	0/0	0/0	0/0	NA	0/0	0/0	0/0	NA	0/0	0/0	0/0	0/0	0/0	0/0	NA	0/0	NA	NA	0/0	0/1	0/0	0/0	NA	NA	0/0	0/0	0/0	0/0	0/0	NA	0/0	0/0	0/0	0/0	0/0	0/0	NA	NA	NA	0/0
226526	112	T	C	85	PASS	0/0	0/0	0/0	0/0	0/0	0/0	0/0	NA	0/0	0/0	0/0	NA	0/0	0/0	0/0	0/0	0/0	0/1	NA	0/1	NA	NA	0/0	0/0	0/0	0/0	NA	NA	0/0	0/0	0/1	0/0	0/0	NA	0/0	0/0	0/1	0/0	0/0	0/0	NA	NA	NA	0/0
226526	114	T	C	78	PASS	0/0	0/0	0/0	0/0	0/1	0/0	0/1	NA	0/0	0/1	0/1	NA	0/0	0/0	0/0	0/0	0/0	0/0	NA	0/0	NA	NA	0/0	0/0	0/0	0/0	NA	NA	0/0	0/0	0/0	0/0	0/0	NA	0/0	0/0	0/0	0/0	0/0	0/0	NA	NA	NA	0/0
226526	119	C	T	80	PASS	0/0	0/0	0/1	0/0	0/0	0/0	0/0	NA	0/0	0/0	0/0	NA	0/0	0/0	0/0	0/0	0/0	0/0	NA	0/0	NA	NA	0/0	0/0	0/0	0/0	NA	NA	0/0	0/0	0/0	0/0	0/0	NA	0/0	0/0	0/1	0/0	0/0	0/0	NA	NA	NA	0/0
228606	30	T	A	229	PASS	0/0	0/0	0/0	NA	0/1	0/1	0/0	0/0	NA	0/0	0/0	NA	0/0	0/1	0/0	0/1	0/1	0/0	0/0	0/1	0/0	0/0	NA	0/1	0/0	NA	0/0	NA	0/1	NA	NA	0/0	0/0	0/0	0/1	NA	0/1	0/0	NA	0/0	0/1	0/0	0/0	NA
228606	52	C	G	285	PASS	0/0	0/0	0/0	NA	0/1	0/1	0/0	0/0	NA	0/0	0/0	NA	0/1	0/0	0/0	0/1	0/0	0/0	0/0	0/0	0/0	0/1	NA	0/0	0/0	NA	0/0	NA	0/0	NA	NA	0/0	0/1	0/1	0/0	NA	0/0	0/0	NA	0/1	0/0	0/0	0/1	NA
243046	39	C	T	113	PASS	0/1	0/1	0/0	0/0	0/0	0/0	0/1	0/0	0/0	0/0	NA	NA	0/0	0/0	NA	0/0	0/0	0/0	0/0	NA	0/0	NA	NA	NA	0/0	NA	NA	0/1	0/0	0/0	0/1	0/0	NA	0/0	0/1	0/0	0/0	0/0	0/1	0/0	0/0	0/0	NA	NA
243046	74	A	G	115	PASS	0/0	0/0	0/0	0/0	0/0	0/0	0/0	0/1	0/0	0/0	NA	NA	0/0	0/0	NA	0/0	0/0	0/0	0/0	NA	0/0	NA	NA	NA	0/0	NA	NA	NA	0/0	0/0	0/0	0/0	NA	0/1	0/0	0/0	0/1	0/0	0/0	0/0	0/0	0/0	NA	NA
243046	132	T	C	999	PASS	1/1	1/1	1/1	1/1	1/1	1/1	1/1	1/1	1/1	1/1	NA	NA	1/1	1/1	NA	1/1	1/1	1/1	1/1	NA	1/1	NA	NA	NA	1/1	NA	NA	1/1	1/1	1/1	1/1	NA	NA	1/1	1/1	1/1	1/1	1/1	1/1	1/1	1/1	1/1	NA	NA
243046	134	G	A	253	PASS	0/0	0/0	0/0	0/1	0/1	0/0	0/0	0/0	0/1	0/0	NA	NA	0/0	NA	NA	0/0	0/1	0/0	0/0	NA	0/1	NA	NA	NA	0/0	NA	NA	0/1	0/0	0/0	0/1	0/0	NA	0/0	0/1	0/0	0/1	0/0	0/0	0/0	0/0	0/0	NA	NA
243046	135	C	T	314	PASS	0/0	0/0	0/1	0/1	0/0	0/1	0/0	0/0	0/0	0/1	NA	NA	0/1	0/1	NA	0/1	0/0	0/1	0/1	NA	0/0	NA	NA	NA	0/1	NA	NA	0/0	0/0	0/1	0/0	0/1	NA	0/0	0/0	0/0	0/0	0/1	0/0	0/0	0/1	0/0	NA	NA
255886	5	T	A	195	PASS	NA	0/1	0/1	0/0	0/0	0/0	0/0	0/0	0/0	0/0	0/0	0/0	0/0	0/0	0/0	0/0	0/0	0/0	0/0	0/0	0/0	0/0	0/1	0/0	0/0	0/0	0/0	0/0	0/1	NA	0/0	0/0	0/0	NA	0/0	0/0	0/0	0/0	0/0	0/0	0/0	0/1	0/0	0/0
255886	7	C	T	133	PASS	NA	0/0	0/0	0/0	0/0	0/0	0/0	0/0	0/0	0/0	0/0	0/1	0/0	0/0	0/0	0/0	0/0	0/1	0/0	0/0	0/0	0/0	0/1	0/0	0/0	0/0	0/0	0/1	0/0	NA	0/0	0/1	0/0	NA	0/0	0/0	0/1	0/0	0/1	0/0	0/0	0/0	0/0	0/1
255886	9	A	T	321	PASS	NA	0/0	0/1	0/0	0/0	0/0	0/0	0/0	0/0	0/0	0/0	0/0	0/0	0/0	0/0	0/0	0/1	0/0	0/1	0/0	0/0	0/0	0/1	0/0	0/0	0/0	0/1	0/0	0/1	NA	0/0	0/1	0/0	NA	0/0	0/0	0/0	0/0	0/1	0/0	0/0	0/0	0/0	0/1
255886	14	C	T	321	PASS	NA	0/0	0/1	0/0	0/0	0/0	0/0	0/1	0/0	0/1	0/0	0/0	0/1	0/0	0/0	0/0	0/1	0/0	0/0	0/0	0/0	0/0	0/0	0/0	0/0	0/0	0/0	0/0	0/0	NA	0/0	0/1	0/0	NA	0/0	0/1	0/1	0/0	0/0	0/0	0/0	0/1	0/1	0/1
255886	15	C	T	94	PASS	NA	0/0	0/0	0/0	0/0	0/0	0/0	0/0	0/1	0/0	0/0	0/0	0/0	0/0	0/0	0/0	0/0	0/0	0/1	0/0	0/1	0/0	0/0	0/0	0/0	0/1	0/1	0/0	0/0	NA	0/1	0/0	0/1	NA	0/0	0/0	0/0	0/1	0/0	0/0	0/0	0/0	0/0	0/0
255886	16	G	A	265	PASS	NA	0/1	0/0	0/0	0/1	0/0	0/1	0/0	0/1	0/1	0/0	0/0	0/1	0/0	0/0	0/0	0/0	0/0	0/0	0/0	0/0	0/0	0/0	0/1	0/1	0/0	0/0	0/0	0/1	NA	0/0	0/0	0/0	NA	0/0	0/1	0/0	0/0	0/0	0/0	0/0	0/0	0/0	0/0
255886	23	C	A	92	PASS	NA	0/0	0/0	0/0	0/0	0/0	0/0	0/0	0/0	0/1	0/1	0/0	0/0	0/0	0/1	0/0	0/0	0/0	0/0	0/0	0/0	0/0	0/0	0/0	0/1	0/0	0/0	0/0	0/0	NA	0/0	0/0	0/0	NA	0/0	0/0	0/0	0/0	0/0	0/0	0/0	0/0	0/0	0/1
255886	37	T	A	57	PASS	NA	0/1	0/0	0/0	0/0	0/0	0/0	0/0	0/0	0/0	0/0	0/0	0/0	0/0	0/0	0/0	0/0	0/0	0/0	0/0	0/0	0/0	0/1	0/0	0/0	0/0	0/0	0/0	0/1	NA	0/0	0/0	0/0	NA	0/0	0/0	0/0	0/0	0/0	0/0	0/0	0/1	0/0	0/0
255886	39	C	T	48.5228	PASS	NA	0/0	0/0	0/1	0/0	0/1	0/0	0/0	0/0	0/0	0/0	0/0	0/0	0/0	0/0	0/0	0/0	0/0	0/1	0/0	0/0	0/0	0/0	0/0	0/0	0/0	0/0	0/0	0/0	NA	0/0	0/0	0/0	NA	0/0	0/0	0/0	0/0	0/0	0/0	0/0	0/0	0/0	0/0
255886	42	C	T	64	PASS	NA	0/1	0/0	0/0	0/0	0/0	0/0	0/0	0/0	0/0	0/0	0/0	0/0	0/0	0/0	0/0	0/0	0/0	0/0	0/0	0/0	0/0	0/1	0/0	0/0	0/0	0/0	0/0	0/1	NA	0/0	0/0	0/0	NA	0/0	0/0	0/0	0/0	0/0	0/0	0/0	0/1	0/0	0/0
255886	51	G	A	62	PASS	NA	0/0	0/0	0/0	0/0	0/1	0/0	0/0	0/0	0/0	0/0	0/1	0/0	0/0	0/0	0/1	0/0	0/0	0/0	0/0	0/0	0/0	0/0	0/0	0/0	0/0	0/0	0/0	0/0	NA	0/0	0/0	0/0	NA	0/0	0/1	0/0	0/0	0/0	0/0	0/0	0/0	0/0	0/0
255886	65	C	T	107	PASS	NA	0/0	0/0	0/0	0/0	0/0	0/1	0/0	0/0	0/0	0/0	0/0	0/0	0/0	0/0	0/0	0/0	0/0	0/0	0/0	0/0	0/0	0/0	0/0	0/0	0/0	0/0	0/0	0/1	NA	0/0	0/0	0/0	NA	0/0	0/1	0/0	0/0	0/0	0/0	0/0	0/0	0/0	0/0
255886	81	G	A	116	PASS	NA	0/0	0/1	0/0	0/0	0/0	0/0	0/0	0/0	0/0	0/1	0/0	0/0	0/0	0/0	0/0	0/1	0/0	0/0	0/0	0/0	0/1	0/0	0/0	0/0	0/0	0/0	0/0	0/0	NA	0/0	0/0	0/0	NA	0/0	0/0	0/0	0/0	0/0	0/0	0/0	0/0	0/0	0/0
255886	83	A	C	85	PASS	NA	0/0	0/1	0/0	0/0	0/0	0/0	0/0	0/0	0/0	0/0	0/0	0/1	0/0	0/0	0/0	0/0	0/0	0/0	0/0	0/0	0/0	0/0	0/0	0/0	0/0	0/0	0/0	0/0	NA	0/0	0/0	0/0	NA	0/0	0/0	0/0	0/0	0/0	0/0	0/0	0/1	0/0	0/0
255886	89	G	A	112	PASS	NA	0/0	0/0	0/0	0/0	0/0	0/0	0/0	0/0	0/1	0/1	0/0	0/0	0/0	0/1	0/0	0/0	0/0	0/0	0/0	0/0	0/0	0/0	0/0	0/1	0/0	0/0	0/0	0/0	NA	0/0	0/0	0/0	NA	0/0	0/0	0/0	0/0	0/0	0/0	0/0	0/0	0/0	0/1
255886	98	C	A	86	PASS	NA	0/0	0/0	0/0	0/0	0/0	0/0	0/0	0/0	0/0	0/0	0/0	0/0	0/1	0/0	0/0	0/0	0/0	0/0	0/0	0/0	0/0	0/0	0/0	0/0	0/0	0/0	0/0	0/0	NA	0/0	0/0	0/0	NA	0/0	0/0	0/0	0/0	0/0	0/1	0/1	0/0	0/0	0/0
255886	106	C	T	63	PASS	NA	0/0	0/0	0/0	0/1	0/0	0/0	0/0	0/0	0/0	0/0	0/0	0/0	0/0	0/0	0/0	0/0	0/0	0/0	0/0	0/1	0/0	0/0	0/0	0/0	0/0	0/0	0/0	0/0	NA	0/0	0/0	0/0	NA	0/0	0/1	0/0	0/0	0/0	0/0	0/0	0/0	0/1	0/0
255886	109	A	T	60	PASS	NA	0/0	0/0	0/0	0/0	0/1	0/0	0/0	0/0	0/0	0/0	0/1	0/0	0/0	0/0	0/1	0/0	0/0	0/0	0/0	0/0	0/0	0/0	0/0	0/0	0/0	0/0	0/0	0/0	NA	0/0	0/0	0/0	NA	0/0	0/1	0/0	0/0	0/0	0/0	0/0	0/0	0/0	0/0
255886	118	T	A	71	PASS	NA	0/0	0/1	0/0	0/0	0/0	0/0	0/0	0/0	0/0	0/0	0/0	0/1	0/0	0/0	0/0	0/0	0/0	0/0	0/0	0/0	0/0	0/0	0/0	0/0	0/0	0/0	0/0	0/0	NA	0/0	0/0	0/0	NA	0/0	0/0	0/0	0/0	0/0	0/0	0/0	0/1	0/0	0/0
255886	122	G	A	171	PASS	NA	0/0	0/0	0/0	0/1	0/0	0/1	0/0	0/1	0/0	0/0	0/0	0/0	0/0	0/0	0/0	0/1	0/0	0/0	0/0	0/0	0/0	0/0	0/0	0/0	0/1	0/0	0/0	0/0	NA	0/0	0/0	0/1	NA	0/0	0/0	0/0	0/0	0/0	0/0	0/0	0/0	0/1	0/0
255886	130	T	A	146	PASS	NA	0/0	0/0	0/0	0/0	0/0	0/1	0/0	0/0	0/0	0/0	0/0	0/0	0/0	0/0	0/0	0/1	0/0	0/0	0/0	0/0	0/0	0/0	0/0	0/0	0/1	0/0	0/0	0/0	NA	0/0	0/1	0/0	NA	0/0	0/0	0/0	0/0	0/0	0/0	0/0	0/0	0/1	0/0
259766	12	C	A	73	PASS	0/0	0/0	0/0	0/0	0/0	0/0	0/0	0/0	0/0	0/1	0/0	0/0	0/0	0/0	0/0	0/1	0/0	0/1	NA	NA	0/0	0/0	0/0	0/0	0/0	0/0	0/0	0/0	0/1	NA	0/0	0/1	0/1	NA	0/0	0/0	0/1	0/1	0/0	0/0	0/0	0/1	NA	0/0
259766	16	G	A	264	PASS	0/0	0/0	0/0	0/1	0/0	0/0	0/0	0/0	0/0	0/0	0/1	0/0	0/0	0/0	0/0	0/1	0/0	0/0	NA	NA	0/0	0/0	0/0	0/1	0/1	0/0	0/1	0/0	0/1	NA	0/0	0/0	0/0	NA	0/1	0/1	0/0	0/0	0/1	0/1	0/1	0/1	NA	0/0
259766	23	C	T	231	PASS	0/0	0/0	0/0	0/0	0/1	0/0	0/1	0/0	0/0	0/0	0/0	0/0	0/1	0/0	0/0	0/1	0/0	0/0	NA	NA	0/1	0/0	0/0	0/0	0/0	0/0	0/0	0/0	0/1	NA	0/0	0/1	0/1	NA	0/0	0/0	0/1	0/1	0/1	0/1	0/0	0/0	NA	0/0
259766	44	C	G	37.2533	PASS	0/1	0/0	0/0	0/0	0/0	0/0	0/0	0/0	0/0	0/0	0/0	0/0	0/0	0/0	0/0	0/0	0/0	0/0	NA	NA	0/0	0/1	0/0	0/0	0/0	0/1	0/0	0/0	0/0	NA	0/1	0/0	0/1	NA	0/0	0/0	0/0	0/0	0/0	0/0	0/0	0/0	NA	0/0
259766	49	G	A	194	PASS	0/0	0/0	0/0	0/1	0/0	0/0	0/0	0/0	0/0	0/0	0/1	0/0	0/0	0/0	0/0	0/0	0/0	0/0	NA	NA	0/0	0/0	0/0	0/0	0/1	0/0	0/1	0/0	0/1	NA	0/0	0/0	0/0	NA	0/0	0/1	0/0	0/0	0/0	0/1	0/1	0/1	NA	0/0
259766	61	G	A	224	PASS	0/1	0/0	0/0	0/1	0/0	0/1	0/0	0/0	0/0	0/0	0/0	0/0	0/0	0/0	0/0	0/1	0/0	0/0	NA	NA	0/0	0/1	0/0	0/1	0/1	0/1	0/0	0/0	0/0	NA	0/1	0/0	0/1	NA	0/1	0/0	0/1	0/0	0/1	0/0	0/0	0/0	NA	NA
259766	63	A	G	505	PASS	0/1	0/0	0/1	0/1	0/0	0/0	0/0	0/0	0/0	0/0	0/1	0/0	0/0	0/0	0/0	0/0	0/1	0/0	NA	NA	0/0	0/0	0/0	0/0	0/0	0/0	0/1	0/0	0/1	NA	0/0	0/0	0/1	NA	0/0	1/1	0/1	0/1	0/0	0/1	1/1	0/1	NA	NA
259766	66	C	T	166	PASS	0/0	0/0	0/0	0/0	0/0	0/0	0/0	0/0	0/0	0/1	0/1	0/1	0/0	0/0	0/0	0/1	0/0	0/0	NA	NA	0/1	0/0	0/0	0/0	0/0	0/0	0/0	0/0	0/1	NA	0/0	0/1	0/1	NA	0/1	0/0	0/1	0/1	0/1	0/0	0/0	0/1	NA	0/0
259766	116	C	T	155	PASS	0/0	0/0	0/0	0/0	0/0	0/1	0/0	0/1	0/1	0/0	0/0	0/0	0/0	0/1	0/0	0/0	0/0	0/1	NA	NA	0/0	0/0	0/1	0/0	0/0	0/0	0/0	0/0	0/1	NA	0/1	0/0	0/0	NA	0/0	0/0	0/1	0/0	0/0	0/0	0/0	0/0	NA	0/0
259766	125	T	C	87	PASS	0/0	0/1	0/0	0/0	0/1	0/0	0/0	0/0	0/0	0/0	0/0	0/0	0/0	0/1	0/0	0/0	0/0	0/1	NA	NA	0/0	0/0	0/0	0/0	0/0	0/0	0/0	0/1	0/0	NA	0/0	0/0	0/0	NA	0/0	0/0	0/0	0/0	0/0	0/0	0/0	0/0	NA	NA
259766	137	C	T	38.5946	PASS	0/1	0/0	0/0	0/0	0/0	0/0	0/0	0/0	0/0	0/0	0/0	0/0	0/0	0/0	0/0	0/0	0/0	0/0	NA	NA	0/0	0/1	0/0	0/0	0/0	0/1	0/0	0/0	0/0	NA	0/1	0/0	0/1	NA	0/0	0/0	0/0	0/0	0/0	0/0	0/0	0/0	NA	0/0
295646	32	T	C	109	PASS	NA	0/0	0/0	NA	0/0	0/0	0/0	0/0	NA	NA	0/0	0/1	0/0	0/0	NA	0/0	NA	NA	0/0	0/0	NA	0/1	NA	0/1	0/1	NA	0/0	0/1	NA	NA	0/0	0/0	0/0	0/0	0/0	0/1	0/0	0/0	NA	0/0	0/0	NA	NA	NA
295646	43	A	G	361	PASS	NA	0/0	0/1	NA	0/0	NA	0/1	0/1	NA	NA	0/0	0/0	0/0	0/1	NA	0/0	NA	NA	0/0	0/0	NA	0/0	NA	0/0	0/0	NA	0/0	0/0	NA	0/0	0/0	0/0	0/0	0/1	0/0	0/0	0/0	0/0	NA	0/0	0/0	NA	NA	NA
295646	50	T	C	999	PASS	NA	1/1	0/1	NA	1/1	1/1	0/0	0/1	NA	NA	1/1	0/1	1/1	0/1	NA	0/1	NA	NA	1/1	1/1	NA	0/1	NA	0/1	0/1	NA	1/1	0/1	NA	0/1	0/1	1/1	1/1	0/0	1/1	0/1	1/1	1/1	NA	1/1	1/1	NA	NA	NA
295646	51	A	T	999	PASS	NA	1/1	1/1	NA	1/1	NA	1/1	1/1	NA	NA	1/1	0/1	1/1	NA	NA	1/1	NA	NA	1/1	1/1	NA	0/1	NA	0/1	0/1	NA	1/1	0/1	NA	0/1	0/1	1/1	1/1	1/1	0/1	0/1	1/1	1/1	NA	1/1	1/1	NA	NA	NA
295646	62	C	T	999	PASS	NA	1/1	1/1	NA	NA	NA	1/1	1/1	NA	NA	1/1	0/1	1/1	NA	NA	0/1	NA	NA	1/1	1/1	NA	0/1	NA	0/1	0/1	NA	1/1	0/1	NA	0/1	0/1	1/1	1/1	1/1	1/1	0/1	1/1	1/1	NA	1/1	1/1	NA	NA	NA
295646	82	C	A	55	PASS	NA	0/0	0/0	NA	0/0	0/0	0/0	0/0	NA	NA	0/0	0/1	0/0	0/0	NA	0/0	NA	NA	0/0	0/0	NA	0/1	NA	0/0	0/1	NA	0/0	0/1	NA	0/1	0/1	0/0	0/0	0/0	0/0	0/0	0/0	0/0	NA	0/0	0/0	NA	NA	NA
295646	130	T	A	999	PASS	NA	1/1	1/1	NA	1/1	NA	1/1	1/1	NA	NA	1/1	0/1	1/1	1/1	NA	1/1	NA	NA	1/1	1/1	NA	1/1	NA	0/1	1/1	NA	1/1	0/1	NA	0/1	0/1	1/1	1/1	1/1	1/1	0/1	1/1	1/1	NA	1/1	1/1	NA	NA	NA
301526	18	C	T	999	PASS	0/1	NA	1/1	1/1	1/1	0/1	NA	1/1	0/1	NA	1/1	1/1	1/1	1/1	1/1	1/1	1/1	NA	1/1	1/1	0/1	0/1	1/1	NA	0/1	0/1	NA	1/1	NA	1/1	0/1	0/1	NA	1/1	0/1	1/1	1/1	1/1	1/1	0/1	1/1	1/1	0/1	1/1
301526	51	A	G	359	PASS	0/0	NA	0/0	0/0	0/0	0/1	NA	0/0	0/0	NA	0/0	0/1	0/0	0/1	0/0	0/0	0/0	NA	0/0	0/1	0/0	0/0	0/0	NA	0/0	0/0	NA	0/0	NA	0/0	0/0	0/0	NA	0/1	0/1	NA	0/1	0/1	0/0	0/0	0/0	0/0	0/0	0/0
301526	89	G	A	216	PASS	0/0	NA	0/1	0/0	0/0	0/0	NA	0/1	0/0	NA	0/0	0/1	0/1	0/0	0/1	0/0	0/0	NA	0/1	0/0	0/0	0/0	0/0	NA	0/0	0/0	NA	0/0	NA	0/0	0/1	0/0	NA	0/0	0/0	0/0	0/0	0/0	0/0	NA	0/0	0/0	0/1	0/0
301526	107	G	T	82	PASS	0/0	NA	0/0	0/0	0/0	0/0	NA	0/0	0/0	NA	0/0	0/0	0/0	0/0	0/0	0/1	0/0	NA	0/0	0/0	0/0	0/0	NA	NA	0/0	0/0	NA	0/0	NA	0/0	0/0	0/0	NA	0/0	0/0	0/0	0/0	0/0	0/0	0/0	0/1	0/0	0/0	0/0
301526	119	C	T	130	PASS	0/1	NA	0/0	0/0	0/0	0/1	NA	0/0	0/1	NA	0/1	0/0	0/0	0/0	0/0	0/0	0/0	NA	0/0	0/0	0/0	0/1	0/0	NA	0/1	0/0	NA	0/0	NA	0/0	0/1	0/0	NA	0/0	0/0	0/0	0/0	0/0	0/0	0/1	0/0	0/0	0/0	0/0
326326	62	A	G	49.5516	PASS	0/0	NA	NA	0/0	0/0	0/0	0/0	0/0	0/1	0/0	0/1	0/0	0/0	0/0	0/0	0/0	0/0	NA	NA	0/0	0/1	NA	0/0	0/0	0/0	0/0	NA	NA	0/0	0/0	0/0	NA	NA	0/0	0/0	0/0	NA	0/0	0/0	0/0	0/1	NA	0/0	NA
326326	97	T	C	806	PASS	0/1	NA	NA	0/1	0/1	0/1	0/0	0/1	0/0	0/0	0/0	0/1	0/1	0/1	0/1	1/1	0/1	NA	NA	0/0	0/0	NA	0/1	0/0	0/0	0/1	NA	NA	0/1	0/0	0/1	NA	NA	0/1	0/1	0/1	NA	0/1	0/0	0/0	0/1	NA	0/0	NA
326326	106	G	A	531	PASS	0/0	NA	NA	0/1	0/1	0/1	0/1	0/0	1/1	0/0	0/0	0/1	0/1	0/1	0/1	0/1	0/1	NA	NA	0/0	0/1	NA	0/1	0/0	0/0	0/1	NA	0/1	0/0	0/1	0/0	NA	NA	0/0	0/0	1/1	NA	0/0	NA	0/0	1/1	NA	NA	NA
326326	114	G	A	453	PASS	0/0	NA	NA	0/1	0/1	0/0	0/0	0/0	0/0	0/1	0/1	0/1	0/0	0/0	0/1	0/0	0/1	NA	NA	0/0	0/0	NA	0/0	0/0	0/1	0/0	NA	0/0	0/0	0/1	0/1	NA	NA	0/1	0/0	0/0	NA	0/0	0/1	0/1	0/0	NA	0/0	NA
326326	127	G	C	55	PASS	0/0	NA	NA	0/0	0/0	0/0	0/0	0/0	0/0	0/0	0/0	0/0	0/0	0/0	0/0	0/0	0/0	NA	NA	0/0	NA	NA	0/0	0/0	0/0	0/0	NA	0/0	0/0	0/0	0/0	NA	NA	0/0	0/0	0/0	NA	0/0	0/0	0/0	0/0	NA	0/0	NA
332046	6	A	G	212	PASS	0/0	0/0	0/0	0/0	0/0	0/1	0/0	0/1	0/0	0/0	0/0	0/0	0/0	0/0	NA	0/0	0/0	0/1	NA	0/0	0/0	NA	0/0	NA	0/1	NA	0/0	0/1	0/0	0/1	0/0	NA	0/1	NA	0/1	0/0	NA	NA	0/0	0/1	0/0	0/0	0/1	0/1
332046	46	C	T	54	PASS	0/0	0/0	0/0	0/0	0/0	0/0	0/0	0/0	0/0	0/0	0/0	0/1	0/0	0/0	NA	0/0	0/0	0/0	NA	0/0	0/1	NA	0/0	NA	0/0	NA	0/0	0/0	0/0	0/0	0/0	NA	0/0	NA	0/0	0/0	NA	NA	0/0	0/0	0/1	0/1	0/1	0/0
332046	74	G	A	999	PASS	1/1	1/1	1/1	1/1	1/1	1/1	1/1	1/1	1/1	1/1	1/1	NA	1/1	1/1	NA	NA	1/1	1/1	NA	0/1	1/1	NA	1/1	NA	1/1	NA	1/1	1/1	1/1	1/1	1/1	NA	1/1	NA	1/1	1/1	NA	NA	1/1	1/1	1/1	NA	0/1	1/1
332046	94	T	C	999	PASS	1/1	1/1	1/1	1/1	1/1	0/1	1/1	1/1	0/1	1/1	1/1	0/1	1/1	1/1	NA	0/1	1/1	1/1	NA	0/1	1/1	NA	1/1	NA	1/1	NA	1/1	0/1	1/1	1/1	1/1	NA	1/1	NA	1/1	1/1	NA	NA	1/1	1/1	1/1	1/1	0/1	0/1
332046	118	T	C	999	PASS	1/1	1/1	1/1	1/1	1/1	1/1	1/1	NA	1/1	1/1	1/1	0/1	1/1	1/1	NA	NA	1/1	1/1	NA	0/1	1/1	NA	1/1	NA	1/1	NA	1/1	1/1	1/1	1/1	1/1	NA	1/1	NA	1/1	1/1	NA	NA	1/1	1/1	1/1	1/1	0/1	1/1
338286	20	C	G	36.1194	PASS	0/0	NA	NA	NA	NA	0/1	NA	NA	NA	NA	0/0	0/0	0/0	NA	NA	0/0	0/0	0/0	0/0	NA	0/0	0/0	NA	0/0	0/1	0/0	0/0	NA	NA	NA	0/0	0/0	0/0	0/0	0/0	0/0	0/0	0/0	0/0	0/1	0/0	NA	0/0	NA
338286	134	C	G	82	PASS	0/0	NA	NA	NA	NA	0/1	NA	NA	NA	NA	0/0	0/1	0/0	NA	NA	0/0	0/0	0/0	0/1	NA	0/0	0/0	NA	0/0	0/0	0/0	0/0	NA	NA	NA	0/0	0/0	0/0	NA	0/0	0/0	0/0	0/0	0/0	0/0	0/0	NA	0/1	NA
338286	139	T	G	301	PASS	0/0	NA	NA	NA	NA	0/1	NA	NA	NA	NA	NA	0/1	0/0	NA	NA	0/0	0/0	0/1	0/1	NA	0/0	0/0	NA	0/0	0/1	0/1	0/0	NA	NA	NA	0/0	0/0	0/1	NA	0/0	0/0	0/1	0/1	0/0	0/1	0/0	NA	0/1	NA
338886	4	A	G	631	PASS	NA	0/1	NA	NA	0/1	0/1	NA	NA	NA	NA	1/1	0/0	1/1	0/1	0/1	1/1	NA	0/1	1/1	NA	0/0	0/1	NA	0/0	1/1	NA	NA	NA	0/1	NA	1/1	0/0	0/1	NA	0/1	NA	NA	NA	NA	1/1	NA	0/1	1/1	NA
338886	8	G	A	181	PASS	NA	0/1	NA	NA	0/1	0/0	NA	NA	NA	NA	0/0	0/0	0/0	0/0	0/0	0/0	NA	0/0	0/1	NA	0/0	0/0	NA	0/0	0/1	NA	NA	NA	0/0	NA	0/1	0/0	0/1	NA	0/0	NA	NA	NA	NA	0/0	NA	0/0	0/0	NA
338886	82	T	C	507	PASS	NA	0/1	NA	NA	0/1	0/0	NA	NA	NA	NA	0/0	1/1	0/0	0/1	0/1	0/0	NA	0/1	0/0	NA	0/1	0/1	NA	1/1	0/0	NA	NA	NA	0/1	NA	0/0	1/1	0/1	NA	0/1	NA	NA	NA	NA	0/0	NA	0/1	0/0	NA
338886	112	G	A	170	PASS	NA	0/1	NA	NA	0/1	0/0	NA	NA	NA	NA	0/0	0/0	0/0	0/0	0/0	0/0	NA	0/0	0/1	NA	0/0	0/0	NA	0/0	0/1	NA	NA	NA	0/0	NA	0/1	0/0	0/1	NA	0/0	NA	NA	NA	NA	0/0	NA	0/0	0/0	NA
338886	118	G	A	385	PASS	NA	0/0	NA	NA	0/0	0/1	NA	NA	NA	NA	1/1	0/0	0/1	0/1	0/1	0/1	NA	0/0	0/0	NA	0/0	0/0	NA	0/0	0/0	NA	NA	NA	0/0	NA	0/1	0/0	0/0	NA	0/0	NA	NA	NA	NA	0/1	NA	0/1	0/1	NA
338886	126	T	C	489	PASS	NA	0/1	NA	NA	0/1	0/0	NA	NA	NA	NA	0/0	1/1	0/0	0/1	0/1	0/0	NA	0/1	0/0	NA	0/1	0/1	NA	1/1	0/0	NA	NA	NA	0/1	NA	0/0	1/1	0/1	NA	0/1	NA	NA	NA	NA	0/0	NA	0/1	0/0	NA
344206	19	C	T	231	PASS	0/0	0/0	0/1	0/1	0/0	0/1	0/0	0/0	0/0	0/0	0/0	0/0	NA	0/0	NA	NA	NA	0/0	0/0	0/0	NA	0/0	NA	0/0	0/0	NA	0/0	0/0	0/0	0/0	0/1	0/1	0/1	NA	0/0	0/1	0/0	0/0	NA	NA	0/0	0/0	NA	NA
344206	27	A	C	51	PASS	0/0	0/0	0/0	0/0	0/0	0/0	0/0	0/0	0/0	0/0	0/0	0/0	NA	0/0	NA	NA	NA	0/0	0/0	0/0	NA	0/0	NA	0/0	0/0	NA	0/0	0/0	0/0	0/0	0/0	0/0	0/0	NA	0/0	0/0	0/0	0/0	NA	NA	0/0	0/0	NA	NA
344206	35	G	A	136	PASS	0/0	0/0	0/1	0/0	0/0	0/0	0/0	0/1	0/0	0/0	0/0	0/0	NA	0/1	NA	NA	NA	0/0	0/0	0/1	NA	0/1	NA	0/0	0/0	NA	0/0	0/0	0/0	0/1	0/0	0/0	0/0	NA	0/0	0/0	0/0	0/1	NA	NA	0/0	0/0	NA	NA
344206	49	C	T	104	PASS	0/0	0/0	0/0	0/1	0/0	0/0	0/0	0/0	0/1	0/0	0/1	0/0	NA	0/0	NA	NA	NA	0/1	0/0	0/0	NA	0/0	NA	0/0	0/0	NA	0/1	0/0	0/0	0/0	0/0	0/0	0/0	NA	0/0	0/0	0/0	0/0	NA	NA	0/0	0/0	NA	NA
344206	59	T	C	192	PASS	0/0	0/0	0/1	0/0	0/1	0/0	0/0	0/1	0/0	0/1	0/0	0/0	NA	0/0	NA	NA	NA	0/1	0/0	0/0	NA	0/0	NA	0/0	0/0	NA	0/0	0/0	0/0	0/0	0/0	0/0	0/0	NA	0/0	0/0	0/0	0/0	NA	NA	0/0	0/1	NA	NA
344206	66	T	C	70	PASS	0/0	0/0	0/0	0/0	0/0	0/1	0/0	0/0	0/0	0/0	0/0	0/0	NA	0/0	NA	NA	NA	0/0	0/0	0/0	NA	0/1	NA	0/0	0/1	NA	0/1	0/0	0/0	0/0	0/0	0/0	0/0	NA	0/0	0/0	0/0	0/0	NA	NA	0/1	0/0	NA	NA
344206	72	T	A	70	PASS	0/0	0/0	0/0	0/0	0/0	0/1	0/0	0/0	0/0	0/0	0/0	0/0	NA	0/0	NA	NA	NA	0/0	0/0	0/0	NA	0/1	NA	0/0	0/1	NA	0/1	0/0	0/0	0/0	0/0	0/0	0/0	NA	0/0	0/0	0/0	0/0	NA	NA	0/1	0/0	NA	NA
344206	83	C	T	312	PASS	0/0	0/0	0/1	0/0	0/0	0/1	0/1	0/0	0/0	0/0	0/0	0/1	NA	0/0	NA	NA	NA	0/0	0/0	0/1	NA	0/1	NA	0/1	0/1	NA	0/1	0/0	0/1	0/0	0/0	0/0	0/0	NA	0/1	0/1	0/0	0/0	NA	NA	0/1	0/0	NA	NA
344206	98	C	T	74	PASS	0/0	0/0	0/0	0/0	0/0	0/0	0/0	0/0	0/1	0/0	0/1	0/0	NA	0/0	NA	NA	NA	0/1	0/0	0/0	NA	0/0	NA	0/0	0/0	NA	0/1	0/0	0/0	0/0	0/0	0/0	0/0	NA	0/0	0/0	0/0	0/0	NA	NA	0/0	0/0	NA	NA
344206	104	T	C	184	PASS	0/0	0/1	0/1	0/0	0/0	0/1	0/0	0/0	0/0	0/0	0/0	0/0	NA	0/0	NA	NA	NA	0/1	0/0	0/0	NA	0/0	NA	0/0	0/0	NA	0/0	0/0	0/1	0/0	0/0	0/0	0/0	NA	0/0	0/0	0/0	0/0	NA	NA	0/0	0/0	NA	NA
344206	121	C	T	176	PASS	0/0	0/0	0/0	0/0	0/0	0/0	0/0	0/1	0/0	0/0	0/0	0/0	NA	0/0	NA	NA	NA	0/1	0/0	0/1	NA	0/0	NA	0/0	0/0	NA	0/0	0/1	0/0	0/0	0/0	0/1	0/1	NA	0/0	0/0	0/1	0/0	NA	NA	0/0	0/0	NA	NA
344206	128	C	T	282	PASS	0/0	0/0	0/1	0/1	0/0	0/1	0/0	0/0	0/0	0/0	0/0	0/0	NA	0/0	NA	NA	NA	0/0	0/1	0/0	NA	0/0	NA	0/0	0/0	NA	0/0	0/0	0/0	0/0	0/1	0/1	0/1	NA	0/0	0/1	0/1	0/0	NA	NA	0/0	0/0	NA	NA
344206	131	T	C	125	PASS	0/1	0/0	0/0	0/0	0/0	0/0	0/1	0/1	0/0	0/0	0/0	0/0	NA	0/0	NA	NA	NA	0/0	0/0	0/1	NA	0/0	NA	0/0	NA	NA	0/0	0/0	0/0	0/0	0/0	0/0	0/0	NA	NA	0/0	0/0	0/1	NA	NA	0/0	0/0	NA	NA
344206	135	G	A	43.636	PASS	0/0	0/0	0/0	0/0	0/0	0/0	0/0	0/0	0/0	0/0	0/0	0/0	NA	0/0	NA	NA	NA	0/1	0/0	0/0	NA	0/0	NA	0/0	0/0	NA	0/0	0/0	0/0	0/0	0/0	0/0	0/0	NA	0/0	0/0	0/0	0/0	NA	NA	0/0	0/1	NA	NA
360846	7	C	A	75	PASS	0/0	0/0	0/0	0/0	0/0	0/0	0/0	0/0	0/0	0/0	0/0	0/0	0/0	0/0	0/1	0/0	0/1	0/0	0/0	0/0	0/1	0/1	0/0	0/0	0/0	0/0	0/0	0/0	0/0	0/0	0/0	0/0	0/0	0/0	0/0	0/0	0/0	0/0	0/0	0/0	0/0	0/0	0/0	NA
360846	114	T	C	999	PASS	1/1	0/1	1/1	0/1	0/1	1/1	0/1	0/1	1/1	1/1	0/1	0/1	0/1	1/1	0/1	0/1	0/1	1/1	1/1	0/1	0/1	0/1	1/1	0/1	1/1	0/1	0/1	1/1	0/1	1/1	0/1	0/1	0/1	1/1	1/1	0/1	1/1	1/1	0/0	1/1	1/1	0/1	0/1	NA
360846	115	G	A	347	PASS	0/0	0/1	0/0	0/0	0/0	0/0	0/0	0/0	0/0	0/0	0/0	0/0	0/0	0/0	0/1	0/0	0/1	0/0	0/0	0/0	0/1	0/1	0/0	0/1	0/0	0/1	0/1	0/1	0/0	0/1	0/1	0/1	0/1	0/0	0/0	0/1	0/0	0/0	0/0	0/0	0/0	0/1	0/0	NA
362526	15	A	C	103	PASS	0/0	0/0	0/0	0/0	0/1	0/0	0/0	0/0	0/0	0/0	0/0	0/0	0/0	0/0	0/0	0/0	0/0	0/0	0/0	0/0	0/0	0/0	0/0	0/1	0/0	0/0	0/0	0/0	0/0	0/1	0/0	0/0	0/0	0/0	0/0	0/1	0/0	0/0	0/0	0/0	0/0	0/0	0/0	0/0
362526	22	G	A	999	PASS	0/0	0/1	0/0	0/0	0/1	0/0	0/0	0/1	0/0	0/0	0/0	0/0	0/0	0/1	0/0	0/0	0/1	0/0	0/1	0/0	0/0	0/1	0/0	0/1	0/1	0/0	0/1	0/1	0/1	0/0	0/1	0/1	0/1	0/1	0/1	0/0	0/1	0/1	0/1	0/1	0/1	0/0	0/0	0/1
362526	27	T	A	611	PASS	0/0	0/0	0/0	0/0	0/0	0/1	0/0	0/1	0/0	0/1	0/0	0/0	0/1	0/0	0/1	0/1	0/1	0/0	0/0	0/0	0/1	0/0	0/0	0/0	0/0	0/1	0/0	0/1	0/0	0/0	0/0	0/0	0/0	0/0	0/0	0/0	0/1	0/1	0/0	0/0	0/0	0/0	0/0	0/0
362526	38	C	T	730	PASS	0/0	0/0	0/0	0/0	0/0	0/1	0/1	0/0	0/1	0/1	0/0	0/0	0/1	0/0	0/0	0/0	0/0	0/0	0/0	0/0	0/0	0/0	0/0	0/0	0/0	0/1	0/0	0/0	0/0	0/1	0/0	0/0	0/0	0/1	0/0	0/0	0/0	0/0	0/0	0/0	0/0	0/1	0/1	0/0
362526	48	G	T	86	PASS	0/0	0/0	0/0	0/0	0/0	0/0	0/0	0/1	0/0	0/0	0/0	0/0	0/1	0/0	0/0	0/0	0/1	0/1	0/0	0/0	0/0	0/0	0/0	0/0	0/0	0/0	0/0	0/0	0/0	0/0	0/0	0/1	0/0	0/0	0/0	0/0	0/0	0/0	0/0	0/0	0/0	0/0	0/0	0/0
362526	65	C	G	999	PASS	0/1	0/0	0/1	0/1	0/0	0/1	0/1	0/0	0/1	0/0	0/1	0/0	0/0	0/1	0/0	0/0	0/0	0/1	0/1	0/1	0/1	0/1	0/1	0/1	0/1	0/1	0/0	0/0	0/0	0/0	0/1	0/0	0/1	0/0	0/0	0/1	0/1	0/1	0/1	0/0	0/0	0/1	0/1	0/0
362526	109	C	G	999	PASS	0/0	0/1	0/1	0/1	0/1	0/1	0/1	0/0	0/1	0/1	0/1	0/1	0/1	0/1	0/1	0/0	0/0	0/1	0/0	0/1	0/0	0/0	0/1	0/0	0/0	0/1	0/0	0/0	0/1	0/0	0/1	0/1	0/0	0/1	0/0	0/0	0/0	0/0	0/1	0/0	0/0	0/1	1/1	0/0
362526	114	C	G	676	PASS	0/0	0/1	0/0	0/0	0/0	0/0	0/0	0/1	0/0	0/0	0/0	0/0	0/0	0/0	0/0	0/0	0/0	0/0	0/0	0/0	0/0	0/1	0/0	0/1	0/0	0/0	0/1	0/1	0/1	0/0	0/1	0/1	0/1	0/1	0/1	0/0	0/1	0/1	0/1	0/1	0/1	0/0	0/0	0/1
362526	117	G	A	300	PASS	0/0	0/0	0/0	0/0	0/0	0/1	0/0	0/0	0/0	0/1	0/0	0/0	0/0	0/0	0/0	0/1	0/1	0/0	0/0	0/0	0/1	0/0	0/0	0/1	0/0	0/1	0/0	0/1	0/0	0/0	0/0	0/0	0/0	0/0	0/0	0/0	0/1	0/1	0/0	0/0	0/0	0/0	0/0	0/0
374286	6	A	T	999	PASS	0/1	0/0	0/0	0/0	1/1	0/1	0/1	0/1	1/1	0/1	NA	0/1	0/0	NA	0/1	0/0	0/0	NA	0/1	1/1	1/1	0/1	1/1	0/1	0/1	1/1	1/1	0/0	1/1	NA	1/1	1/1	1/1	0/1	1/1	1/1	1/1	0/1	0/1	0/1	0/1	0/1	0/0	1/1
374286	16	T	A	194	PASS	0/0	0/0	0/0	0/1	0/0	0/0	0/0	0/1	0/0	0/0	NA	0/0	1/1	NA	0/0	0/0	0/0	NA	0/1	0/0	0/0	0/0	0/0	0/0	0/0	0/0	0/0	0/0	0/0	0/0	0/0	0/0	0/0	0/0	0/0	0/0	0/0	0/0	0/0	0/0	0/0	0/1	0/0	0/0
374286	57	G	A	199	PASS	0/0	0/0	0/0	0/1	0/0	0/0	0/0	0/1	0/0	0/0	NA	0/0	1/1	NA	0/0	0/0	0/0	NA	0/1	0/0	0/0	0/0	0/0	0/0	0/0	0/0	0/0	0/0	0/0	0/0	0/0	0/0	0/0	0/0	0/0	0/0	0/0	0/0	0/0	0/0	0/0	0/1	0/0	0/0
374286	118	C	T	999	PASS	0/1	1/1	0/1	0/1	0/0	0/1	0/0	0/0	0/0	0/0	NA	0/0	0/0	NA	0/1	1/1	1/1	NA	0/0	0/1	0/0	0/1	0/0	0/0	0/0	0/0	0/0	0/0	0/0	0/0	0/0	0/0	0/0	0/0	0/0	0/0	0/0	0/1	0/1	0/0	0/0	0/0	1/1	0/0
374286	136	G	T	689	PASS	0/0	0/0	0/1	0/0	NA	0/1	0/1	0/1	0/0	0/0	NA	0/1	0/0	NA	0/0	0/0	0/0	NA	0/0	0/0	0/0	0/0	0/0	0/1	0/1	0/0	0/0	0/1	0/0	0/0	0/0	0/0	0/0	0/1	0/0	0/0	0/0	0/1	0/0	0/0	0/1	0/0	0/0	0/0
410126	20	G	T	999	PASS	0/0	0/1	0/1	0/1	0/1	0/1	0/1	0/1	0/1	0/0	0/1	0/1	0/0	0/1	0/0	0/1	0/0	0/0	0/1	0/0	0/1	0/0	0/0	0/0	0/1	0/1	0/0	0/0	0/0	0/0	0/0	0/0	0/1	NA	0/0	0/1	0/1	0/0	0/1	0/1	0/0	0/1	0/0	0/0
410126	39	G	C	999	PASS	0/1	0/1	0/1	0/0	0/0	0/1	0/1	0/1	0/1	0/1	0/1	0/1	0/1	0/1	0/1	0/1	0/1	0/1	0/1	0/1	0/1	0/1	0/0	0/0	0/1	0/1	0/1	0/0	0/1	NA	0/1	0/1	0/1	NA	0/1	0/1	0/0	0/1	0/1	0/1	0/1	0/1	0/1	0/0
410126	63	T	A	65	PASS	0/0	0/0	0/0	0/0	0/0	0/0	0/0	0/0	0/0	0/0	0/1	0/0	0/1	0/0	0/1	0/0	0/0	0/0	0/0	0/0	0/0	0/0	0/0	0/0	0/0	0/0	0/0	0/0	0/0	0/0	0/0	0/0	0/0	NA	0/0	0/1	0/0	0/0	0/0	0/0	0/0	0/0	0/0	0/0
410126	102	G	A	59	PASS	0/0	0/0	0/0	0/0	0/1	0/0	0/0	0/0	0/0	0/0	0/0	0/0	0/0	0/0	0/0	0/1	0/0	0/0	0/0	0/0	0/1	0/0	0/0	0/0	0/1	0/0	0/0	0/0	0/0	0/0	0/1	0/0	0/0	NA	0/1	0/0	0/0	0/0	0/0	0/0	0/0	0/0	0/0	0/0
410126	127	G	A	173	PASS	0/0	0/0	0/0	0/0	0/1	0/1	0/1	0/0	0/1	0/0	0/0	0/0	0/0	0/0	0/1	0/1	0/0	0/0	0/0	0/0	0/0	0/0	0/0	0/0	0/0	0/0	0/0	0/1	0/1	0/0	0/1	0/0	0/0	NA	0/1	0/0	0/0	0/0	0/0	0/0	0/1	0/0	0/0	0/1
410126	136	G	A	56	PASS	NA	0/0	0/0	0/0	0/0	0/0	0/0	0/0	0/0	0/0	0/0	0/0	0/1	0/0	0/0	0/0	0/0	0/0	0/0	0/0	0/0	0/0	0/0	0/0	0/0	0/0	0/1	0/0	0/0	0/0	0/0	0/0	0/0	NA	0/1	0/0	0/0	0/0	0/0	0/0	0/0	0/0	0/0	0/0
413646	38	C	G	975	PASS	1/1	0/1	0/1	NA	NA	0/1	1/1	1/1	0/0	1/1	0/0	1/1	0/1	NA	NA	0/1	0/1	NA	1/1	0/1	0/1	0/1	0/1	NA	NA	1/1	0/1	NA	0/1	NA	NA	1/1	0/1	NA	0/0	NA	1/1	0/1	NA	0/1	0/0	0/1	1/1	NA
413646	68	A	G	96	PASS	0/0	0/0	0/0	NA	NA	0/1	0/0	0/0	0/0	0/0	0/0	0/1	0/0	NA	NA	0/0	0/0	NA	0/0	0/0	0/1	0/0	0/1	NA	NA	0/1	0/1	0/1	0/0	NA	NA	0/0	0/1	NA	0/0	NA	0/1	0/0	NA	0/0	0/0	0/0	0/0	NA
413646	95	G	A	279	PASS	0/0	0/1	0/1	NA	NA	0/0	0/0	0/0	0/1	0/0	0/0	0/0	0/0	NA	NA	0/1	0/1	NA	0/0	0/0	0/0	0/0	0/0	NA	NA	0/0	0/1	NA	0/0	NA	NA	0/0	0/0	NA	0/0	NA	0/1	0/0	NA	0/1	0/0	0/1	0/0	NA
416326	30	A	T	999	PASS	1/1	1/1	1/1	0/1	1/1	1/1	1/1	1/1	0/1	0/1	0/1	0/1	1/1	1/1	NA	0/1	1/1	1/1	1/1	1/1	0/1	0/1	1/1	1/1	1/1	1/1	1/1	NA	NA	1/1	0/1	0/1	0/1	1/1	0/1	1/1	0/1	1/1	1/1	1/1	1/1	0/1	0/1	1/1
416326	54	A	G	999	PASS	1/1	1/1	1/1	0/1	1/1	1/1	1/1	1/1	0/1	0/1	0/1	0/1	1/1	1/1	NA	0/1	1/1	1/1	1/1	1/1	0/1	0/1	1/1	1/1	1/1	1/1	1/1	NA	NA	1/1	0/1	0/1	0/1	1/1	1/1	1/1	0/1	1/1	1/1	1/1	1/1	1/1	0/1	1/1
416326	55	C	T	279	PASS	0/0	0/0	0/0	0/1	0/0	0/0	0/0	0/0	0/1	0/1	0/1	0/0	0/0	0/0	NA	0/0	0/0	0/0	0/0	0/0	0/1	0/1	0/0	0/0	0/0	0/0	0/0	NA	NA	0/0	0/1	0/1	0/0	0/0	0/1	0/0	0/1	0/0	0/0	0/0	0/0	0/1	0/1	0/0
423206	20	G	A	32.1843	PASS	0/0	0/0	0/0	0/0	0/0	0/0	0/0	0/1	0/0	0/0	0/0	0/0	0/0	0/0	0/0	0/0	0/0	0/1	0/0	0/0	0/0	0/0	0/0	0/0	0/1	0/0	0/0	0/0	0/0	0/0	0/0	0/0	0/0	0/0	0/0	0/0	0/0	0/0	0/0	0/0	0/1	0/0	0/0	0/0
423206	29	G	T	66	PASS	0/0	0/0	0/0	0/0	0/0	0/0	0/0	0/0	0/0	0/0	0/0	0/0	0/0	0/0	0/0	0/0	0/0	0/0	0/0	0/0	0/0	0/0	0/0	0/0	0/0	0/0	0/0	0/0	0/0	0/0	0/0	0/0	0/0	0/0	0/0	0/0	0/0	0/0	0/0	0/0	0/0	0/0	0/1	0/0
423206	33	C	T	775	PASS	0/0	0/0	0/1	0/1	0/0	0/0	0/1	0/1	0/1	0/1	0/1	0/1	0/0	0/0	0/1	0/0	0/1	0/0	0/1	0/1	0/0	0/1	0/0	0/0	0/1	0/1	0/1	0/0	0/1	0/0	0/0	0/1	0/1	0/1	0/0	0/1	0/1	0/0	0/1	0/0	0/0	0/1	0/0	0/0
423206	45	G	A	39.2782	PASS	0/0	0/0	0/0	0/0	0/0	0/0	0/0	0/0	0/0	0/0	0/0	0/0	0/0	0/0	0/0	0/0	0/0	0/0	0/1	0/0	0/0	0/0	0/0	0/0	0/0	0/0	0/0	0/0	0/1	0/0	0/0	0/0	0/1	0/0	0/0	0/0	0/0	0/0	0/0	0/0	0/1	0/0	0/0	0/0
423206	61	G	A	147	PASS	0/0	0/0	0/0	0/0	0/0	0/0	0/0	0/0	0/0	0/0	0/0	0/0	0/1	0/0	0/0	0/0	0/0	0/0	0/0	0/0	0/0	0/0	0/0	0/0	0/0	0/0	0/0	0/0	0/0	0/0	0/0	0/1	0/0	0/0	0/0	0/0	0/0	0/0	0/0	0/1	0/0	0/0	0/0	0/1
423206	65	T	C	908	PASS	0/1	0/0	0/1	0/1	0/0	0/0	0/1	0/1	0/1	0/1	0/1	0/1	0/0	0/0	0/1	0/0	0/1	0/0	0/1	0/1	0/1	0/1	0/0	0/0	0/1	0/1	0/1	0/0	0/1	0/0	0/0	0/1	0/1	0/1	0/0	0/1	0/1	0/0	0/1	0/0	0/0	0/1	0/0	0/0
423206	80	C	T	31.7088	PASS	0/0	0/0	0/1	0/0	0/0	0/0	0/0	0/0	0/0	0/0	0/0	0/0	0/0	0/0	0/0	0/0	0/0	0/0	0/0	0/0	0/1	0/0	0/0	0/0	0/0	0/0	0/0	0/0	0/0	0/0	0/0	0/0	0/0	0/0	0/0	0/0	0/0	0/0	0/0	0/0	0/0	0/0	0/0	0/1
423206	85	G	A	158	PASS	0/1	0/0	0/0	0/0	0/0	0/0	0/0	0/0	0/0	0/0	0/0	0/0	0/0	0/1	0/0	0/1	0/0	0/0	0/0	0/0	0/0	0/1	0/1	0/0	0/0	0/0	0/1	0/0	0/0	0/0	0/0	0/0	0/0	0/0	0/0	0/0	0/0	0/1	0/0	0/0	0/0	0/0	0/0	0/0
423206	90	G	A	79	PASS	0/1	0/0	0/0	0/0	0/1	0/0	0/1	0/0	0/0	0/0	0/1	0/0	0/0	0/0	0/0	0/0	0/0	0/0	0/0	0/0	0/0	0/0	0/0	0/0	0/0	0/0	0/0	0/1	0/0	0/0	0/0	0/0	0/0	0/0	0/0	0/0	0/0	0/0	0/0	0/0	0/0	0/0	0/0	0/0
423206	117	C	T	999	PASS	0/0	0/0	0/0	0/1	0/1	0/0	0/0	0/1	0/0	0/0	0/1	0/0	0/1	0/1	0/1	0/1	0/1	0/1	0/1	0/1	0/1	0/1	0/1	0/1	0/1	0/0	0/1	1/1	0/0	0/0	0/1	0/0	0/1	0/1	0/0	0/0	0/1	0/0	0/1	0/1	0/1	0/1	0/0	0/0
423206	118	G	A	99	PASS	0/0	0/0	0/0	0/0	0/0	0/0	0/0	0/0	0/0	0/0	0/0	0/0	0/1	0/0	0/0	0/0	0/0	0/0	0/0	0/0	0/0	0/0	0/0	0/0	0/0	0/0	0/0	0/0	0/0	0/0	0/0	0/1	0/0	0/0	0/0	0/0	0/0	0/0	0/0	0/1	0/0	0/0	0/0	0/1
423206	129	G	A	270	PASS	0/0	0/0	0/0	0/0	0/0	0/0	0/0	0/0	0/0	0/0	0/0	0/0	0/0	0/0	0/0	0/1	0/1	0/1	0/1	0/0	0/0	0/1	0/1	0/0	0/0	0/0	0/0	0/0	0/1	0/0	0/0	0/0	0/1	0/0	0/0	0/0	0/0	0/1	0/0	0/0	0/1	0/0	0/0	0/0
429566	29	A	G	999	PASS	0/1	0/1	0/1	0/1	0/1	0/1	0/0	0/1	0/1	0/0	0/1	0/1	0/1	0/1	0/1	0/1	0/1	0/1	0/1	0/1	0/1	0/0	0/1	0/0	0/1	0/1	0/1	NA	0/1	NA	0/0	0/1	0/1	0/0	0/1	0/1	0/1	0/1	0/0	0/1	0/1	0/1	0/1	0/1
429566	120	T	A	659	PASS	0/1	0/1	0/0	0/0	0/1	0/1	0/0	0/0	0/1	0/0	0/1	0/1	0/1	0/1	0/1	0/0	0/1	0/0	0/1	0/0	0/0	0/0	0/0	0/0	0/1	0/1	0/0	NA	0/1	NA	0/0	0/1	0/0	0/0	0/1	0/1	0/1	0/0	0/0	0/1	0/1	0/0	0/0	0/0
429566	121	A	C	179	PASS	0/0	0/0	0/0	0/0	0/1	0/0	0/0	0/0	0/0	0/0	0/1	0/0	0/1	0/0	0/0	0/1	0/0	0/0	0/0	0/1	0/0	0/0	0/1	0/0	0/0	0/0	0/0	NA	0/0	NA	0/0	0/0	0/0	0/0	0/0	0/0	0/0	0/0	0/0	0/0	0/0	0/0	0/0	0/0
429886	12	T	A	999	PASS	0/1	0/1	1/1	1/1	0/1	0/1	0/1	0/1	0/1	NA	1/1	0/1	1/1	NA	NA	0/1	1/1	1/1	0/1	0/1	0/1	0/1	0/1	1/1	0/0	1/1	1/1	1/1	1/1	0/1	0/1	0/1	1/1	0/1	1/1	0/1	1/1	1/1	1/1	1/1	1/1	1/1	0/1	1/1
430886	6	G	C	147	PASS	NA	0/0	0/0	NA	0/0	0/0	NA	NA	NA	NA	0/0	0/0	NA	NA	0/0	0/1	NA	0/1	NA	0/1	0/1	0/0	0/0	0/0	NA	NA	0/1	NA	0/0	0/0	NA	0/1	0/1	NA	NA	0/1	NA	NA	0/1	0/1	NA	0/0	0/0	NA
430886	11	G	A	175	PASS	NA	0/1	0/0	NA	0/0	0/0	NA	NA	NA	NA	0/0	0/0	NA	NA	0/0	0/1	NA	0/1	NA	0/1	0/1	0/0	0/0	0/0	NA	NA	0/1	NA	0/1	0/0	NA	0/1	0/1	NA	NA	0/0	NA	NA	0/1	0/1	NA	0/0	0/0	NA
430886	15	A	T	221	PASS	NA	0/1	0/0	NA	0/0	0/0	NA	NA	NA	NA	0/0	0/0	NA	NA	0/0	0/1	NA	0/1	NA	0/1	0/1	0/0	0/0	0/0	NA	NA	0/1	NA	0/1	0/0	NA	0/1	0/1	NA	NA	0/0	NA	NA	0/1	0/1	NA	0/1	0/0	NA
430886	16	A	T	80	PASS	NA	0/1	0/0	NA	0/0	0/0	NA	NA	NA	NA	0/0	0/0	NA	NA	0/0	0/1	NA	0/0	NA	0/1	0/1	0/0	0/0	0/0	NA	NA	0/0	NA	0/1	0/0	NA	0/1	0/1	NA	NA	0/0	NA	NA	0/1	0/1	NA	0/0	0/0	NA
430886	96	T	C	852	PASS	NA	0/1	0/1	NA	1/1	0/1	NA	NA	NA	NA	1/1	0/1	NA	NA	0/0	1/1	NA	0/1	NA	NA	1/1	1/1	1/1	0/1	NA	NA	0/1	NA	1/1	1/1	NA	1/1	0/1	NA	NA	1/1	NA	NA	NA	1/1	NA	0/1	0/1	NA
430886	127	T	C	489	PASS	NA	0/0	0/0	NA	0/0	0/0	NA	NA	NA	NA	0/1	0/0	NA	NA	0/0	0/1	NA	0/1	NA	0/0	0/1	0/1	0/0	0/1	NA	NA	0/1	NA	0/1	0/1	NA	0/0	0/1	NA	NA	0/0	NA	NA	0/1	0/0	NA	0/1	0/1	NA
7567	13	C	A	35.8015	PASS	0/0	0/0	0/0	0/0	0/0	0/0	0/0	0/0	0/0	0/1	0/0	0/0	0/0	0/0	0/0	0/0	0/0	0/0	0/0	0/0	0/0	0/1	0/0	0/0	0/0	0/0	0/0	0/0	0/0	0/0	0/0	0/1	0/0	0/0	0/0	0/1	0/0	0/0	0/0	0/0	0/0	0/0	0/0	0/0
7567	20	C	T	123	PASS	0/0	0/0	0/0	0/0	0/0	0/0	0/0	0/1	0/0	0/0	0/0	0/0	0/0	0/0	0/0	0/0	0/0	0/0	0/0	0/0	0/0	0/0	0/0	0/0	0/0	0/1	0/1	0/0	0/0	0/0	0/0	0/0	0/0	0/0	0/1	0/0	0/0	0/0	0/0	0/0	0/0	0/0	0/0	0/0
7567	33	C	T	883	PASS	0/1	0/0	0/1	0/0	0/1	0/0	0/0	0/0	0/0	0/1	0/0	0/0	0/0	0/0	0/0	0/1	0/1	0/0	0/0	0/1	0/1	0/0	0/1	0/1	0/0	0/1	0/0	0/0	0/0	0/0	0/0	0/0	0/1	0/0	0/0	0/1	0/0	0/1	0/1	0/1	0/0	0/0	0/0	0/1
7567	64	T	C	320	PASS	0/0	0/0	0/0	0/0	0/0	0/0	0/0	0/0	0/0	0/0	0/0	0/0	0/0	0/0	0/0	0/0	0/0	0/0	0/0	0/0	0/0	0/0	0/0	0/0	0/0	0/0	0/0	0/0	0/0	0/1	0/0	0/0	0/0	0/1	0/1	0/0	0/0	0/0	0/0	0/0	0/0	0/0	0/0	0/0
7567	116	A	T	190	PASS	0/0	0/0	0/0	0/0	0/0	0/0	0/0	0/0	0/0	0/0	0/0	0/0	0/0	0/0	0/0	0/0	0/0	0/1	0/0	0/0	0/0	0/0	0/0	0/0	0/0	0/0	0/0	0/0	0/0	0/1	0/0	0/0	0/0	0/0	0/0	0/0	0/0	0/0	0/0	0/0	0/0	0/1	0/0	0/0
7567	121	G	A	83	PASS	0/0	0/0	0/0	0/0	0/0	0/0	0/0	0/0	0/0	0/0	0/0	0/0	0/0	0/0	0/0	0/0	0/0	0/1	0/0	0/0	0/0	0/0	0/0	0/0	0/0	0/0	0/0	0/0	0/0	0/0	0/1	0/0	0/0	0/0	0/0	0/0	0/0	0/0	0/0	0/0	0/0	0/1	0/0	0/0
7567	129	T	G	35.4289	PASS	0/0	0/0	0/0	0/0	0/0	0/0	0/0	0/0	0/0	0/1	0/0	0/0	0/0	0/0	0/0	0/0	0/0	0/0	0/0	0/0	0/0	0/1	0/0	0/0	0/0	0/0	0/1	0/0	0/0	0/0	0/0	0/1	0/0	0/0	0/0	0/0	0/0	0/0	0/0	0/0	0/0	0/0	0/0	0/0
7567	135	G	T	999	PASS	0/1	0/1	0/1	0/1	0/0	0/1	0/1	0/1	0/1	0/0	0/1	0/1	0/1	0/1	0/0	0/1	0/0	0/1	0/1	0/1	0/0	0/1	0/1	0/1	0/1	0/0	0/1	0/0	0/0	0/0	0/0	0/1	0/1	0/1	0/1	0/0	0/1	0/1	0/0	0/1	0/0	0/1	0/1	0/1
14247	16	C	T	234	PASS	NA	0/0	0/0	0/0	0/0	0/1	0/1	0/0	0/0	0/0	0/1	0/1	NA	0/0	0/0	0/0	NA	0/0	0/1	0/0	0/0	0/0	0/0	0/0	NA	0/0	NA	0/0	0/0	NA	0/1	0/0	0/0	0/1	0/0	0/0	0/0	NA	0/1	0/0	0/0	0/1	0/0	0/0
14247	23	T	C	999	PASS	NA	0/1	1/1	0/1	0/1	1/1	1/1	1/1	0/1	1/1	0/1	1/1	NA	1/1	1/1	1/1	NA	0/1	1/1	1/1	1/1	1/1	1/1	0/1	NA	0/1	NA	0/1	1/1	NA	1/1	1/1	1/1	1/1	1/1	0/1	1/1	NA	1/1	1/1	1/1	0/1	1/1	1/1
14247	50	C	T	44.5405	PASS	NA	0/0	0/0	0/1	0/0	0/0	0/0	0/0	0/0	0/0	0/0	0/0	NA	0/0	0/0	0/0	NA	0/1	0/0	0/0	0/0	0/0	0/0	0/0	NA	0/0	NA	0/0	0/0	NA	0/0	0/0	0/0	0/0	0/0	0/0	0/0	NA	0/0	0/0	0/0	0/1	0/0	0/0
14247	101	C	A	51	PASS	NA	0/0	0/0	0/0	0/0	0/0	0/0	0/0	0/0	0/0	0/0	0/0	NA	0/0	0/0	0/1	NA	0/0	0/0	0/0	0/0	0/1	0/0	0/0	NA	0/0	NA	0/0	0/0	NA	0/0	0/0	0/0	0/0	0/0	0/0	0/0	NA	0/0	0/0	0/0	0/0	0/0	0/0
14247	122	T	C	196	PASS	NA	0/0	0/0	0/0	0/0	0/0	0/0	0/1	0/0	0/0	0/1	0/0	NA	0/1	0/1	0/0	NA	0/0	0/0	0/1	0/0	0/0	0/0	0/0	NA	0/0	NA	0/0	0/0	NA	0/0	0/0	0/1	0/0	0/0	0/0	0/0	NA	0/0	0/0	0/0	0/0	0/0	NA
14247	127	C	T	115	PASS	NA	0/0	0/0	0/0	0/0	0/0	0/0	0/1	0/0	0/0	0/1	0/0	NA	0/0	0/0	0/0	NA	0/0	0/0	0/0	0/0	0/0	0/0	0/0	NA	0/0	NA	0/0	0/1	NA	0/0	0/1	0/0	0/0	0/1	0/0	0/0	NA	0/0	0/1	0/0	0/0	0/0	0/0
32047	5	C	G	32.6544	PASS	0/0	0/0	0/1	0/0	0/0	0/0	0/0	0/0	0/0	NA	0/0	0/0	0/0	0/0	NA	0/0	0/0	0/0	0/0	0/0	0/0	0/1	0/0	0/0	0/0	NA	0/1	NA	0/0	NA	0/0	NA	0/0	0/1	NA	0/0	0/0	0/0	0/0	NA	0/0	0/0	0/0	0/0
32047	7	A	C	192	PASS	0/0	0/1	0/0	0/0	0/0	0/1	0/1	0/1	0/0	NA	0/1	0/0	0/0	0/0	NA	0/0	0/1	0/0	0/0	0/0	0/0	0/0	0/0	0/0	0/0	NA	0/1	NA	0/0	NA	0/0	NA	0/0	0/0	NA	0/0	0/0	0/1	0/0	NA	0/1	0/0	0/1	0/0
32047	21	A	T	473	PASS	0/0	0/1	0/0	0/0	0/0	0/1	0/0	0/1	0/0	NA	0/1	0/0	0/0	0/1	NA	0/1	0/1	0/0	0/0	0/0	0/0	0/0	0/0	0/0	0/0	NA	0/1	NA	0/1	NA	0/0	NA	0/0	0/0	NA	0/0	0/1	0/1	0/1	NA	0/1	0/1	0/1	0/0
32047	30	T	A	35.2639	PASS	0/0	0/0	0/0	0/0	0/0	0/1	0/0	0/0	0/1	NA	0/0	0/0	0/0	0/0	NA	0/0	0/0	0/1	0/0	0/0	0/0	0/0	0/0	0/0	0/0	NA	0/0	NA	0/0	NA	0/0	NA	0/1	0/0	NA	0/0	0/0	0/0	0/1	NA	0/0	0/0	0/1	0/0
32047	49	A	T	32.6036	PASS	0/0	0/0	0/1	0/0	0/0	0/0	0/0	0/0	0/0	NA	0/0	0/0	0/0	0/0	NA	0/0	0/0	0/0	0/0	0/0	0/0	0/1	0/0	0/0	0/0	NA	0/1	NA	0/0	NA	0/0	NA	0/0	0/1	NA	0/0	0/0	0/0	0/0	NA	0/0	0/0	0/0	0/0
32047	54	A	G	144	PASS	0/0	0/1	0/0	0/0	0/0	0/1	0/0	0/0	0/1	NA	0/0	0/0	0/0	0/0	NA	0/0	0/0	NA	0/0	0/0	0/0	0/1	0/0	0/0	0/0	NA	0/0	NA	0/0	NA	0/0	NA	0/0	0/0	NA	0/0	0/1	0/0	0/0	NA	0/1	0/0	0/0	0/1
32047	73	C	T	210	PASS	0/0	0/0	0/0	0/0	0/0	0/0	0/0	0/0	0/0	NA	0/0	0/0	0/0	0/0	NA	0/0	0/1	0/0	0/0	0/0	0/1	0/0	0/0	0/0	0/0	NA	0/0	NA	0/0	NA	0/1	NA	0/0	0/0	NA	0/0	0/1	0/0	0/0	NA	0/0	0/0	0/0	0/1
32047	75	T	C	77	PASS	0/0	0/0	0/0	0/0	0/0	0/0	0/0	0/0	0/0	NA	0/0	0/0	0/0	0/0	NA	0/0	0/0	0/0	0/0	0/0	0/0	0/1	0/0	0/1	0/0	NA	0/0	NA	0/0	NA	0/0	NA	0/0	0/0	NA	0/0	0/1	0/0	0/0	NA	0/0	0/0	0/0	0/0
32047	124	C	T	233	PASS	0/0	0/1	0/0	0/0	0/0	0/1	0/1	0/1	0/0	NA	0/0	0/0	0/0	0/1	NA	0/1	0/1	0/0	0/0	0/1	0/0	0/0	0/0	0/0	0/0	NA	0/1	NA	0/1	NA	0/0	NA	0/0	0/0	NA	0/0	0/0	0/0	0/0	NA	0/1	0/0	0/1	0/0
32047	125	C	T	39.2959	PASS	0/0	0/0	0/0	0/0	0/1	0/0	0/0	0/0	0/1	NA	0/0	0/0	0/1	0/0	NA	0/0	0/0	0/0	0/0	0/0	0/0	0/0	0/0	0/0	0/0	NA	0/0	NA	0/0	NA	0/0	NA	0/0	0/0	NA	0/0	0/0	0/0	0/0	NA	0/0	0/0	0/0	0/0
32047	129	G	A	61	PASS	0/0	0/0	0/0	0/1	0/0	0/1	0/0	0/0	0/0	NA	0/0	0/0	0/1	0/0	NA	0/0	0/0	0/0	0/1	0/0	0/0	0/0	0/0	0/0	0/0	NA	0/0	NA	0/1	NA	0/0	NA	0/0	0/0	NA	0/0	0/0	0/0	0/1	NA	0/0	0/0	0/0	0/0
32047	135	T	A	51	PASS	0/0	0/0	0/0	0/0	0/0	0/0	0/0	0/0	0/1	NA	NA	0/0	0/0	0/0	NA	0/0	0/0	0/0	0/0	0/0	0/0	0/1	0/0	0/0	0/0	NA	0/0	NA	0/0	NA	0/0	NA	0/0	0/0	NA	0/0	0/1	0/0	0/0	NA	0/0	0/0	0/0	0/1
32047	140	G	A	67	PASS	0/0	0/0	0/0	0/0	0/0	0/0	0/0	0/0	0/0	NA	0/0	0/0	0/0	0/0	NA	0/0	0/0	0/0	0/0	0/0	0/0	0/1	0/0	0/1	0/0	NA	0/0	NA	0/0	NA	0/0	NA	0/0	0/0	NA	0/0	0/1	0/0	0/0	NA	0/0	0/0	0/0	0/0
34207	15	C	T	64	PASS	NA	0/0	0/0	0/0	0/0	NA	0/0	0/1	0/1	0/0	0/0	0/0	0/0	0/0	0/0	0/0	0/0	0/0	NA	NA	0/0	0/0	0/0	0/0	NA	0/0	0/1	NA	NA	0/0	0/0	NA	NA	NA	0/0	0/0	0/0	0/0	0/0	0/0	0/0	0/0	NA	0/0
34207	20	A	G	36.8176	PASS	NA	0/0	0/1	0/0	0/0	NA	0/0	0/0	0/0	0/0	0/0	0/1	0/1	0/0	0/0	0/0	0/0	0/0	NA	NA	0/0	0/0	0/0	0/0	NA	0/0	0/0	NA	NA	0/0	0/0	NA	NA	NA	0/0	0/0	0/0	0/0	0/0	0/0	0/0	0/0	NA	0/0
34207	26	C	T	36.0355	PASS	NA	0/0	0/0	0/0	0/0	NA	0/0	0/1	0/0	0/0	0/0	0/1	0/0	0/0	0/0	0/1	0/0	0/0	NA	NA	0/0	0/0	0/1	0/0	NA	0/0	0/0	NA	NA	0/0	0/0	NA	NA	NA	0/0	0/0	0/1	0/1	0/0	0/0	0/0	0/0	NA	0/0
34207	51	G	A	107	PASS	NA	0/0	0/0	0/0	0/0	NA	0/0	0/1	0/1	0/0	0/0	0/0	0/0	0/0	0/0	0/0	0/0	0/0	NA	NA	0/0	0/0	0/0	0/0	NA	0/0	0/1	NA	NA	0/0	0/0	NA	NA	NA	0/0	0/0	0/0	0/0	0/0	0/0	0/0	0/0	NA	0/0
34207	71	C	T	298	PASS	NA	0/1	0/1	0/0	0/0	NA	0/0	0/0	0/0	0/1	0/0	0/0	0/1	0/0	0/0	0/0	0/0	0/0	NA	NA	0/0	0/1	0/0	0/0	NA	0/1	0/0	NA	NA	0/0	0/0	NA	NA	NA	0/1	0/0	0/1	0/0	0/1	0/0	0/0	0/0	NA	0/1
34207	87	G	A	312	PASS	NA	0/1	0/0	0/0	0/0	NA	0/0	0/0	0/1	0/0	0/0	0/0	0/0	0/1	NA	0/0	0/0	0/0	NA	NA	0/0	0/1	0/0	0/1	NA	0/0	0/0	NA	NA	0/0	0/0	NA	NA	NA	0/1	0/1	0/0	0/0	0/1	0/1	0/0	0/0	NA	0/0
34207	106	T	C	30.5241	PASS	NA	0/0	0/0	0/0	0/0	NA	NA	0/0	0/0	NA	0/0	0/1	0/0	0/0	0/0	0/0	0/0	0/1	NA	NA	0/0	0/0	0/0	0/1	NA	0/0	0/0	NA	NA	NA	0/0	NA	NA	NA	0/0	0/0	0/0	0/0	0/0	0/1	0/0	0/0	NA	NA
34207	128	C	T	161	PASS	NA	0/0	0/0	0/0	0/0	NA	0/0	0/0	0/1	0/0	0/0	0/1	0/0	0/0	0/0	0/0	0/1	0/1	NA	NA	0/0	0/0	0/0	0/1	NA	0/0	0/0	NA	NA	0/0	0/0	NA	NA	NA	0/0	0/0	0/0	0/0	0/1	0/1	0/0	0/0	NA	0/0
43647	13	C	T	328	PASS	NA	0/1	0/1	0/0	0/0	NA	0/0	0/0	NA	NA	NA	NA	0/1	0/0	NA	0/1	0/0	NA	NA	0/0	NA	0/0	0/1	NA	0/0	NA	0/0	NA	0/0	NA	0/0	0/0	0/1	0/0	NA	0/0	0/1	0/0	0/0	0/0	NA	0/1	0/0	0/0
43647	45	C	A	55	PASS	NA	0/0	0/0	0/0	0/0	NA	0/0	0/1	NA	NA	NA	NA	0/0	0/0	NA	0/0	0/0	NA	0/0	0/0	NA	0/0	0/0	NA	0/0	NA	0/0	NA	0/0	NA	0/0	0/0	0/0	0/0	NA	0/0	0/1	0/0	0/0	0/0	NA	0/0	0/0	0/1
43647	56	T	C	36.3333	PASS	NA	0/0	0/0	0/0	0/0	NA	0/0	0/0	NA	NA	NA	NA	0/0	0/1	NA	0/0	0/1	NA	0/0	0/0	NA	0/0	0/0	NA	0/0	NA	0/0	NA	0/0	NA	0/0	0/0	0/0	0/0	NA	0/0	0/0	0/0	0/0	0/0	NA	0/0	0/0	0/1
43647	60	C	A	36.251	PASS	NA	0/0	0/0	0/0	0/0	NA	0/0	0/0	NA	NA	NA	NA	0/0	0/1	NA	0/0	0/1	NA	0/0	0/0	NA	0/0	0/0	NA	0/0	NA	0/0	NA	0/0	NA	0/0	0/0	0/0	0/0	NA	0/0	0/0	0/0	0/0	0/0	NA	0/0	0/0	0/1
43647	69	A	G	53	PASS	NA	0/0	0/0	0/0	0/0	NA	0/0	0/0	NA	NA	NA	NA	0/0	0/0	NA	0/0	0/0	NA	0/0	0/0	NA	0/0	0/0	NA	0/0	NA	0/0	NA	0/0	NA	0/0	0/0	0/0	0/0	NA	0/0	0/0	0/0	0/0	0/0	NA	0/1	0/0	0/1
43647	92	T	C	149	PASS	NA	0/0	0/0	0/0	0/0	NA	0/0	0/0	NA	NA	NA	NA	0/0	0/0	NA	0/1	0/0	NA	0/0	0/0	NA	0/0	0/0	NA	0/0	NA	0/0	NA	0/0	NA	0/1	0/0	0/0	0/0	NA	0/1	0/0	0/0	0/0	0/0	NA	0/0	0/0	0/0
43647	137	G	A	58	PASS	NA	0/0	0/0	0/0	0/0	NA	0/0	0/1	NA	NA	NA	NA	0/0	0/0	NA	0/0	0/0	NA	0/0	0/0	NA	0/0	0/0	NA	0/0	NA	0/0	NA	NA	NA	0/0	0/0	0/0	0/0	NA	0/0	0/1	0/0	0/0	0/0	NA	0/0	0/0	0/1
43647	139	T	C	254	PASS	NA	0/1	0/1	0/0	0/0	NA	0/0	0/0	NA	NA	NA	NA	0/1	0/0	NA	0/1	0/0	NA	NA	0/0	NA	0/0	0/1	NA	0/0	NA	0/0	NA	0/0	NA	0/0	0/0	0/1	0/0	NA	0/0	0/0	0/0	0/0	0/0	NA	0/1	0/0	0/0
52647	39	C	A	275	PASS	0/1	0/0	0/0	NA	0/0	0/0	0/0	0/1	0/1	0/0	0/0	0/0	0/1	0/0	NA	0/0	0/0	0/0	0/1	0/1	0/0	0/0	NA	0/0	0/0	0/0	0/0	0/0	0/0	NA	NA	0/0	0/0	NA	NA	0/0	0/0	0/0	0/0	NA	0/0	0/0	0/0	NA
52647	52	C	G	30.3817	PASS	0/0	0/0	0/0	NA	0/0	0/1	0/0	0/0	0/0	0/0	0/0	0/0	0/0	0/0	NA	0/0	0/0	0/0	0/0	0/0	0/0	0/0	0/0	0/1	0/0	0/0	0/1	0/0	0/0	NA	NA	0/0	0/0	NA	NA	0/0	0/1	0/0	0/0	NA	0/0	0/0	0/0	NA
52647	61	C	A	999	PASS	0/1	1/1	1/1	NA	1/1	1/1	0/1	0/1	1/1	0/1	1/1	0/0	1/1	1/1	NA	1/1	0/1	0/1	0/1	1/1	0/1	0/1	1/1	0/1	0/1	1/1	0/1	0/1	0/1	NA	NA	1/1	0/1	NA	NA	0/1	0/1	0/1	1/1	NA	0/1	1/1	1/1	NA
52647	87	G	A	183	PASS	0/0	0/0	0/1	NA	NA	0/1	0/1	0/1	0/0	0/0	0/0	0/0	0/0	0/0	NA	0/0	0/0	0/0	0/0	0/0	0/0	0/0	0/0	0/1	0/0	0/1	0/1	0/0	0/0	NA	NA	0/1	0/1	NA	NA	0/0	0/1	0/0	0/0	NA	0/0	0/0	0/0	NA
52647	120	C	G	46.9126	PASS	0/0	0/0	0/0	NA	0/0	0/1	0/0	0/1	0/0	0/0	0/0	0/0	0/0	0/0	NA	0/0	0/0	0/0	0/0	0/0	0/0	0/0	0/0	0/0	0/0	0/1	0/0	0/0	0/0	NA	NA	0/1	0/0	NA	NA	0/0	0/1	0/0	0/0	NA	0/0	0/0	0/0	NA
52647	129	G	A	323	PASS	0/0	0/0	0/0	NA	0/0	0/0	0/0	0/0	0/0	0/0	0/0	0/1	0/0	0/0	NA	0/0	0/0	0/0	0/1	0/0	0/1	0/0	0/0	0/1	0/0	0/0	0/1	0/1	0/1	NA	NA	0/0	0/1	NA	NA	0/1	0/1	0/0	0/0	NA	0/0	0/0	0/0	NA
65567	4	G	A	39.9931	PASS	NA	0/0	0/0	0/0	0/1	0/0	0/1	0/0	0/0	NA	0/0	0/0	0/0	0/0	NA	0/1	NA	0/0	0/0	NA	0/0	0/0	NA	NA	NA	NA	0/0	0/0	0/0	NA	NA	0/0	0/0	NA	NA	0/0	0/0	NA	NA	0/0	0/0	0/0	NA	0/0
65567	16	C	T	107	PASS	NA	0/0	0/0	0/0	0/0	0/0	0/0	0/0	0/0	NA	0/0	0/0	0/0	0/0	NA	0/0	NA	0/0	0/0	NA	NA	0/1	NA	NA	NA	NA	0/0	0/0	0/0	NA	NA	0/0	0/0	NA	NA	0/0	0/0	NA	NA	0/0	0/0	0/1	NA	0/0
65567	39	C	T	78	PASS	NA	0/0	0/0	0/0	0/0	0/0	0/0	0/0	0/0	NA	0/0	0/0	0/0	0/0	NA	0/0	NA	0/0	0/0	NA	NA	0/0	NA	NA	NA	NA	0/0	0/0	0/0	NA	NA	0/1	0/0	NA	NA	0/1	0/0	NA	NA	0/0	0/0	0/0	NA	0/1
65567	40	G	A	84	PASS	NA	0/0	0/0	0/0	0/0	0/0	0/0	0/1	0/0	NA	0/0	0/1	0/0	0/0	NA	0/0	NA	0/0	0/1	NA	0/0	0/0	NA	NA	NA	NA	0/0	0/0	0/0	NA	NA	0/0	0/0	NA	NA	0/0	0/0	NA	NA	0/0	0/0	0/0	NA	0/0
65567	43	G	T	31.0912	PASS	NA	0/0	0/0	0/0	0/0	0/0	0/0	0/0	0/0	NA	0/0	0/0	0/0	0/0	NA	0/1	NA	0/0	0/1	NA	NA	0/0	NA	NA	NA	NA	0/0	0/0	0/0	NA	NA	0/0	0/0	NA	NA	0/0	0/1	NA	NA	0/0	0/0	0/1	NA	0/0
65567	65	C	T	44.5626	PASS	NA	0/1	0/0	0/0	0/0	0/0	0/0	0/0	0/0	NA	0/0	0/0	0/1	0/0	NA	0/1	NA	0/0	0/0	NA	NA	0/0	NA	NA	NA	NA	0/1	0/0	0/0	NA	NA	0/0	0/1	NA	NA	0/1	0/0	NA	NA	0/0	0/0	0/0	NA	0/0
65567	66	G	A	41.6959	PASS	NA	0/0	0/0	0/0	0/0	0/0	0/0	0/0	0/0	NA	0/0	0/0	0/0	0/0	NA	0/0	NA	0/0	0/0	NA	0/0	0/0	NA	NA	NA	NA	0/0	0/0	0/0	NA	NA	0/1	0/0	NA	NA	0/1	0/0	NA	NA	0/0	0/0	0/0	NA	0/1
65567	114	C	T	90	PASS	NA	0/1	0/0	0/1	0/0	0/0	0/0	0/1	0/0	NA	0/1	0/0	0/0	0/0	NA	0/0	NA	0/0	0/0	NA	0/0	0/0	NA	NA	NA	NA	0/0	0/0	0/0	NA	NA	0/0	0/0	NA	NA	0/0	0/0	NA	NA	0/0	0/0	0/0	NA	0/0
65567	121	G	A	223	PASS	NA	0/0	0/0	0/0	0/0	0/0	0/1	0/1	0/0	NA	0/0	0/1	0/0	0/1	NA	0/0	NA	0/1	0/1	NA	NA	0/0	NA	NA	NA	NA	0/0	0/0	0/0	NA	NA	0/0	0/0	NA	NA	0/0	0/0	NA	NA	0/0	0/0	0/0	NA	0/0
65567	128	G	A	153	PASS	NA	0/0	0/0	0/0	0/0	0/1	0/0	0/0	0/0	NA	0/0	0/0	0/0	0/0	NA	0/0	NA	0/0	0/1	NA	NA	0/0	NA	NA	NA	NA	0/0	0/0	0/0	NA	NA	0/0	0/1	NA	NA	0/0	0/0	NA	NA	0/0	0/1	0/0	NA	0/0
69647	20	T	C	101	PASS	0/0	0/0	0/0	0/0	0/0	0/0	0/1	0/0	0/1	0/0	0/0	0/0	NA	0/0	0/0	0/0	0/0	0/0	NA	0/1	NA	0/0	NA	0/0	NA	0/0	0/0	NA	0/0	NA	0/0	0/1	0/0	0/0	NA	0/0	0/1	0/0	NA	0/0	NA	0/0	0/0	0/1
69647	24	T	C	32.273	PASS	0/0	0/0	0/0	0/1	0/0	0/0	0/0	0/0	0/0	0/1	0/0	0/0	NA	0/0	0/0	0/0	0/0	0/0	NA	0/0	NA	0/0	NA	0/0	NA	0/0	0/0	NA	0/0	NA	0/0	0/0	0/0	0/1	NA	0/0	0/0	0/0	NA	0/0	NA	0/0	0/1	0/0
69647	28	G	A	100	PASS	0/1	0/0	0/0	0/0	0/0	0/0	0/0	0/0	0/0	0/0	0/0	0/0	NA	0/1	0/0	0/1	0/0	0/0	NA	0/0	NA	0/0	NA	0/0	NA	0/0	0/0	NA	0/0	NA	0/0	0/0	0/1	0/0	NA	0/0	0/0	0/0	NA	0/0	NA	0/1	0/0	0/0
69647	32	A	G	42.0671	PASS	0/0	0/0	0/1	0/1	0/0	0/0	0/0	0/0	0/0	0/0	0/0	0/0	NA	0/0	0/0	0/0	0/0	0/0	NA	0/0	NA	0/0	NA	0/0	NA	0/1	0/0	NA	0/0	NA	0/0	0/1	0/0	0/0	NA	0/0	0/1	0/0	NA	0/0	NA	0/0	0/0	0/0
69647	40	C	T	37.2195	PASS	0/0	0/1	0/0	0/0	0/0	0/0	0/0	0/0	0/0	0/1	0/0	0/0	NA	0/0	0/0	0/0	0/0	0/0	NA	0/0	NA	0/0	NA	0/0	NA	0/0	0/1	NA	0/0	NA	0/0	0/0	0/1	0/0	NA	0/1	0/0	0/0	NA	0/0	NA	0/0	0/0	0/0
69647	49	C	T	312	PASS	0/0	0/0	0/0	0/0	0/1	0/0	0/0	1/1	0/0	0/0	0/0	0/1	NA	0/0	1/1	0/0	0/0	0/1	NA	NA	NA	0/1	NA	0/1	NA	0/0	0/0	NA	0/1	NA	0/0	0/0	0/0	0/0	NA	0/1	0/0	0/1	NA	0/0	NA	0/0	0/0	0/0
69647	65	A	G	40.3694	PASS	0/0	0/0	0/1	0/1	0/0	0/0	0/0	0/0	0/0	0/1	0/0	0/0	NA	0/0	0/0	0/0	0/0	0/0	NA	0/0	NA	0/0	NA	0/0	NA	0/0	0/0	NA	0/0	NA	0/0	0/0	0/0	0/1	NA	0/0	0/0	0/0	NA	0/0	NA	0/0	0/1	0/0
69647	71	G	A	42.5822	PASS	0/0	NA	0/0	0/0	0/0	0/0	0/0	0/0	0/0	0/0	0/1	0/0	NA	0/0	0/0	0/0	0/0	0/0	NA	0/0	NA	0/0	NA	0/0	NA	0/0	0/0	NA	0/0	NA	0/0	0/1	0/0	0/1	NA	0/0	0/0	0/0	NA	0/0	NA	0/0	0/0	0/0
69647	73	G	A	51	PASS	0/0	0/0	0/0	0/0	0/0	0/0	0/1	0/0	0/1	0/0	0/0	0/0	NA	0/0	0/0	0/0	0/0	0/0	NA	0/0	NA	0/0	NA	0/0	NA	0/0	0/0	NA	0/0	NA	0/0	0/0	0/0	0/0	NA	0/0	0/0	0/0	NA	0/0	NA	0/0	0/0	0/0
69647	114	C	A	60	PASS	0/0	0/0	0/1	0/0	0/0	0/0	0/0	0/0	0/0	0/0	0/0	0/0	NA	0/0	0/0	0/0	0/0	0/0	NA	0/0	NA	0/0	NA	0/0	NA	0/0	0/0	NA	0/0	NA	0/0	0/0	0/0	0/0	NA	0/0	0/0	0/0	NA	0/1	NA	0/0	0/0	0/0
69647	139	T	C	32.7126	PASS	0/0	0/0	0/1	0/1	0/0	0/0	0/0	0/0	0/0	0/0	0/0	0/0	NA	0/0	0/0	0/0	0/0	0/0	NA	0/0	NA	0/0	NA	0/0	NA	0/1	0/0	NA	0/0	NA	0/0	0/1	0/0	0/0	NA	0/0	0/1	0/0	NA	0/0	NA	0/0	0/0	0/0
72607	7	T	C	321	PASS	0/0	0/0	0/0	0/0	0/0	0/0	0/0	0/1	0/0	0/1	0/1	0/0	0/0	0/0	0/0	0/1	0/1	0/1	0/0	0/0	0/0	0/1	0/0	0/0	0/0	NA	0/0	0/0	0/0	0/0	0/1	0/0	0/1	0/0	0/0	0/1	0/1	0/0	0/0	0/1	0/0	0/1	0/0	NA
72607	21	C	T	32.3014	PASS	0/0	0/0	0/0	0/0	0/0	0/0	0/0	0/0	0/0	0/0	0/0	0/0	0/0	0/0	0/0	0/0	0/0	0/0	0/0	0/0	0/0	0/0	0/1	0/0	0/0	NA	0/0	0/1	0/0	0/0	0/0	0/0	0/0	0/0	0/0	0/0	0/0	0/0	0/0	0/0	0/0	0/0	0/0	NA
72607	41	C	T	34.2826	PASS	0/0	0/0	0/0	0/0	0/0	0/0	0/0	0/0	0/0	0/0	0/0	0/0	0/0	0/0	0/1	0/0	0/0	0/1	0/0	0/0	0/1	0/0	0/1	0/0	0/0	NA	0/0	0/0	0/0	0/0	0/0	0/0	0/0	0/0	0/0	0/0	0/1	0/0	0/0	0/0	0/0	0/0	0/0	NA
72607	46	T	A	970	PASS	0/1	0/1	0/1	0/1	0/0	0/0	0/0	0/0	0/0	0/0	0/0	0/1	0/1	0/1	0/0	0/1	0/0	0/1	0/1	0/1	0/0	0/1	0/0	0/1	0/0	NA	0/1	0/1	0/1	0/1	0/1	0/1	0/1	0/1	0/1	0/1	0/1	0/1	1/1	0/0	0/0	0/1	0/0	NA
72607	50	G	A	64	PASS	0/0	0/0	0/0	0/0	0/0	0/0	0/0	0/0	0/0	0/0	0/0	0/0	0/0	0/0	0/0	0/0	0/1	0/0	0/0	0/0	0/0	0/0	0/0	0/0	0/0	NA	0/0	0/0	0/0	0/0	0/0	0/1	0/0	0/0	0/0	0/0	0/0	0/0	0/0	0/0	0/0	0/1	0/0	NA
72607	52	A	G	75	PASS	0/1	0/0	0/0	0/0	0/0	0/0	0/0	0/0	0/0	0/0	0/0	0/0	0/0	0/0	0/1	0/1	0/0	0/1	0/0	0/0	0/1	0/0	0/1	0/0	0/0	NA	0/0	0/0	0/0	0/0	0/0	0/0	0/0	0/0	0/0	0/0	0/0	0/1	0/0	0/0	0/0	0/0	0/0	NA
72607	54	G	T	81	PASS	0/0	0/0	0/0	0/0	0/0	0/1	0/0	0/1	0/0	0/0	0/1	0/0	0/0	0/0	0/0	0/0	0/0	0/0	0/0	0/0	0/0	0/1	0/1	0/0	0/0	NA	0/0	0/0	0/0	0/0	0/0	0/1	0/0	0/0	0/1	0/0	0/0	0/0	0/0	0/1	0/0	0/0	0/0	NA
72607	55	A	G	999	PASS	0/1	0/1	0/1	1/1	0/0	0/1	0/0	0/1	0/0	0/1	0/0	0/1	0/1	0/1	0/0	0/1	0/0	0/1	0/1	0/1	0/0	0/1	0/1	0/1	0/1	NA	0/1	0/1	1/1	0/1	0/1	0/0	0/1	0/1	0/1	0/1	0/1	0/1	1/1	0/0	0/0	0/1	0/1	NA
72607	91	C	T	172	PASS	0/1	0/1	0/0	0/0	0/0	0/1	0/0	0/1	0/0	0/0	0/1	0/0	0/0	0/0	0/0	0/0	0/0	0/0	0/0	0/0	0/0	0/0	0/1	0/0	0/1	NA	0/0	0/0	0/0	0/0	0/0	0/0	0/0	0/1	0/1	0/0	0/1	0/0	0/0	0/0	0/0	0/0	0/0	NA
72607	92	A	G	52	PASS	0/0	0/0	0/0	0/0	0/0	0/0	0/0	0/0	0/0	0/0	0/0	0/0	0/0	0/0	0/0	0/0	0/0	0/0	0/0	0/0	0/0	0/0	0/0	0/0	0/0	NA	0/0	0/1	0/0	0/0	0/0	0/0	0/0	0/0	0/1	0/0	0/0	0/0	0/0	0/0	0/0	0/0	0/0	NA
72607	111	G	A	88	PASS	0/0	0/0	0/1	0/0	0/0	0/0	0/0	0/0	0/0	0/0	0/0	0/0	0/0	0/0	0/0	0/1	0/0	0/0	0/0	0/0	0/0	0/0	0/0	0/1	0/0	NA	0/0	0/0	0/1	0/0	0/0	0/1	0/0	0/1	0/0	0/0	0/0	0/0	0/0	0/0	0/0	0/0	0/0	NA
72607	118	A	C	360	PASS	0/0	0/0	0/0	0/0	0/0	0/1	0/0	0/0	0/0	0/0	0/1	0/0	0/0	0/0	0/1	0/0	0/1	0/0	0/1	0/0	0/0	0/0	0/0	0/0	0/1	NA	0/0	0/0	0/0	0/0	0/0	0/1	0/1	0/1	0/1	0/0	0/0	0/0	0/0	0/1	0/1	0/1	0/0	NA
72607	120	C	A	376	PASS	0/0	0/0	0/0	0/0	0/1	0/0	NA	0/1	0/0	0/1	0/1	0/0	0/0	0/0	0/0	0/1	0/1	0/1	0/0	0/0	0/0	0/1	0/0	0/0	0/0	NA	0/0	0/0	0/0	0/0	0/1	0/0	0/1	0/0	0/0	0/1	0/1	0/0	0/0	0/1	0/0	0/1	0/0	NA
82927	37	C	T	58	PASS	NA	0/0	0/0	NA	0/1	0/0	0/1	NA	0/1	0/0	0/1	NA	NA	0/0	0/1	0/0	0/0	0/0	NA	0/0	NA	0/1	0/0	NA	0/0	NA	0/1	0/0	0/0	NA	0/0	0/0	0/0	NA	NA	0/0	0/0	0/0	0/0	NA	0/0	0/0	NA	0/1
82927	60	G	A	37.072	PASS	NA	0/0	0/0	NA	0/0	0/1	0/0	NA	0/0	0/0	0/0	NA	NA	0/0	0/0	0/0	0/0	0/0	NA	0/0	NA	0/0	0/0	NA	0/0	NA	0/0	0/0	0/0	NA	0/0	0/0	0/0	NA	NA	0/0	0/0	0/0	0/0	NA	0/0	0/0	NA	0/0
82927	65	C	T	33.0929	PASS	NA	0/0	0/0	NA	0/0	0/0	0/0	NA	0/0	0/0	0/1	NA	NA	0/0	0/0	0/0	0/0	0/0	NA	0/0	NA	0/0	NA	NA	0/0	NA	0/0	0/0	0/1	NA	0/0	0/0	0/1	NA	NA	0/0	0/1	0/0	0/0	NA	0/0	0/0	NA	0/0
[truncated: 8,585 more rows]
[truncated: 21 more columns]
