# Supplementary material for: Genetic diversity and population structure of Kudouzi (Sophora alopecuroides) in Northwest China revealed by SNP markers and seed phenotypic traits
Source: Front Plant Sci. 2025 Sep 4;16:1634581. doi: 10.3389/fpls.2025.1634581 (PMC12443825; doi:10.3389/fpls.2025.1634581)
Supplement: Supplementary Table 3 — 22 bioclimatic variables in the 10 populations of S. alopecuroides. [file DataSheet2.zip]

Archive with 11 entries (10 files):
- Supplementary file 1/
- Supplementary file 1/ARTS.pdf
- Supplementary file 1/HTGY.pdf
- Supplementary file 1/KLSM.pdf
- Supplementary file 1/NMGY.pdf
- Supplementary file 1/QLSM.pdf
- Supplementary file 1/TCDQ.pdf
- Supplementary file 1/THPD.pdf
- Supplementary file 1/TSBL.pdf
- Supplementary file 1/TSNL.pdf
- Supplementary file 1/YLHG.pdf
